# Supplementary material for: Wnt-Signaling Regulated by Glucocorticoid-Induced miRNAs
Source: Int J Mol Sci. 2021 Oct 29;22(21):11778. doi: 10.3390/ijms222111778 (PMC8584097; doi:10.3390/ijms222111778)
Supplement: Supplementary file 1 [file ijms-22-11778-s001.zip]

Archive with 4 entries (4 files):
- Table S1_GSEA of DEGs of WNT pathway in Gr target organs.xlsx
- Table S2_DEGs and affected BPs in GC target organs.xlsx
- Table S3_Significant differentially expressed genes of WNT pathway in GC target organs.xlsx
- Table S4_GSEA of DEGs in at least 6 studies.xlsx
