# Supplementary material for: Wnt-Signaling Regulated by Glucocorticoid-Induced miRNAs
Source: Int J Mol Sci. 2021 Oct 29;22(21):11778. doi: 10.3390/ijms222111778 (PMC8584097; doi:10.3390/ijms222111778)
Supplement: Supplementary file 1 [file ijms-22-11778-s001.zip › Table S1_GSEA of DEGs of WNT pathway in Gr target organs.xlsx]

## Sheet: bone cells #1
GSEA of DEGs of WNT pathway in the study of GSE21727
Category	ID	Name	Source	p-value	q-value Bonferroni	q-value FDR B&H	q-value FDR B&Y	Hit Count in Query List	Hit Count in Genome	Hit in Query List
GO: Biological Process	GO:0016055	wnt signaling pathway		8.794e-08	0.001094	3.784e-06	3.786e-05	181	549	ABL2,APCDD1,FZD4,FZD7,FZD8,FZD9,CUL1,AMFR,IFT20,CALCOCO1,APP,ARNTL,CAPRIN2,APCDD1L,DACT3,CCND1,BCL9,HESX1,MBD2,CALM1,SEMA5A,CAV1,RUNX1,CBFB,CDC42,CDH2,LRRFIP2,AP2S1,SLC9A3R1,CLTC,COL1A1,PSMF1,WWTR1,VPS26A,SOX13,MAPK14,CSNK1A1,CSNK1G2,CSNK2A2,DDB1,MAGI2,PARD6A,MED12,RBX1,FRAT1,AGO1,LATS2,G3BP1,EGR1,SENP2,KLHL12,PSME3,LGR6,GREM1,PSMD14,EXT1,DACT1,UBR5,GPC4,FGF10,FGFR3,MAD2L2,FOXO1,FOXO3,FOLR1,GSKIP…
GO: Biological Process	GO:0198738	cell-cell signaling by wnt		1.168e-07	0.001452	4.874e-06	4.876e-05	181	551	ABL2,APCDD1,FZD4,FZD7,FZD8,FZD9,CUL1,AMFR,IFT20,CALCOCO1,APP,ARNTL,CAPRIN2,APCDD1L,DACT3,CCND1,BCL9,HESX1,MBD2,CALM1,SEMA5A,CAV1,RUNX1,CBFB,CDC42,CDH2,LRRFIP2,AP2S1,SLC9A3R1,CLTC,COL1A1,PSMF1,WWTR1,VPS26A,SOX13,MAPK14,CSNK1A1,CSNK1G2,CSNK2A2,DDB1,MAGI2,PARD6A,MED12,RBX1,FRAT1,AGO1,LATS2,G3BP1,EGR1,SENP2,KLHL12,PSME3,LGR6,GREM1,PSMD14,EXT1,DACT1,UBR5,GPC4,FGF10,FGFR3,MAD2L2,FOXO1,FOXO3,FOLR1,GSKIP…
GO: Biological Process	GO:0030111	regulation of wnt signaling pathway		1.849e-06	0.02299	5.546e-05	0.0005549	132	394	ABL2,APCDD1,FZD4,FZD7,FZD9,AMFR,IFT20,APP,ARNTL,CAPRIN2,APCDD1L,DACT3,MBD2,SEMA5A,CAV1,RUNX1,CBFB,CDH2,SLC9A3R1,COL1A1,PSMF1,WWTR1,SOX13,MAPK14,CSNK1A1,CSNK1G2,RBX1,FRAT1,LATS2,G3BP1,EGR1,SENP2,KLHL12,PSME3,LGR6,GREM1,PSMD14,DACT1,UBR5,FGF10,FGFR3,MAD2L2,FOXO1,FOXO3,FOLR1,GSKIP,NPHP3,FRZB,DKK3,NLK,RBMS3,GLI3,GRB10,RAPGEF1,SHISA2,RSPO3,HDAC2,IGFBP2,NKD1,IGFBP4,RBPJ,DIXDC1,ILK,LECT2,LRP1,LRP4,SMAD3…
GO: Biological Process	GO:0030178	negative regulation of wnt signaling pathway		8.827e-06	0.1098	0.0002188	0.002189	82	228	APCDD1,FZD4,AMFR,APP,APCDD1L,DACT3,CAV1,CDH2,SLC9A3R1,PSMF1,WWTR1,SOX13,MAPK14,CSNK1A1,RBX1,LATS2,G3BP1,EGR1,KLHL12,PSME3,GREM1,PSMD14,DACT1,MAD2L2,FOXO1,FOXO3,NPHP3,FRZB,DKK3,NLK,RBMS3,GLI3,GRB10,RAPGEF1,SHISA2,HDAC2,IGFBP2,NKD1,IGFBP4,LECT2,LRP1,LRP4,NFATC1,NOTCH1,ROR2,PPP2R3A,PSMA1,PSMA3,PSMA4,PSMB1,PSMB5,PSMB6,PSMC1,PSMC2,PSMC4,PSMD1,PSMD10,PSME1,PSME2,SDHAF2,GSC,TLE6,JADE1,SFRP2,SFRP4,SFRP5,…
GO: Biological Process	GO:0060070	canonical wnt signaling pathway		8.832e-06	0.1098	0.0002188	0.002189	119	358	FZD4,FZD7,FZD8,FZD9,AMFR,IFT20,APP,ARNTL,CAPRIN2,DACT3,BCL9,HESX1,SEMA5A,CAV1,CDH2,SLC9A3R1,COL1A1,PSMF1,WWTR1,SOX13,MAPK14,CSNK1A1,CSNK1G2,MED12,RBX1,FRAT1,LATS2,G3BP1,EGR1,KLHL12,PSME3,LGR6,GREM1,PSMD14,EXT1,DACT1,UBR5,FGF10,FGFR3,MAD2L2,FOXO1,FOXO3,FOLR1,GSKIP,NPHP3,FRZB,DKK3,RBMS3,GLI3,RAPGEF1,RSPO3,HDAC2,IGFBP2,NKD1,IGFBP4,RBPJ,DIXDC1,ILK,INS,LRP4,SMAD3,MITF,MYC,NOTCH1,ROR2,PPM1A,PPP2R3A,PSE…
GO: Biological Process	GO:0060828	regulation of canonical wnt signaling pathway		1.01e-05	0.1256	0.0002447	0.002448	105	309	FZD4,FZD7,FZD9,AMFR,IFT20,APP,ARNTL,CAPRIN2,DACT3,SEMA5A,CAV1,CDH2,SLC9A3R1,COL1A1,PSMF1,WWTR1,SOX13,MAPK14,CSNK1A1,CSNK1G2,RBX1,FRAT1,LATS2,G3BP1,EGR1,KLHL12,PSME3,LGR6,GREM1,PSMD14,DACT1,UBR5,FGF10,FGFR3,MAD2L2,FOXO1,FOXO3,FOLR1,GSKIP,NPHP3,FRZB,DKK3,RBMS3,GLI3,RAPGEF1,RSPO3,HDAC2,IGFBP2,NKD1,IGFBP4,RBPJ,ILK,LRP4,SMAD3,NOTCH1,ROR2,PPM1A,PPP2R3A,PSEN1,PSMA1,PSMA3,PSMA4,PSMB1,PSMB5,PSMB6,PSMC1,PS…
GO: Biological Process	GO:0090090	negative regulation of canonical wnt signaling pathway		1.552e-05	0.193	0.0003571	0.003573	70	190	FZD4,AMFR,APP,DACT3,CAV1,CDH2,SLC9A3R1,PSMF1,WWTR1,SOX13,MAPK14,CSNK1A1,RBX1,LATS2,G3BP1,EGR1,KLHL12,PSME3,GREM1,PSMD14,DACT1,MAD2L2,FOXO1,FOXO3,NPHP3,FRZB,DKK3,RBMS3,GLI3,RAPGEF1,HDAC2,IGFBP2,NKD1,IGFBP4,LRP4,NOTCH1,ROR2,PPP2R3A,PSMA1,PSMA3,PSMA4,PSMB1,PSMB5,PSMB6,PSMC1,PSMC2,PSMC4,PSMD1,PSMD10,PSME1,PSME2,SDHAF2,TLE6,JADE1,SFRP2,SFRP4,SFRP5,FUZ,SCYL2,DKK1,LMBR1L,SNAI2,SOX9,STK3,STK11,PSME4,TCF7…
GO: Biological Process	GO:0035567	non-canonical wnt signaling pathway		4.449e-05	0.5533	0.0008853	0.008858	59	158	ABL2,FZD4,FZD7,FZD8,FZD9,CALM1,CDC42,AP2S1,CLTC,PSMF1,MAGI2,PARD6A,MED12,AGO1,PSME3,PSMD14,DACT1,GPC4,NPHP3,FRZB,PRICKLE2,NLK,TNRC6A,RSPO3,NKD1,AGO4,MOV10,NFATC1,ROR2,PFN1,ARHGEF19,PPP3CA,PPP3CB,PPP3R1,PSMA1,PSMA3,PSMA4,PSMB1,PSMB5,PSMB6,PSMC1,PSMC2,PSMC4,PSMD1,PSMD10,PSME1,PSME2,PTK7,RSPO1,SFRP2,SFRP4,SFRP5,DKK1,DAAM1,PSME4,TCF7L2,TIAM1,DAAM2,FZD5
GO: Biological Process	GO:0060071	wnt signaling pathway, planar cell polarity pathway		0.000585	1	0.007637	0.07641	42	113	ABL2,FZD4,FZD7,CDC42,AP2S1,CLTC,PSMF1,MAGI2,PARD6A,MED12,PSME3,PSMD14,DACT1,GPC4,NPHP3,PRICKLE2,RSPO3,NKD1,ROR2,PFN1,ARHGEF19,PSMA1,PSMA3,PSMA4,PSMB1,PSMB5,PSMB6,PSMC1,PSMC2,PSMC4,PSMD1,PSMD10,PSME1,PSME2,PTK7,SFRP2,SFRP5,DKK1,DAAM1,PSME4,TIAM1,FZD5
GO: Biological Process	GO:0090263	positive regulation of canonical wnt signaling pathway		0.001128	1	0.01306	0.1307	54	158	FZD9,ARNTL,CAPRIN2,SEMA5A,CAV1,COL1A1,PSMF1,CSNK1G2,FRAT1,PSME3,LGR6,PSMD14,DACT1,UBR5,FGF10,FGFR3,GSKIP,RSPO3,RBPJ,ILK,SMAD3,ROR2,PPM1A,PPP2R3A,PSMA1,PSMA3,PSMA4,PSMB1,PSMB5,PSMB6,PSMC1,PSMC2,PSMC4,PSMD1,PSMD10,PSME1,PSME2,PTK7,RNF220,RSPO1,WLS,SFRP2,SFRP4,SOX4,KANK1,PSME4,TBL1X,TGFB1,THRA,TMEM9,DAAM2,VCP,wnt10B,TMEM198
GO: Biological Process	GO:0030177	positive regulation of wnt signaling pathway		0.002172	1	0.02196	0.2197	62	191	ABL2,FZD9,ARNTL,CAPRIN2,MBD2,SEMA5A,CAV1,COL1A1,PSMF1,CSNK1G2,FRAT1,PSME3,LGR6,PSMD14,DACT1,UBR5,FGF10,FGFR3,GSKIP,RSPO3,NKD1,RBPJ,DIXDC1,ILK,SMAD3,ROR2,PPM1A,PPP2R3A,ZRANB1,PSMA1,PSMA3,PSMA4,PSMB1,PSMB5,PSMB6,PSMC1,PSMC2,PSMC4,PSMD1,PSMD10,PSME1,PSME2,PTK7,RNF220,RSPO1,WLS,SFRP2,SFRP4,SKI,DKK1,SOX4,KANK1,PSME4,TBL1X,TGFB1,THRA,TMEM9,MACF1,DAAM2,VCP,wnt10B,TMEM198
Pathway	M19428	wnt signaling pathway	MSigDB C2 BIOCARTA (v7.3)	0.00151	1	0.01523	0.1369	55	151	FZD4,FZD7,FZD8,FZD9,CUL1,CCND1,CCND3,ROCK2,CREBBP,CSNK1A1,CSNK2A2,CTBP1,RBX1,FRAT1,SENP2,EP300,PRICKLE2,CACYBP,NFAT5,NLK,NKD1,JUN,SMAD3,MMP7,MYC,NFATC1,NFATC3,PPP2CA,PPP2CB,PPP2R1A,PPP2R5E,PPP3CA,PPP3CB,PPP3R1,PRKCA,MAPK9,PSEN1,ROCK1,SFRP2,SFRP4,SFRP5,SIAH1,DKK1,DAAM1,TBL1X,TCF7L2,SOX17,FRAT2,DAAM2,TP53,wnt2,wnt10B,CTNNBIP1,FZD5,FOSL1
Pathway	M39387	wnt Signaling Pathway and Pluripotency	MSigDB C2 BIOCARTA (v7.3)	0.005613	1	0.03871	0.3479	39	106	FZD4,FZD7,FZD8,FZD9,CCND1,CCND3,CREBBP,CTBP1,FRAT1,EP300,NLK,NKD1,JUN,LDLR,MMP7,MYC,NFYA,PAFAH1B1,PLAU,PPP2CA,PPP2CB,PPP2R1A,PPP2R2B,PPP2R2C,PPP2R3A,PTPA,PPP2R5E,PRKCA,PRKCE,PRKCI,PRKD1,MAPK9,MAP2K4,TCF7L2,TP53,wnt2,wnt10B,FZD5,FOSL1
Pathway	83061	wnt signaling pathway	BioSystems: KEGG	0.006137	1	0.04064	0.3652	50	143	FZD4,FZD7,FZD8,FZD9,CUL1,CCND1,CCND3,ROCK2,CREBBP,CSNK1A1,CSNK2A2,CTBP1,RBX1,FRAT1,SENP2,EP300,GPC4,PRICKLE2,CACYBP,NLK,NKD1,JUN,SMAD3,MMP7,MYC,NFATC1,NFATC3,PPP3CA,PPP3CB,PPP3R1,PRKCA,MAPK9,PSEN1,SFRP2,SFRP4,SFRP5,SIAH1,DKK1,DAAM1,TBL1X,TCF7L2,SOX17,FRAT2,DAAM2,TP53,wnt2,wnt10B,CTNNBIP1,FZD5,FOSL1
GO: Molecular Function	GO:0019904	protein domain specific binding		2.668e-16	8.546e-13	8.546e-13	7.391e-12	309	842	NCOA3,ACOX1,ACVR2A,PICALM,FZD4,FZD7,FZD8,MAVS,TEAD2,SORBS2,MAP4K3,CALCOCO1,CNTNAP1,PHRF1,EPB41L5,APP,SHROOM2,BHLHE40,DENND1A,PIAS1,CASK,ARL1,TP63,DYNLL1,IRS2,TRAK2,ATP1A1,ATP2B1,SRSF9,ATP2B4,ADAM19,RIPK2,BAK1,FADD,BCL2,BCL2L1,BANF1,IQGAP1,BMI1,BOK,SYNJ1,SYNJ2,BCL10,TCEAL8,MBD2,CACNB2,CALM1,CALM2,CALM3,CAPG,CASP9,SH2D2A,AIP,CBLB,PIAS2,LDB2,CCNA2,SAMD11,RABEP1,HGS,CDC5L,CDC42,CDK2,LRRFIP2,CHEK1,TCE…
GO: Molecular Function	GO:0044877	protein-containing complex binding		1.723e-11	5.518e-08	2.759e-08	2.386e-07	493	1565	NCOA3,ABCA1,ABCF1,ABL2,ACVR1B,ACVR2A,ACVRL1,ARID1A,FMNL2,ADD1,FZD4,ADORA2A,ADRA2A,ADRB2,XPO5,AHR,C1QTNF1,SPARCL1,ULK1,UXT,STX7,ALOX5AP,AMFR,ADCY4,ANK3,ANXA11,ITGA10,BIRC2,YBX3,APP,SHTN1,SHROOM2,CASK,ARNT,PSMG1,NCOA1,DYNLL1,IRS2,LRRC15,ATP6V1B1,EDF1,CTNNAL1,BAK1,FADD,BCKDHA,BCKDHB,CCND1,BCL2,BCL2L1,IQGAP1,BHMT,BICD1,CFLAR,MLKL,BMPR2,BOK,SYNJ1,BCL10,MALSU1,MBD2,WASF1,CACNB2,USP13,CALR,CAPG,CAPN2,CA…
GO: Molecular Function	GO:0045296	cadherin binding		1.758e-10	5.632e-07	1.877e-07	1.624e-06	135	339	SCYL1,FMNL2,PICALM,ADD1,ALDOA,STK24,ANK3,ANXA1,ANXA2,PPFIBP1,SHTN1,USO1,NUMB,CTNNAL1,IQGAP1,BMPR2,BSG,CAPG,CAPZA1,CAPZB,RPL14,PDLIM1,CDH2,CDH5,CDH6,CDH11,CDH15,CDH18,TJP2,CNN2,CLINT1,CTNNA1,GAPVD1,TES,RSL1D1,IST1,DBN1,ASAP1,DLG1,ABI1,GLOD4,SH3GLB1,EIF2S3,EPHA2,WASF2,EIF4G2,TXNDC9,EPS15,FASN,NDRG1,FLNB,LIMA1,CHMP5,PAICS,CCT8,RAB10,EHD1,GCN1,GOLGA2,GOLGA3,CDC42EP1,PACSIN2,LYPLA2,PARK7,STK38,HNRNPK,…
GO: Molecular Function	GO:0019900	kinase binding		3.159e-10	1.012e-06	2.529e-07	2.188e-06	320	969	ACACA,ACVRL1,STK11IP,ADCY6,PARP1,ADRA2A,AP1B1,MAVS,AKT1,ULK1,ADCY4,ANGPT1,SH3RF1,PIK3R3,MADD,PRKRA,RHOB,RHOC,ANKRA2,DACT3,IRS2,EIF3A,LSM2,ATP1A1,PEA15,ATP2B4,HYAL2,CCND1,BCL2L1,CEACAM1,IQGAP1,BICD1,SOCS2,MLKL,BMPR2,PER3,PER2,ARHGEF7,ZPR1,BTG1,CPNE3,BCL10,CACNB2,CACNB4,CALM1,CALM2,CALM3,SOCS3,CASP9,SPAG9,CAV1,CBLB,CCNA2,CCNC,CCND3,CCNG2,CCNH,CCNE2,CDC5L,CDC42,CDH2,CDH5,ARHGAP33,CDK4,CDK9,CDKN1A,CD…
GO: Molecular Function	GO:0019901	protein kinase binding		5.798e-10	1.857e-06	3.714e-07	3.212e-06	290	868	ACVRL1,STK11IP,ADCY6,PARP1,ADRA2A,AP1B1,MAVS,AKT1,ULK1,ADCY4,ANGPT1,SH3RF1,MADD,PRKRA,RHOB,RHOC,ANKRA2,DACT3,IRS2,EIF3A,LSM2,ATP1A1,PEA15,ATP2B4,HYAL2,CCND1,BCL2L1,CEACAM1,IQGAP1,BICD1,MLKL,BMPR2,ARHGEF7,ZPR1,CPNE3,BCL10,CACNB2,CACNB4,CALM1,CALM2,CALM3,SOCS3,CASP9,SPAG9,CAV1,CBLB,CCNA2,CCNC,CCND3,CCNG2,CCNH,CCNE2,CDC5L,CDC42,CDH2,CDH5,ARHGAP33,CDK4,CDK9,CDKN1A,CDKN1C,CDKN2A,CDKN2B,CDKN2C,CDKN2D,M…
GO: Molecular Function	GO:0050839	cell adhesion molecule binding		1.303e-09	4.174e-06	6.957e-07	6.017e-06	203	573	SCYL1,FMNL2,PICALM,ADD1,ALDOA,STK24,ANK3,ANXA1,ANXA2,PPFIBP1,ITGA10,LRRC4C,APP,SHTN1,USO1,NUMB,CTNNAL1,IQGAP1,BMPR2,BSG,CALR,CAMLG,CAPG,CAPZA1,CAPZB,RPL14,CD9,PDLIM1,CD47,CD151,CDH2,CDH5,CDH6,CDH11,CDH15,CDH18,JAM2,TJP2,CNN2,COL3A1,COL5A1,COL16A1,NECTIN3,CLINT1,CTNNA1,NEXN,GAPVD1,TES,RSL1D1,IST1,DBN1,ASAP1,DLG1,JAM3,ABI1,GLOD4,SH3GLB1,EIF2S3,EPHA2,WASF2,ITGB1BP2,EIF4G2,TXNDC9,EPS15,FBLN1,FASN,FBN…
GO: Molecular Function	GO:0008134	transcription factor binding		7.75e-09	2.482e-05	3.546e-06	3.067e-05	248	740	MKKS,NCOA3,NRIP1,USP11,ARID1A,ADD1,EOMES,PARP1,AHR,TEAD2,MED30,APBB2,LMO4,BHLHE40,PIAS1,ARNT,ARNTL,ASAH1,NCOA1,DDRGK1,RERE,EDF1,BBS2,CCND1,BCL2,BCL2L1,BCL3,TNFRSF10B,TNFRSF10A,HESX1,PER3,PER2,KLF5,BCL10,CALR,AIP,RUNX1,PIAS2,LDB2,MTA1,CDC5L,CDK9,MTA2,CDKN2A,CEBPB,CHD4,ZNHIT3,SIN3A,CREB1,ATF2,CREBBP,CRY1,NCOR2,MAPK14,IPO13,CTBP1,HDAC9,DDX5,DHX9,PARD6A,MAFB,MED12,RBX1,ABI1,TSC22D3,E2F5,GMNN,OPTN,MEC…
GO: Molecular Function	GO:0044389	ubiquitin-like protein ligase binding		1.11e-08	3.556e-05	4.296e-06	3.716e-05	127	332	ACVR1B,FZD4,FZD8,CUL4B,CUL4A,CUL1,BLZF1,PIAS1,ANKRA2,DDRGK1,AUP1,BCL2,BID,BOK,PER3,BCL10,HERC2,USP13,CALR,CAMLG,PIAS2,CBS,HGS,CDKN1A,CEBPB,MFHAS1,SRPRB,CRK,TRAF4,PTPN22,CUL7,DBT,RBX1,TANK,EGR2,STUB1,TUBA1B,PTK2B,FOXO1,UBE2J1,SORBS1,TXNIP,UBE2D4,CACYBP,NLK,ARRDC1,MAP1LC3A,TRIOBP,GLMN,ERLIN2,HIF1A,UBE2K,SHPRH,DNAJA1,HSPA5,HSPA6,HSPA8,HSP90AA1,JAK1,JUN,KCNH2,SPOPL,LTBR,SMAD3,SMAD5,SMAD7,MC1R,MDM2,MI…
GO: Molecular Function	GO:0031625	ubiquitin protein ligase binding		1.207e-08	3.866e-05	4.296e-06	3.716e-05	121	313	ACVR1B,FZD4,FZD8,CUL4B,CUL4A,CUL1,BLZF1,PIAS1,ANKRA2,AUP1,BCL2,BID,BOK,PER3,BCL10,HERC2,USP13,CALR,CAMLG,PIAS2,CBS,CDKN1A,MFHAS1,SRPRB,CRK,TRAF4,PTPN22,CUL7,DBT,RBX1,TANK,EGR2,STUB1,TUBA1B,PTK2B,FOXO1,UBE2J1,SORBS1,TXNIP,UBE2D4,CACYBP,NLK,ARRDC1,MAP1LC3A,TRIOBP,GLMN,ERLIN2,HIF1A,UBE2K,SHPRH,DNAJA1,HSPA5,HSPA6,HSPA8,HSP90AA1,JAK1,JUN,KCNH2,SPOPL,LTBR,SMAD3,SMAD5,SMAD7,MC1R,MDM2,MID1,TRIB2,TRIM37,M…
GO: Molecular Function	GO:0016772	transferase activity, transferring phosphorus-containing groups		3.75e-08	0.0001201	1.201e-05	0.0001039	346	1103	ABL2,HIPK1,SCYL1,ACVR1B,ACVR2A,ACVRL1,CDC7,ADK,AK1,AK2,PIP4K2B,AK4,AKT1,ULK1,STK24,MAP4K3,PIK3R3,CAMK1,CDK10,PDXK,MADD,CASK,POLD4,HYAL2,RNGTT,RIPK2,CCND1,IQGAP1,SOCS2,MLKL,BMPR2,POLR3D,SPHK1,CPNE3,RPS6KA4,CALM1,CALM2,CALM3,MAP3K14,SOCS3,BAZ1B,ADCK2,CCNA2,CCNC,CCND3,CCNG2,CCNH,TAMM41,CCNE2,CDK2,CDK4,CDK9,CDKN1A,CDKN1C,CDKN2A,CDKN2B,CDKN2C,CDKN2D,TBRG4,MAPKAPK2,STK17A,CHEK1,CHKA,CHKB,CKM,CLK3,TJP2,…
GO: Molecular Function	GO:0035639	purine ribonucleoside triphosphate binding		5.88e-08	0.0001883	1.712e-05	0.0001481	541	1829	MKKS,ABCA1,ABCA3,ABCF1,ABL2,ACACA,ACACB,RHOJ,ACLY,HIPK1,RAB22A,SCYL1,ACTG2,ACVR1B,ACVR2A,ACVRL1,ADCY3,ADCY6,CDC7,ADK,AARS2,AK1,AK2,PIP4K2B,AK4,AKT1,ULK1,STK24,RAD54L,DHX16,ADCY4,EP400,MAP4K3,NUDT2,CAMK1,CDK10,YARS1,PDXK,ARF3,ARF4,CASK,RHOB,RHOC,ARL1,ATP1A1,RAP2C,ATP2A2,ATP2B1,ATP2B4,ABCC3,ATP6V1A,ATP6V1B1,ATP6V1B2,RNGTT,RAB11A,RIPK2,SUCLA2,BCS1L,BLM,MLKL,BMPR2,SPHK1,RPS6KA4,NUDT16,MAP3K14,BAZ1B,A…
GO: Molecular Function	GO:0061629	RNA polymerase II-specific DNA-binding transcription factor binding		7.512e-08	0.0002406	1.948e-05	0.0001685	118	312	MKKS,NCOA3,NRIP1,ARID1A,EOMES,PARP1,AHR,MED30,BHLHE40,ARNT,ARNTL,ASAH1,NCOA1,DDRGK1,BBS2,PER2,BCL10,CALR,AIP,PIAS2,LDB2,MTA1,MTA2,CDKN2A,CEBPB,CHD4,ZNHIT3,SIN3A,CREB1,ATF2,CREBBP,CRY1,NCOR2,MAPK14,IPO13,DDX5,MED12,MECR,EGR2,EP300,CITED2,MAD2L2,NCOA2,FOS,TACC2,GAS2L1,PPARGC1B,COMMD7,UIMC1,TOB2,CCDC62,ANKRD42,GTF2B,PADI2,HDAC2,HIF1A,PARK7,NR4A1,DNAJA1,ID2,RBPJ,JUN,FOXP2,DLL1,NCOA7,SMAD3,HIPK2,MED4,…
GO: Molecular Function	GO:0016301	kinase activity		7.905e-08	0.0002532	1.948e-05	0.0001685	299	940	ABL2,HIPK1,SCYL1,ACVR1B,ACVR2A,ACVRL1,CDC7,ADK,AK1,AK2,PIP4K2B,AK4,AKT1,ULK1,STK24,MAP4K3,PIK3R3,CAMK1,CDK10,PDXK,MADD,CASK,HYAL2,RIPK2,CCND1,IQGAP1,SOCS2,MLKL,BMPR2,SPHK1,CPNE3,RPS6KA4,CALM1,CALM2,CALM3,MAP3K14,SOCS3,BAZ1B,ADCK2,CCNA2,CCNC,CCND3,CCNG2,CCNH,CCNE2,CDK2,CDK4,CDK9,CDKN1A,CDKN1C,CDKN2A,CDKN2B,CDKN2C,CDKN2D,TBRG4,MAPKAPK2,STK17A,CHEK1,CHKA,CHKB,CKM,CLK3,TJP2,MAP4K4,EIF2AK3,PLK3,ROCK2,…
GO: Molecular Function	GO:0032555	purine ribonucleotide binding		1.015e-07	0.0003251	2.322e-05	0.0002008	566	1930	MKKS,ABCA1,ABCA3,ABCF1,ABL2,ACACA,ACACB,ACADS,ACADVL,RHOJ,ACAT1,ACLY,HIPK1,RAB22A,SCYL1,ACTG2,ACVR1B,ACVR2A,ACVRL1,ADCY3,ADCY6,CDC7,ADK,AARS2,AK1,AK2,PIP4K2B,AK4,AKT1,ULK1,STK24,RAD54L,DHX16,ADCY4,EP400,MAP4K3,NUDT2,CAMK1,CDK10,YARS1,PDXK,ARF3,ARF4,CASK,RHOB,RHOC,ARL1,PDE5A,ATP1A1,RAP2C,ATP2A2,ATP2B1,ATP2B4,ABCC3,ATP6V1A,ATP6V1B1,ATP6V1B2,RNGTT,RAB11A,RIPK2,SUCLA2,BCS1L,BLM,MLKL,BMPR2,SPHK1,RPS6K…
GO: Molecular Function	GO:0017076	purine nucleotide binding		1.499e-07	0.0004803	3.202e-05	0.0002769	571	1954	MKKS,ABCA1,ABCA3,ABCF1,ABL2,ACACA,ACACB,ACADS,ACADVL,RHOJ,ACAT1,ACLY,HIPK1,RAB22A,SCYL1,ACTG2,ACVR1B,ACVR2A,ACVRL1,ADCY3,ADCY6,CDC7,ADK,AARS2,AHCY,AK1,AK2,PIP4K2B,AK4,AKT1,ULK1,STK24,RAD54L,DHX16,ADCY4,EP400,MAP4K3,NUDT2,CAMK1,CDK10,YARS1,PDXK,ARF3,ARF4,CASK,RHOB,RHOC,ARL1,PDE5A,ATP1A1,RAP2C,ATP2A2,ATP2B1,ATP2B4,ABCC3,ATP6V1A,ATP6V1B1,ATP6V1B2,RNGTT,RAB11A,RIPK2,SUCLA2,BCS1L,BLM,MLKL,BMPR2,SPHK1,…
GO: Molecular Function	GO:0140297	DNA-binding transcription factor binding		2.174e-07	0.0006964	4.213e-05	0.0003644	154	438	MKKS,NCOA3,NRIP1,ARID1A,EOMES,PARP1,AHR,MED30,BHLHE40,PIAS1,ARNT,ARNTL,ASAH1,NCOA1,DDRGK1,RERE,BBS2,BCL2,PER2,KLF5,BCL10,CALR,AIP,RUNX1,PIAS2,LDB2,MTA1,MTA2,CDKN2A,CEBPB,CHD4,ZNHIT3,SIN3A,CREB1,ATF2,CREBBP,CRY1,NCOR2,MAPK14,IPO13,CTBP1,HDAC9,DDX5,DHX9,MED12,TSC22D3,GMNN,MECR,EGR2,EP300,CITED2,DACT1,PIAS3,MAD2L2,CREB3,NCOA2,FOS,TACC2,HDAC7,GAS2L1,PPARGC1B,COMMD7,UIMC1,TOB2,CCDC62,ANKRD42,ZNF503,GT…
GO: Molecular Function	GO:0032553	ribonucleotide binding		2.236e-07	0.0007163	4.213e-05	0.0003644	568	1948	MKKS,ABCA1,ABCA3,ABCF1,ABL2,ACACA,ACACB,ACADS,ACADVL,RHOJ,ACAT1,ACLY,HIPK1,RAB22A,SCYL1,ACTG2,ACVR1B,ACVR2A,ACVRL1,ADCY3,ADCY6,CDC7,ADK,AARS2,AK1,AK2,PIP4K2B,AK4,AKT1,ULK1,STK24,RAD54L,DHX16,ADCY4,EP400,MAP4K3,NUDT2,CAMK1,CDK10,YARS1,PDXK,ARF3,ARF4,CASK,RHOB,RHOC,ARL1,PDE5A,ATP1A1,RAP2C,ATP2A2,ATP2B1,ATP2B4,ABCC3,ATP6V1A,ATP6V1B1,ATP6V1B2,RNGTT,RAB11A,RIPK2,SUCLA2,BCS1L,BLM,MLKL,BMPR2,SPHK1,RPS6K…
GO: Molecular Function	GO:0016773	phosphotransferase activity, alcohol group as acceptor		2.558e-07	0.0008193	4.552e-05	0.0003937	278	875	ABL2,HIPK1,SCYL1,ACVR1B,ACVR2A,ACVRL1,CDC7,ADK,PIP4K2B,AKT1,ULK1,STK24,MAP4K3,PIK3R3,CAMK1,CDK10,PDXK,MADD,CASK,HYAL2,RIPK2,CCND1,IQGAP1,SOCS2,MLKL,BMPR2,SPHK1,CPNE3,RPS6KA4,CALM1,CALM2,CALM3,MAP3K14,SOCS3,BAZ1B,ADCK2,CCNA2,CCNC,CCND3,CCNG2,CCNH,CCNE2,CDK2,CDK4,CDK9,CDKN1A,CDKN1C,CDKN2A,CDKN2B,CDKN2C,CDKN2D,TBRG4,MAPKAPK2,STK17A,CHEK1,CHKA,CHKB,CLK3,MAP4K4,EIF2AK3,PLK3,ROCK2,MAP3K8,NEK7,ULK3,IBTK…
GO: Molecular Function	GO:0016491	oxidoreductase activity		4.464e-07	0.00143	7.526e-05	0.000651	251	783	ACADS,ACADSB,ACADVL,ACOX1,ACOX2,ADH1A,ADH1B,ADH1C,ADH4,ADH5,AKT1,ALDH1A1,ALDH2,ALDH3A1,ALDH1A3,ALDH3B1,ALDH9A1,AKR1B1,ALOX5AP,ALOX15B,AOX1,PHYHD1,AKR7A2,CHCHD4,HSD17B6,ASPH,DYNLL1,ATP2B4,ALDH7A1,BCKDHA,BCKDHB,BDH1,P4HA2,SELENBP1,CALM1,CALM2,CALM3,CH25H,CAT,CBR1,CBR3,CBS,CDO1,DHRS3,DHRS1,PRDX5,GSTO1,MTHFD1L,RRM2B,COX6C,COX7B,COX10,COX11,NOX4,CPOX,H6PD,CRAT,PDIA4,CRYZ,CTBP1,DECR2,SH3BGRL3,CYB5A,CYB…
GO: Molecular Function	GO:0030234	enzyme regulator activity		5.186e-07	0.001661	8.306e-05	0.0007184	389	1288	A2M,SERPINA3,ABR,DNAJC19,FRMD7,AKT1,ALDH1A1,ARHGAP20,ARHGAP21,ALOX5AP,RANBP10,ANXA1,ANXA2,RANBP3,PIK3R3,BIRC2,BIRC3,APP,DENND1A,MADD,PRKRA,ARL1,PHACTR4,DYNLL1,ATP2B4,HYAL2,SERPINB7,URI1,GBF1,AUP1,DOCK11,CCND1,BCL2L1,TNFRSF10B,DPM2,IQGAP1,SOCS2,CFLAR,BMI1,ASAP2,BNIP2,ARHGEF7,EIF2B3,EIF2B5,SERPING1,BCL10,C5,HERC2,WASL,CALM1,CALM2,CALM3,CALU,CAPN3,MAP3K14,SOCS3,CASP9,CAV1,ARHGEF25,SERPINH1,CCNA2,CCN…
GO: Molecular Function	GO:0046914	transition metal ion binding		5.499e-07	0.001761	8.387e-05	0.0007254	346	1130	ABL2,ISCA2,ADA,ADH1A,ADH1B,ADH1C,ADH4,ADH5,PARP1,AARS2,AHCY,ZNF282,WDFY1,ALOX15B,ANG,ANPEP,AOX1,ZNF622,BIRC2,APLP1,APP,PIAS1,PDXK,ARG2,RBAK,ZFHX3,RERE,BHMT,BLM,BMI1,ZPR1,HERC2,CA7,P4HA2,USP13,NUDT16,CALR,TRIM41,CH25H,BAZ1B,CBLB,PIAS2,RGN,MTA1,TRIM47,ZMYM3,ZMYM6,ZMYM5,LARGE1,MTA2,CDO1,PPM1M,CHD4,CIZ1,QPCT,ADAMTS3,ADAMTS1,NPEPPS,MYRIP,COX11,SAMHD1,CREBBP,CRIP1,CRIP2,SLC30A7,RNF167,TRAF4,CRYZ,CSRP1,…
GO: Molecular Function	GO:0030554	adenyl nucleotide binding		6.123e-07	0.001961	8.915e-05	0.000771	466	1577	MKKS,ABCA1,ABCA3,ABCF1,ABL2,ACACA,ACACB,ACADS,ACADVL,ACAT1,ACLY,HIPK1,SCYL1,ACTG2,ACVR1B,ACVR2A,ACVRL1,ADCY3,ADCY6,CDC7,ADK,AARS2,AHCY,AK1,AK2,PIP4K2B,AK4,AKT1,ULK1,STK24,RAD54L,DHX16,ADCY4,EP400,MAP4K3,CAMK1,CDK10,YARS1,PDXK,CASK,ATP1A1,ATP2A2,ATP2B1,ATP2B4,ABCC3,ATP6V1A,ATP6V1B1,ATP6V1B2,RIPK2,SUCLA2,BCS1L,BLM,MLKL,BMPR2,SPHK1,RPS6KA4,MAP3K14,BAZ1B,ADCK2,RUNX1,KIFC2,SMC3,ENTPD3,CDK2,CDK4,CDK9,M…
GO: Molecular Function	GO:0005524	ATP binding		6.963e-07	0.00223	9e-05	0.0007784	441	1485	MKKS,ABCA1,ABCA3,ABCF1,ABL2,ACACA,ACACB,ACLY,HIPK1,SCYL1,ACTG2,ACVR1B,ACVR2A,ACVRL1,ADCY3,ADCY6,CDC7,ADK,AARS2,AK1,AK2,PIP4K2B,AK4,AKT1,ULK1,STK24,RAD54L,DHX16,ADCY4,EP400,MAP4K3,CAMK1,CDK10,YARS1,PDXK,CASK,ATP1A1,ATP2A2,ATP2B1,ATP2B4,ABCC3,ATP6V1A,ATP6V1B1,ATP6V1B2,RIPK2,SUCLA2,BCS1L,BLM,MLKL,BMPR2,SPHK1,RPS6KA4,MAP3K14,BAZ1B,ADCK2,RUNX1,KIFC2,SMC3,ENTPD3,CDK2,CDK4,CDK9,MAPKAPK2,STK17A,CHD4,CHEK…
GO: Molecular Function	GO:0003924	GTPase activity		7.025e-07	0.00225	9e-05	0.0007784	251	787	ABR,RHOJ,FRMD7,RAB22A,ALDH1A1,ARHGAP20,ARHGAP21,RANBP10,RANBP3,DENND1A,DNM1P46,MADD,ARF3,ARF4,RHOB,RHOC,ARL1,RAP2C,GBF1,DOCK11,RAB11A,IQGAP1,ASAP2,BNIP2,ARHGEF7,EIF2B3,EIF2B5,HERC2,WASL,ARHGEF25,RABEP1,ARHGEF1,CDC42,ARHGAP33,EVI5L,CYTH3,RCBTB2,RCC1,CHN1,ARHGAP22,SLIT2,RAB9A,RASGRP3,RAB3GAP2,NGEF,ATL3,VPS9D1,RIN1,GNA14,RALGPS1,DNM3,DEPDC5,RASL10B,ARHGEF3,ARHGAP32,ACAP1,GAPVD1,ARHGAP24,TBC1D5,ASAP1…
GO: Molecular Function	GO:0032559	adenyl ribonucleotide binding		7.172e-07	0.002297	9e-05	0.0007784	462	1564	MKKS,ABCA1,ABCA3,ABCF1,ABL2,ACACA,ACACB,ACADS,ACADVL,ACAT1,ACLY,HIPK1,SCYL1,ACTG2,ACVR1B,ACVR2A,ACVRL1,ADCY3,ADCY6,CDC7,ADK,AARS2,AK1,AK2,PIP4K2B,AK4,AKT1,ULK1,STK24,RAD54L,DHX16,ADCY4,EP400,MAP4K3,CAMK1,CDK10,YARS1,PDXK,CASK,ATP1A1,ATP2A2,ATP2B1,ATP2B4,ABCC3,ATP6V1A,ATP6V1B1,ATP6V1B2,RIPK2,SUCLA2,BCS1L,BLM,MLKL,BMPR2,SPHK1,RPS6KA4,MAP3K14,BAZ1B,ADCK2,RUNX1,KIFC2,SMC3,ENTPD3,CDK2,CDK4,CDK9,MAPKAP…
GO: Molecular Function	GO:0008022	protein C-terminus binding		7.306e-07	0.00234	9e-05	0.0007784	94	245	SCAF4,CALCOCO1,PIAS1,CASK,DYNLL1,ATP2A2,BANF1,HESX1,SYNJ1,BCL10,CLTC,PEX16,TJP2,NIPBL,HOMER3,AKAP7,VPS4B,CNRIP1,MAPK14,CTBP1,STMN3,DLG1,DNM1,MED12,VPS36,PQBP1,OPTN,EP300,ERCC1,ERCC3,PTK2B,FBLN1,PIAS3,HPCAL4,VGLL1,FBLN5,FN1,PROCR,ARL6IP5,VTA1,SDCBP2,VPS4A,STIP1,YWHAQ,PCGF1,MCHR1,TOPBP1,SNF8,ITPR1,JAK2,KPNA3,VGLL3,MRE11,DBNL,BLOC1S2,NCF2,NEDD4,NUMA1,CLIC6,PCNA,PEX1,PEX6,PEX10,PIK3R1,POLR2A,PPM1A,PP…
GO: Molecular Function	GO:0030145	manganese ion binding		8.286e-07	0.002654	9.83e-05	0.0008502	35	67	ABL2,ARG2,NUDT16,LARGE1,PPM1M,LAP3,EXTL2,CDIPT,GALNT1,GALNT2,B4GALT1,GLUL,B4GALT7,HMGCL,DCP2,IDI1,IMPA1,MGAT1,MGAT2,MRE11,XXYLT1,PCK2,PEPD,PIM1,PPEF2,PPM1A,NPEPL1,EXD2,POMGNT1,SOD2,XYLT2,WRN,FAM20C,ADPRM,MPPE1
GO: Molecular Function	GO:0016462	pyrophosphatase activity		1.703e-06	0.005455	0.0001948	0.001685	430	1455	ABCA1,ABCA3,ABCF1,ABR,RHOJ,DNAJC19,FRMD7,RAB22A,ALDH1A1,ARHGAP20,ARHGAP21,RAD54L,DHX16,RANBP10,EP400,ANXA1,RANBP3,NUDT2,DENND1A,DNM1P46,MADD,ARF3,ARF4,RHOB,RHOC,ARL1,PLPP1,ASMTL,DYNLL1,ATP1A1,RAP2C,ATP2A2,ATP2B1,ATP2B4,ABCC3,ATP6V1A,ATP6V1B2,ATP6V0A1,GBF1,RNGTT,DOCK11,RAB11A,BCS1L,IQGAP1,BLM,ASAP2,BNIP2,ARHGEF7,EIF2B3,EIF2B5,HERC2,WASL,NUDT16,ARHGEF25,KIFC2,ATP6V0D1,SMC3,RABEP1,ARHGEF1,ENTPD3,CDC…
GO: Molecular Function	GO:0016817	hydrolase activity, acting on acid anhydrides		1.993e-06	0.006385	0.0002128	0.001841	430	1457	ABCA1,ABCA3,ABCF1,ABR,RHOJ,DNAJC19,FRMD7,RAB22A,ALDH1A1,ARHGAP20,ARHGAP21,RAD54L,DHX16,RANBP10,EP400,ANXA1,RANBP3,NUDT2,DENND1A,DNM1P46,MADD,ARF3,ARF4,RHOB,RHOC,ARL1,PLPP1,ASMTL,DYNLL1,ATP1A1,RAP2C,ATP2A2,ATP2B1,ATP2B4,ABCC3,ATP6V1A,ATP6V1B2,ATP6V0A1,GBF1,RNGTT,DOCK11,RAB11A,BCS1L,IQGAP1,BLM,ASAP2,BNIP2,ARHGEF7,EIF2B3,EIF2B5,HERC2,WASL,NUDT16,ARHGEF25,KIFC2,ATP6V0D1,SMC3,RABEP1,ARHGEF1,ENTPD3,CDC…
GO: Molecular Function	GO:0016818	hydrolase activity, acting on acid anhydrides, in phosphorus-containing anhydrides		1.993e-06	0.006385	0.0002128	0.001841	430	1457	ABCA1,ABCA3,ABCF1,ABR,RHOJ,DNAJC19,FRMD7,RAB22A,ALDH1A1,ARHGAP20,ARHGAP21,RAD54L,DHX16,RANBP10,EP400,ANXA1,RANBP3,NUDT2,DENND1A,DNM1P46,MADD,ARF3,ARF4,RHOB,RHOC,ARL1,PLPP1,ASMTL,DYNLL1,ATP1A1,RAP2C,ATP2A2,ATP2B1,ATP2B4,ABCC3,ATP6V1A,ATP6V1B2,ATP6V0A1,GBF1,RNGTT,DOCK11,RAB11A,BCS1L,IQGAP1,BLM,ASAP2,BNIP2,ARHGEF7,EIF2B3,EIF2B5,HERC2,WASL,NUDT16,ARHGEF25,KIFC2,ATP6V0D1,SMC3,RABEP1,ARHGEF1,ENTPD3,CDC…
GO: Molecular Function	GO:0008092	cytoskeletal protein binding		2.204e-06	0.007059	0.0002277	0.001969	321	1053	ABL2,DYSF,FMNL2,PICALM,ADD1,ADORA2A,UXT,ALDOA,RANBP10,SORBS2,ANG,ANK3,RAE1,ANXA2,KNSTRN,EPB41L5,SHTN1,SHROOM2,PDLIM4,PHACTR4,TRAK2,ATP1A1,CTNNAL1,GPAA1,RAB11A,CEACAM1,IQGAP1,BICD1,WASF1,CACNB2,WASL,CALM1,CALM2,CALM3,CAPG,CAPN2,CAPN3,CAPZA1,CAPZB,SPAG9,PSTPIP2,KIFC2,CCIN,PDLIM1,SMC3,TMEM67,PDLIM7,CETN2,PRUNE1,SLC9A3R1,SNX6,SUN2,CLTC,LMOD1,CRIPT,MAP4K4,CNN1,CNN2,ROCK2,MYRIP,CRK,CLIP3,FEZ1,CSRP1,CSR…
GO: Molecular Function	GO:0042803	protein homodimerization activity		3.421e-06	0.01096	0.0003425	0.002962	227	715	ACOX1,ACOX2,ADD1,FZD4,FZD9,ADRA2A,ADRB2,AHR,PIP4K2B,AKT1,ALDH1A3,TPST2,ANG,KNSTRN,AOX1,BCAS1,APP,BHLHE40,PDXK,PDLIM4,PRKRA,ARNT,STC2,RIPK2,BAK1,BCL2,BCL2L1,PEX11B,PEX11A,BANF1,HESX1,CEACAM1,BLM,BNIP3,BNIP3L,BOK,TMEM266,BCL10,NUDT16,CAT,RUNX1,NFS1,CBS,KYAT1,RABEP1,SCARB2,CEBPB,SLIT2,SNX6,PSMF1,S100A16,GDF15,MTHFD1L,VPS4B,WWTR1,NECTIN3,CPOX,ABCG1,CTBP1,RAB11FIP3,CANT1,GOLGA5,JAM3,NAALADL1,SH3GLB1,G…
GO: Molecular Function	GO:0004674	protein serine/threonine kinase activity		8.432e-06	0.02701	0.0008184	0.007078	156	470	HIPK1,ACVR1B,ACVR2A,ACVRL1,CDC7,AKT1,ULK1,STK24,MAP4K3,CAMK1,CDK10,CASK,RIPK2,MLKL,BMPR2,CPNE3,RPS6KA4,MAP3K14,ADCK2,CCND3,CCNH,CDK2,CDK4,CDK9,CDKN1A,CDKN1C,CDKN2A,CDKN2B,CDKN2C,CDKN2D,MAPKAPK2,STK17A,CHEK1,CLK3,MAP4K4,EIF2AK3,PLK3,ROCK2,MAP3K8,NEK7,ULK3,MAPK14,CSNK1A1,CSNK1G2,CSNK2A2,ULK2,DAPK1,STK35,TLK1,NUAK1,OXSR1,SGK2,HIPK3,LATS2,IRAK4,SRPK3,ENG,VRK3,BCKDK,RPS6KC1,PTK2B,TESK2,PRKAG2,CAMKK2,M…
GO: Molecular Function	GO:0047485	protein N-terminus binding		8.861e-06	0.02838	0.0008348	0.00722	55	132	NCOA3,ACOX1,PARP1,KLHL13,ALOX5AP,BIRC2,NCOA1,BANF1,HESX1,CALM1,CALM2,CALM3,SLC9A3R1,NIPBL,NCOR2,FEZ1,CSNK2A2,DCN,ERCC3,ERCC5,PIAS3,EXOC5,GLRX,YWHAQ,GTF2H3,RASSF1,EXOC4,SNF8,RBPJ,KCNB1,MDM2,MEN1,MNAT1,NBN,NFE2,NTSR1,PLEC,MAP2K1,PEX5,RAB6A,CHMP6,KCNIP2,SGF29,CDH23,STX1A,SCFD1,TARBP2,MAU2,TGFB1,SRRM2,TP53,TSC1,TSC2,VWF,LRP8
GO: Molecular Function	GO:0017111	nucleoside-triphosphatase activity		9.823e-06	0.03146	0.000899	0.007775	409	1399	ABCA1,ABCA3,ABCF1,ABR,RHOJ,DNAJC19,FRMD7,RAB22A,ALDH1A1,ARHGAP20,ARHGAP21,RAD54L,DHX16,RANBP10,EP400,ANXA1,RANBP3,DENND1A,DNM1P46,MADD,ARF3,ARF4,RHOB,RHOC,ARL1,DYNLL1,ATP1A1,RAP2C,ATP2A2,ATP2B1,ATP2B4,ABCC3,ATP6V1A,ATP6V1B2,ATP6V0A1,GBF1,DOCK11,RAB11A,BCS1L,IQGAP1,BLM,ASAP2,BNIP2,ARHGEF7,EIF2B3,EIF2B5,HERC2,WASL,ARHGEF25,KIFC2,ATP6V0D1,SMC3,RABEP1,ARHGEF1,ENTPD3,CDC42,ARHGAP33,EVI5L,CYTH3,RCBTB2,…
GO: Molecular Function	GO:0060589	nucleoside-triphosphatase regulator activity		1.016e-05	0.03254	0.0009038	0.007817	174	535	ABR,DNAJC19,FRMD7,ALDH1A1,ARHGAP20,ARHGAP21,RANBP10,RANBP3,DENND1A,MADD,GBF1,DOCK11,IQGAP1,ASAP2,BNIP2,ARHGEF7,EIF2B3,EIF2B5,HERC2,WASL,ARHGEF25,RABEP1,ARHGEF1,ARHGAP33,EVI5L,CYTH3,RCBTB2,RCC1,CHN1,ARHGAP22,SLIT2,RASGRP3,RAB3GAP2,NGEF,VPS9D1,RIN1,RALGPS1,DEPDC5,ARHGEF3,TOR1AIP1,ARHGAP32,ACAP1,GAPVD1,ARHGAP24,TBC1D5,ASAP1,FARP2,ARFGAP3,SERGEF,IQSEC1,DOCK2,DOCK3,DNAJB6,EEF1B2,FAM13A,RGS17,RAPGEFL1,…
GO: Molecular Function	GO:0004672	protein kinase activity		1.138e-05	0.03646	0.0009853	0.008522	236	759	ABL2,HIPK1,SCYL1,ACVR1B,ACVR2A,ACVRL1,CDC7,AKT1,ULK1,STK24,MAP4K3,CAMK1,CDK10,MADD,CASK,HYAL2,RIPK2,CCND1,IQGAP1,MLKL,BMPR2,CPNE3,RPS6KA4,CALM1,CALM2,CALM3,MAP3K14,SOCS3,BAZ1B,ADCK2,CCNA2,CCNC,CCND3,CCNG2,CCNH,CCNE2,CDK2,CDK4,CDK9,CDKN1A,CDKN1C,CDKN2A,CDKN2B,CDKN2C,CDKN2D,TBRG4,MAPKAPK2,STK17A,CHEK1,CLK3,MAP4K4,EIF2AK3,PLK3,ROCK2,MAP3K8,NEK7,ULK3,IBTK,MAPK14,CSNK1A1,CSNK1G2,CSNK2A2,ULK2,RASSF2,DA…
GO: Molecular Function	GO:0003712	transcription coregulator activity		1.309e-05	0.04194	0.001104	0.009546	172	530	NCOA3,NRIP1,HIPK1,ARID1A,BEND6,UXT,SUPT3H,MED30,CALCOCO1,BIRC2,PIAS1,ASAH1,NCOA1,RERE,RAP2C,HYAL2,EDF1,URI1,CCND1,BCL3,BCL9,PER2,BTG1,BCL10,AIP,RUNX1T1,CBFB,PIAS2,LDB2,MTA1,PDLIM1,MTA2,LPXN,MED27,MED7,MED20,MAGED1,WWTR1,SIN3A,CREBBP,NCOR2,LPIN2,CTBP1,HDAC9,SERTAD2,GMEB2,DDX1,DDX5,DHX9,ZMIZ2,MED12,CASP8AP2,ARID3A,PQBP1,NUPR1,GMNN,HIPK3,CEBPZ,AASS,ELANE,ING4,TRIM13,EP300,SS18L2,ERF,EZH1,CITED2,PIAS…
GO: Molecular Function	GO:0030695	GTPase regulator activity		2.441e-05	0.07818	0.002005	0.01734	159	489	ABR,FRMD7,ALDH1A1,ARHGAP20,ARHGAP21,RANBP10,RANBP3,DENND1A,MADD,GBF1,DOCK11,IQGAP1,ASAP2,BNIP2,ARHGEF7,EIF2B3,EIF2B5,HERC2,WASL,ARHGEF25,RABEP1,ARHGEF1,ARHGAP33,EVI5L,CYTH3,RCBTB2,RCC1,CHN1,ARHGAP22,SLIT2,RASGRP3,RAB3GAP2,NGEF,VPS9D1,RIN1,RALGPS1,DEPDC5,ARHGEF3,ARHGAP32,ACAP1,GAPVD1,ARHGAP24,TBC1D5,ASAP1,FARP2,ARFGAP3,SERGEF,IQSEC1,DOCK2,DOCK3,EEF1B2,FAM13A,RGS17,RAPGEFL1,NET1,GMIP,TBC1D16,DLC1,F…
GO: Molecular Function	GO:0005085	guanyl-nucleotide exchange factor activity		3.316e-05	0.1062	0.002655	0.02296	79	215	ABR,FRMD7,RANBP10,DENND1A,MADD,GBF1,DOCK11,ARHGEF7,EIF2B3,EIF2B5,HERC2,ARHGEF25,ARHGEF1,CYTH3,RCBTB2,RCC1,RASGRP3,RAB3GAP2,NGEF,RALGPS1,ARHGEF3,GAPVD1,FARP2,SERGEF,IQSEC1,DOCK2,DOCK3,EEF1B2,RAPGEFL1,NET1,FGD1,PSD2,ARFGEF1,CCZ1,RAB3IP,DENND2A,RABGEF1,RAPGEF1,AKAP13,RIC8A,DOCK7,MCF2,LAMTOR4,RANGRF,DENND5B,NUCB2,DENND6A,DENND6B,ARHGEF19,RAB3IL1,RALGDS,RALGPS2,WDR41,RIN3,DENND2D,FNIP1,ITSN1,DOCK10,DI…
GO: Molecular Function	GO:0008047	enzyme activator activity		3.847e-05	0.1232	0.003005	0.02599	180	568	ABR,DNAJC19,ALDH1A1,ARHGAP20,ARHGAP21,ALOX5AP,RANBP3,APP,MADD,PRKRA,ARL1,PHACTR4,TNFRSF10B,DPM2,IQGAP1,CFLAR,ASAP2,BNIP2,BCL10,CALM1,CALM2,CALM3,CASP9,CAV1,RABEP1,ARHGEF1,ARHGAP33,EVI5L,CDKN1A,CHN1,ARHGAP22,RASGRP3,RAB3GAP2,VPS9D1,RIN1,DEPDC5,TOR1AIP1,ARHGAP32,ACAP1,GAPVD1,ARHGAP24,TBC1D5,DAD1,DAZAP2,ASAP1,ARFGAP3,DOCK2,CASP8AP2,ABI1,TANK,TOM1L1,DNAJB6,NUPR1,FAM13A,RGS17,PSME3,GREM1,PSMD14,GMIP,T…
GO: Molecular Function	GO:0051020	GTPase binding		4.934e-05	0.158	0.003762	0.03254	111	326	ABCA1,FMNL2,PICALM,XPO5,ULK1,RANBP10,IFT20,ANXA2,RANBP3,YBX3,DENND1A,LSM2,DOCK11,BCL2L1,IQGAP1,BICD1,BNIP3,ARHGEF7,WASF1,CAV1,EVI5L,RCC1,RASGRP3,RAB3GAP2,ROCK2,MYRIP,RIN1,CSE1L,IPO13,RAB11FIP3,PARD6A,DIAPH2,GOLGA5,OPTN,NUTF2,EPRS1,EPS8,NET1,RRAGB,NDRG1,FGD1,ANKFY1,EXOC5,RAB3IP,NCKAP1,VPS4A,GDI1,RALBP1,EHD1,RABGEF1,TRIOBP,AKAP13,EXOC4,HSP90AA1,MICALL1,DOCK7,ITPKA,TNPO1,LCP1,SYTL4,RANGRF,MYO9B,NCF2…
GO: Molecular Function	GO:0051287	NAD binding		5.38e-05	0.1723	0.004008	0.03466	31	66	ADH1C,ADH4,PARP1,AHCY,ALDH1A1,ALDH2,ALDH1A3,ALDH9A1,AOX1,CRYZ,CTBP1,DLD,SIRT7,GAPDH,ME3,GLYR1,GPD1,NUDT6,HADH,IDH1,IDH2,IDH3B,IDH3G,LDHA,MDH1,ME2,PARP14,QDPR,RNLS,SIRT1,NNT
GO: Molecular Function	GO:0017124	SH3 domain binding		6.722e-05	0.2153	0.004893	0.04232	54	137	PICALM,MAP4K3,CNTNAP1,DENND1A,ADAM19,SYNJ1,SYNJ2,CASP9,SH2D2A,CBLB,BCAR1,CRK,PTPN22,DNM1,DOCK3,DPYSL3,ABI1,TOM1L1,WASF2,ITGB1BP2,OSTF1,EPS15,ABI3,EFS,EVL,SGIP1,NCKIPSD,KHDRBS1,GJA1,GPX1,GRB2,RAPGEF1,GRIK5,CIT,AFAP1L1,ILK,ARHGAP27,ERRFI1,PLSCR1,SH3KBP1,PRKCE,PTPN6,RAD9A,SH3GL1,ELMO2,ENAH,ZNF106,TP53BP2,CD2AP,SH3BP1,UVRAG,VASP,PLSCR4,ADAM12
GO: Molecular Function	GO:0008270	zinc ion binding		7.407e-05	0.2372	0.005272	0.0456	255	849	ADA,ADH1A,ADH1B,ADH1C,ADH4,ADH5,PARP1,AARS2,ZNF282,WDFY1,ANPEP,ZNF622,BIRC2,PIAS1,PDXK,RBAK,ZFHX3,RERE,BHMT,BLM,BMI1,ZPR1,HERC2,CA7,USP13,CALR,TRIM41,BAZ1B,CBLB,PIAS2,RGN,MTA1,TRIM47,ZMYM3,ZMYM6,ZMYM5,MTA2,CHD4,CIZ1,QPCT,ADAMTS3,ADAMTS1,NPEPPS,MYRIP,SAMHD1,CREBBP,CRIP1,CRIP2,SLC30A7,RNF167,TRAF4,CRYZ,CSRP1,LTN1,CYHR1,TES,KMT2B,EARS2,DCTD,SETDB1,SEC24D,ZMIZ2,DMD,RBX1,NAALADL1,L3MBTL2,ZNF593,PHC1,P…
GO: Molecular Function	GO:0048185	activin binding		7.65e-05	0.245	0.005327	0.04607	12	17	ACVR1B,ACVR2A,ACVRL1,BMPR2,ENG,FSTL3,FST,FKBP1A,SMAD7,TGFBR1,TGFBR2,ACVR1C
GO: Molecular Function	GO:0000287	magnesium ion binding		0.0001509	0.4834	0.01	0.08653	80	227	ABL2,NT5C3B,PDXK,RNASEH1,SUCLA2,SPHK1,RPS6KA4,NUDT16,CDK2,COMT,MAP3K8,CSNK1A1,OXSR1,DXO,DUT,IRAK4,ENO2,ENO3,EYA2,BPNT1,PPA2,NLK,MTHFD2,GCLC,GLUL,GNAI1,GSS,NUDT3,IRAK3,STK38,HMGCL,HPRT1,IDH1,IDH2,IDH3B,IDH3G,IDI1,IMPA1,MAP3K5,XXYLT1,NME1,ATP8B1,PGM1,PGM3,PKM,PLK1,PLSCR1,PPM1A,MAP2K7,PRPS2,PRPSAP2,RAN,RAP2A,RHEB,EXD2,RPS6KA2,RPS6KA3,KCNIP3,MAPK12,SRR,STK38L,SRPK1,SRPK2,RRAGC,STK3,XYLT2,STK11,ATP11B…
GO: Molecular Function	GO:0106307	protein threonine phosphatase activity		0.0001531	0.4902	0.01	0.08653	32	72	CDC14A,CTDSP1,PPM1M,DUSP1,DUSP3,DUSP4,DUSP5,DUSP6,CTDSP2,CTDSPL,DUSP12,UBLCP1,SSH2,PPTC7,SSH1,PPM1K,PPEF2,PPM1A,PPP1CB,PPP2CA,PPP2CB,PPP3CA,PPP3CB,PPP6C,DUSP23,SSH3,RPAP2,CPPED1,PHLPP2,PHLPP1,ILKAP,DUSP22
GO: Molecular Function	GO:0106306	protein serine phosphatase activity		0.0001531	0.4902	0.01	0.08653	32	72	CDC14A,CTDSP1,PPM1M,DUSP1,DUSP3,DUSP4,DUSP5,DUSP6,CTDSP2,CTDSPL,DUSP12,UBLCP1,SSH2,PPTC7,SSH1,PPM1K,PPEF2,PPM1A,PPP1CB,PPP2CA,PPP2CB,PPP3CA,PPP3CB,PPP6C,DUSP23,SSH3,RPAP2,CPPED1,PHLPP2,PHLPP1,ILKAP,DUSP22
GO: Molecular Function	GO:0031435	mitogen-activated protein kinase kinase kinase binding		0.000158	0.506	0.01012	0.08753	15	25	CDC42,DAZAP2,MARVELD3,STK38,DIXDC1,ROR2,PPEF2,MAPK1,MAPK9,MAP2K1,MAP2K7,MAP2K4,MAPK8IP3,TCF3,TGFBR2
GO: Molecular Function	GO:0008375	acetylglucosaminyltransferase activity		0.0001849	0.5921	0.01139	0.09849	26	55	B3GALT4,B3GALT2,LARGE1,PIGP,EXT1,EXT2,EXTL1,EXTL2,EXTL3,GCNT1,B3GNT9,B4GAT1,POMGNT2,MGAT4B,LFNG,MFNG,MGAT1,MGAT2,PIGA,PIGC,PIGH,RFNG,B3GNT8,POMGNT1,EOGT,XYLT2
GO: Molecular Function	GO:0050661	NADP binding		0.0001849	0.5921	0.01139	0.09849	26	55	CAT,CBR3,H6PD,CRYZ,DHCR7,CRYZL1,FDXR,FMO2,FMO3,FMO4,FMO5,G6PD,GAPDH,ME3,GLYR1,GMDS,CBR4,HMGCR,HSD11B1,IDH1,QDPR,SPR,SRD5A1,TM7SF2,NNT,KCNAB1
GO: Molecular Function	GO:0030674	protein-macromolecule adaptor activity		0.000222	0.7111	0.01327	0.1148	97	288	MAVS,STX7,AMFR,SORBS2,SH3RF1,ANK3,PEX3,STX11,SNAP23,BCL3,IQGAP1,BICD1,SOCS2,AP1M1,SPAG9,SH2D2A,CAV1,SNAP29,AP2S1,SLC9A3R1,SUN2,TJP2,COL8A2,COL11A1,GOSR2,AKAP12,CRK,POLDIP2,HERPUD1,CUX1,LDLRAP1,DDB1,GAB2,MAGI2,G3BP2,GOLGA5,ABI1,SH2B3,ARRDC4,OPTN,STX6,STX2,EPS8,STUB1,BET1L,SNAP47,SORBS1,GAS2L1,KHDRBS1,POLD3,ARRDC1,INSC,SPSB2,STON1,GRB2,GRB10,AKAP13,SAV1,HSPA8,TRIM5,JCHAIN,MPP7,MAP1A,MEN1,PEF1,MYH9,…
GO: Molecular Function	GO:0019902	phosphatase binding		0.0002238	0.7168	0.01327	0.1148	101	302	ADRB2,AKT1,PDLIM4,PHACTR4,IRS2,ATP2B4,URI1,BCL2,CEACAM1,IQGAP1,SPHK1,CALM1,CALM2,CALM3,MTMR4,CDC5L,CDH2,CDH5,MFHAS1,BOD1,SLC9A3R1,FBXL2,EIF2AK3,CRY1,MAPK14,VCAN,PABIR1,PHACTR2,GAB2,MAGI2,DLG1,RCAN1,PPP1R14B,ENSA,VRK3,SH3YL1,ANAPC5,FOXO1,GHR,GRB2,PPP1R16A,CADM4,HMGCR,HSP90AA1,IGFBP3,ITGA1,ITPR1,JAK1,KCNN4,LMNA,SMAD3,PPP1R14A,MAP3K5,MET,NCAM1,PAWR,PECAM1,PIK3R1,PIK3R2,PPP1R3C,PPP1R3D,PPP2CA,PPP2R1A…
GO: Molecular Function	GO:0031267	small GTPase binding		0.0002551	0.8172	0.01486	0.1285	97	289	ABCA1,FMNL2,PICALM,XPO5,ULK1,RANBP10,IFT20,ANXA2,RANBP3,YBX3,DENND1A,LSM2,DOCK11,IQGAP1,BICD1,ARHGEF7,WASF1,CAV1,EVI5L,RCC1,RASGRP3,RAB3GAP2,ROCK2,MYRIP,RIN1,CSE1L,IPO13,RAB11FIP3,PARD6A,DIAPH2,GOLGA5,OPTN,NUTF2,EPS8,NET1,NDRG1,FGD1,ANKFY1,EXOC5,NCKAP1,VPS4A,GDI1,RALBP1,EHD1,RABGEF1,TRIOBP,AKAP13,EXOC4,MICALL1,DOCK7,ITPKA,TNPO1,SYTL4,RANGRF,MYO9B,NCF2,ODF2,ERRFI1,PFN1,PKN3,MAPKAP1,MAP2K1,SYTL2,PE…
GO: Molecular Function	GO:0019903	protein phosphatase binding		0.0003445	1	0.01941	0.1679	84	246	ADRB2,AKT1,PDLIM4,PHACTR4,IRS2,ATP2B4,URI1,BCL2,CEACAM1,IQGAP1,SPHK1,CALM1,CALM2,CALM3,MTMR4,CDC5L,CDH2,CDH5,MFHAS1,BOD1,FBXL2,EIF2AK3,MAPK14,VCAN,PABIR1,PHACTR2,GAB2,RCAN1,PPP1R14B,ENSA,VRK3,ANAPC5,FOXO1,GHR,GRB2,PPP1R16A,CADM4,HMGCR,HSP90AA1,IGFBP3,ITGA1,ITPR1,JAK1,KCNN4,LMNA,PPP1R14A,MAP3K5,MET,PAWR,PECAM1,PIK3R1,PIK3R2,PPP1R3C,PPP1R3D,PPP2CA,PPP2R1A,PPP2R2B,PPP2R2C,PPP2R3A,PTPA,PPP2R5E,PPP3CB…
GO: Molecular Function	GO:0046703	natural killer cell lectin-like receptor binding		0.0003454	1	0.01941	0.1679	8	10	RAET1G,HLA-E,MICB,CLEC2D,PTPN6,ULBP1,ULBP2,MICA
GO: Molecular Function	GO:0003713	transcription coactivator activity		0.0003836	1	0.02118	0.1832	95	285	NCOA3,NRIP1,ARID1A,SUPT3H,MED30,CALCOCO1,BIRC2,NCOA1,RERE,RAP2C,HYAL2,EDF1,BCL3,BCL9,PER2,BCL10,AIP,CBFB,MTA1,PDLIM1,MTA2,MED27,MED7,MED20,MAGED1,WWTR1,SIN3A,CREBBP,LPIN2,SERTAD2,GMEB2,DHX9,ZMIZ2,MED12,PQBP1,NUPR1,CEBPZ,ING4,TRIM13,EP300,SS18L2,CITED2,ARID5B,VGLL1,NCOA2,DRAP1,RBCK1,USP21,TAF6L,PPARGC1B,MAML2,SUB1,CCDC62,RBPMS,NR3C1,TRIM52,PARK7,HMGB2,TRIM5,NCOA7,HIPK2,MED4,TRIM37,NACA,NFE2L1,NFKB…
GO: Molecular Function	GO:0032182	ubiquitin-like protein binding		0.0004559	1	0.02475	0.2141	42	107	WDR48,AMFR,RAE1,BIRC2,AUP1,HERC2,USP13,CASP8AP2,TOM1L1,VPS36,OPTN,SPRTN,UBAP1,UBR5,DCUN1D5,RBCK1,ADRM1,NBR1,SMAD3,MDM2,RNF19B,NEDD4,OTUB2,PML,RNF31,SOBP,RNF4,NPLOC4,HABP4,N4BP2,USP33,GGA3,FAF2,SIMC1,TDG,TSG101,NUP62,UBE2N,UCHL1,UCHL3,ZFAND2B,USP5
GO: Molecular Function	GO:0005518	collagen binding		0.0004806	1	0.02566	0.2219	34	82	C1QTNF1,SPARCL1,ITGA10,LRRC15,SERPINH1,ADGRG1,COL6A1,COL6A2,ABI3BP,CTSK,DCN,MRC2,HSD17B12,ANTXR1,FN1,P3H4,GPC1,ITGA1,ITGA2,SMAD3,SMAD7,MAP1A,MMP13,NID1,DDR2,PPIB,NID2,ITGA11,SPARC,P3H1,TGFBI,RELL2,VWF,CCBE1
GO: Molecular Function	GO:0004722	protein serine/threonine phosphatase activity		0.0005722	1	0.03005	0.2599	42	108	PDP2,CDC14A,CTDSP1,MTMR6,MTMR4,PPM1M,RCAN1,DUSP1,DUSP3,DUSP4,DUSP5,DUSP6,CTDSP2,CTDSPL,PPA2,DUSP12,UBLCP1,SSH2,PPTC7,SSH1,PPM1K,PPEF2,PPM1A,PPP1CB,PPP1R3C,PPP1R3D,PPP2CA,PPP2CB,PPP2R1A,PPP3CA,PPP3CB,PPP3R1,PPP6C,LRRC2,DUSP23,SSH3,RPAP2,CPPED1,PHLPP2,PHLPP1,ILKAP,DUSP22
GO: Molecular Function	GO:0016616	oxidoreductase activity, acting on the CH-OH group of donors, NAD or NADP as acceptor		0.0006742	1	0.03483	0.3013	47	125	ADH1A,ADH1B,ADH1C,ADH4,ADH5,ALDH3A1,AKR1B1,AKR7A2,HSD17B6,BDH1,CBR1,CBR3,DHRS3,H6PD,CTBP1,RDH10,RDH11,EHHADH,HSD17B12,HSD17B11,DCXR,AKR1A1,FASN,KDSR,G6PD,ME3,DHRS4,GLYR1,GPD1,CBR4,HADH,HMGCR,HSD11B1,IDH1,IDH2,IDH3B,IDH3G,LDHA,MDH1,ME2,ZADH2,RDH5,UEVLD,HSD3B7,SPR,ADHFE1,KCNAB1
GO: Molecular Function	GO:0035035	histone acetyltransferase binding		0.0006965	1	0.03541	0.3063	17	33	APBB2,CEBPB,CREB1,EGR1,EPAS1,CITED2,GLI3,HIF1A,KANSL1L,MEF2A,PCNA,PLA2G4A,KANSL1,TRIM68,SP1,TP53,EID1
GO: Molecular Function	GO:0035259	glucocorticoid receptor binding		0.0007327	1	0.03667	0.3172	12	20	NRIP1,PIAS2,CEBPB,NCOR2,IPO13,EP300,NCOA2,NR4A1,SMAD3,STAT3,TACC1,YWHAH
GO: Molecular Function	GO:0046983	protein dimerization activity		0.0008581	1	0.04229	0.3657	311	1093	NCOA3,ACOX1,ACOX2,ADD1,FZD4,FZD9,ADRA1B,ADRA2A,ADRB2,AGTR1,AHR,PIP4K2B,AKT1,ALDH1A3,TPST2,SUPT3H,ANG,KNSTRN,AOX1,BCAS1,APP,BHLHE40,PDXK,PDLIM4,PRKRA,ARNT,ARNTL,STC2,NCOA1,ATP1A1,RIPK2,BAK1,BCL2,BCL2L1,PEX11B,PEX11A,BANF1,BDKRB2,HESX1,CEACAM1,BLM,BMP6,BNIP3,BNIP3L,BOK,TMEM266,BCL10,NSMCE1,NUDT16,CAT,CAV1,RUNX1,NFS1,CBS,KYAT1,SMC3,RABEP1,SCARB2,MSC,CEBPB,RCC1,TICAM2,SLIT2,SNX6,PSMF1,S100A16,GDF15,M…
GO: Molecular Function	GO:1990782	protein tyrosine kinase binding		0.0008862	1	0.04259	0.3683	42	110	ANGPT1,EIF3A,HYAL2,CEACAM1,BMPR2,ZPR1,CPNE3,CBLB,CDH5,TJP2,NOX4,CRK,SOCS5,DAZAP2,PTPN22,GAB2,SH2B3,DUSP3,EPHA4,FNTA,KHDRBS1,GJA1,NR3C1,NRG1,CADM4,HSP90AA1,LRP4,MST1,NCK1,NEDD9,PCNA,PIK3R1,PIK3R2,PTPN1,BANK1,RASA1,SHC1,ELMO2,PRR7,TIAM1,TP53,DUSP22
GO: Molecular Function	GO:0035591	signaling adaptor activity		0.0008908	1	0.04259	0.3683	31	75	MAVS,SH3RF1,IQGAP1,SOCS2,SPAG9,AKAP12,CRK,LDLRAP1,GAB2,MAGI2,G3BP2,ABI1,SH2B3,EPS8,SORBS1,KHDRBS1,GRB10,AKAP13,SAV1,MPP7,NCK1,CARD10,PIK3R1,MAP2K1,MAP2K2,PXN,ZDHHC11,SHC1,MAPK8IP3,NUP62,CDC42SE2
GO: Molecular Function	GO:0016830	carbon-carbon lyase activity		0.0009871	1	0.04593	0.3973	25	57	ALDOA,AMD1,BCKDHA,CRY1,DERA,PAICS,OAZ3,GGCX,ME3,PARK7,HMGCL,GADL1,ME2,MVD,OAZ2,PCK2,HOGA1,SHMT1,SHMT2,AZIN2,MLYCD,NPL,PISD,UROD,FAHD1
GO: Molecular Function	GO:0034713	type I transforming growth factor beta receptor binding		0.0009932	1	0.04593	0.3973	8	11	SNX6,ENG,FKBP1A,FERMT2,SMAD7,TGFB1,TGFB3,TGFBR2
GO: Molecular Function	GO:0060090	molecular adaptor activity		0.001004	1	0.04593	0.3973	139	451	ABCA1,MAVS,STX7,AMFR,SORBS2,SH3RF1,ANK3,PEX3,PSMG1,STX11,MARCO,SNAP23,BCL3,IQGAP1,BICD1,SOCS2,AP1M1,CAPN3,CXCL16,SPAG9,SH2D2A,CAV1,SCARB1,SCARB2,SCARF2,CD163,SNAP29,AP2S1,SLC9A3R1,SUN2,TJP2,ACKR2,COL8A2,COL11A1,GOSR2,AKAP12,CRK,PDE4DIP,POLDIP2,HERPUD1,CUX1,LDLRAP1,RB1CC1,DDB1,GAB2,MAGI2,G3BP2,DLG1,GOLGA5,ABI1,SH2B3,ARRDC4,OPTN,EIF4G1,STX6,GPHN,STX2,EPS8,STUB1,BET1L,SNAP47,LOXL4,SCARA3,FOLR1,SORBS…
GO: Molecular Function	GO:0050660	flavin adenine dinucleotide binding		0.001034	1	0.04665	0.4035	34	85	ACADS,ACADSB,ACADVL,ACOX1,ACOX2,AOX1,NOX4,CRY1,DHCR24,DLD,COQ6,CYB5R4,ETFA,FMO2,FMO3,FMO4,FMO5,TXNRD2,CYB5R2,CYB5R1,GCDH,AIFM2,IVD,MAOA,MAOB,NQO2,PPOX,PRODH,QSOX1,SDHA,KDM1A,SQLE,TXNRD1,DUS3L
GO: Molecular Function	GO:0016614	oxidoreductase activity, acting on CH-OH group of donors		0.001076	1	0.04754	0.4112	49	134	ADH1A,ADH1B,ADH1C,ADH4,ADH5,ALDH3A1,AKR1B1,AKR7A2,HSD17B6,BDH1,CBR1,CBR3,DHRS3,H6PD,CTBP1,RDH10,RDH11,EHHADH,HSD17B12,HSD17B11,DCXR,AKR1A1,FASN,KDSR,G6PD,ME3,DHRS4,GLYR1,GPD1,CBR4,HADH,HMGCR,HSD11B1,IDH1,IDH2,IDH3B,IDH3G,LDHA,MDH1,ME2,VKORC1,ZADH2,RDH5,UEVLD,L2HGDH,HSD3B7,SPR,ADHFE1,KCNAB1
GO: Molecular Function	GO:0016757	glycosyltransferase activity		0.001084	1	0.04754	0.4112	93	286	GALNT16,PARP1,PARP4,AGL,B4GALT3,B4GALT2,B3GALT4,B3GALT2,DPM2,LARGE1,OSTC,PIGB,DAD1,PARP2,NAMPT,CERCAM,CHSY3,PIGP,EXT1,EXT2,EXTL1,EXTL2,EXTL3,ST3GAL6,ST6GALNAC2,ST6GALNAC4,FUT4,GALNT15,B4GALNT1,GALNT1,GALNT2,GBA,GBE1,GCNT1,B4GALT1,ST8SIA6,B3GNT9,B4GAT1,POMGNT2,TMTC4,NAPRT,GALNT5,HAS2,HAS3,MGAT4B,B4GALT7,HPRT1,STT3A,LFNG,MFNG,MGAT1,MGAT2,C1GALT1C1,MTAP,XXYLT1,TMTC3,PNP,DPY19L2,PIGA,PIGC,PIGH,CHPF2,…
GO: Molecular Function	GO:0003779	actin binding		0.001143	1	0.04949	0.4281	140	456	ABL2,FMNL2,ADD1,UXT,ALDOA,ANG,SHTN1,SHROOM2,PDLIM4,PHACTR4,CTNNAL1,CEACAM1,IQGAP1,WASF1,CACNB2,WASL,CAPG,CAPZA1,CAPZB,PSTPIP2,CCIN,PDLIM1,PDLIM7,LMOD1,CNN1,CNN2,MYRIP,CTNNA1,NEXN,PHACTR2,MTSS1,DBN1,KLHL3,VILL,DIAPH2,DMD,ACTR3,ACTR2,ARPC2,KLHL5,WASF2,TRPV4,EPB41L1,EPB41L2,EPS8,CORO2B,ANTXR1,FHL3,CAP2,EVL,FLNB,FLNC,LIMA1,NEBL,ARPC1A,SORBS1,GAS2L1,AVIL,WASF3,GBP1,KLHL20,PDLIM3,GMFB,FERMT2,TRIOBP,GSN…
GO: Biological Process	GO:0009894	regulation of catabolic process		5.153e-19	6.409e-15	3.552e-15	3.554e-14	376	1080	ABL2,ACACB,RBM10,F8A1,DYSF,ADRA1B,ADRA2A,ADRB2,HECW2,OSBPL7,PIP4K2B,AKT1,ULK1,CUL4B,CUL4A,RAE1,ANXA2,YBX3,APP,PIAS1,KHSRP,ARNT,ARNTL,SLC25A12,DDRGK1,IRS2,RBM24,EIF4G3,ATP2B4,ATP6V1A,ATP6V1B1,ATP6V1B2,ATP6V0A1,RIPK2,BCL2,BID,BNIP3,BNIP3L,BOK,ZFP36L1,IER3,TSPO,PTTG1IP,DAGLB,USP13,CAMLG,CAV1,CBLB,USP10,RGN,MTMR4,ATP6V0D1,SCARB1,SCARB2,HGS,DEDD,CDK4,TMEM67,TBRG4,MAPKAPK2,CNOT8,CIRBP,SNX6,ASB9,CLN3,RA…
GO: Biological Process	GO:0006082	organic acid metabolic process		5.712e-19	7.103e-15	3.552e-15	3.554e-14	390	1130	ABAT,ACACA,ACACB,ACADS,ACADSB,ACADVL,ACAT1,ACAT2,ACLY,ACO1,ACOX1,ACOX2,ADH1A,ADH1B,ADH1C,ADH4,ADH5,AARS2,AHCY,OSBPL7,OSBPL9,PDP2,AKT1,ALDH1A3,ALDOA,ALOX5AP,ALOX15B,TPST2,RAE1,MCFD2,ANXA1,APP,YARS1,ARG2,ARNT,SLC25A12,PLA2G4C,ASAH1,IRS2,ATP2B4,ALDH7A1,ATP6V1B1,BCAT1,BCAT2,BCKDHA,BCKDHB,SUCLA2,CES2,CEACAM1,BHMT,BLMH,BNIP2,BPHL,PER2,IER3,BSG,SPHK1,SLC5A6,DAGLA,DAGLB,CH25H,CAV1,CBR1,CBS,KYAT1,RGN,CDO1…
GO: Biological Process	GO:0019752	carboxylic acid metabolic process		1.251e-18	1.555e-14	5.184e-15	5.187e-14	370	1064	ABAT,ACACA,ACACB,ACADS,ACADSB,ACADVL,ACAT1,ACAT2,ACLY,ACO1,ACOX1,ACOX2,ADH1A,ADH1B,ADH1C,ADH4,ADH5,AARS2,AHCY,OSBPL7,OSBPL9,PDP2,AKT1,ALDH1A3,ALDOA,ALOX5AP,ALOX15B,RAE1,MCFD2,ANXA1,APP,YARS1,ARG2,ARNT,SLC25A12,PLA2G4C,ASAH1,IRS2,ATP2B4,ALDH7A1,ATP6V1B1,BCAT1,BCAT2,BCKDHB,SUCLA2,CES2,CEACAM1,BHMT,BLMH,BPHL,PER2,IER3,BSG,SPHK1,SLC5A6,DAGLA,DAGLB,CH25H,CAV1,CBR1,CBS,KYAT1,RGN,CDO1,MAPKAPK2,CKM,CLN3,…
GO: Biological Process	GO:0043436	oxoacid metabolic process		1.835e-18	2.282e-14	5.448e-15	5.451e-14	379	1098	ABAT,ACACA,ACACB,ACADS,ACADSB,ACADVL,ACAT1,ACAT2,ACLY,ACO1,ACOX1,ACOX2,ADH1A,ADH1B,ADH1C,ADH4,ADH5,AARS2,AHCY,OSBPL7,OSBPL9,PDP2,AKT1,ALDH1A3,ALDOA,ALOX5AP,ALOX15B,TPST2,RAE1,MCFD2,ANXA1,APP,YARS1,ARG2,ARNT,SLC25A12,PLA2G4C,ASAH1,IRS2,ATP2B4,ALDH7A1,ATP6V1B1,BCAT1,BCAT2,BCKDHB,SUCLA2,CES2,CEACAM1,BHMT,BLMH,BNIP2,BPHL,PER2,IER3,BSG,SPHK1,SLC5A6,DAGLA,DAGLB,CH25H,CAV1,CBR1,CBS,KYAT1,RGN,CDO1,MAPKAP…
GO: Biological Process	GO:0033043	regulation of organelle organization		2.19e-18	2.724e-14	5.448e-15	5.451e-14	440	1317	MKKS,ABL2,FRMD7,DYSF,ADD1,FZD9,PARP1,ODF2L,ADRB2,MAVS,HECW2,WDR35,PIP4K2B,AKT1,ULK1,RAE1,IFT20,ANXA1,ANXA2,APP,SHROOM2,CDK10,PDLIM4,RHOB,RHOC,TP63,MCU,NUMB,DYNLL1,EIF4G3,OMA1,BAK1,BCL2,BCL2L1,BCL6,IQGAP1,BICD1,BID,BNIP3,BNIP3L,BOK,SYNJ1,IER3,SPHK1,WRAP73,TSPO,WASF1,WASL,RPS6KA4,CALR,CAPG,CAPN2,CAPZA1,CAPZB,SEMA5A,CAV1,SCARB2,CD47,CDC42,CDH2,CDH5,EVI5L,CDK9,TMEM67,RCC1,CHEK1,PRUNE1,SLIT2,CLN3,RAB3…
GO: Biological Process	GO:0051130	positive regulation of cellular component organization		8.148e-18	1.013e-13	1.689e-14	1.69e-13	434	1304	ABCA1,ABCA3,ABL2,FRMD7,PICALM,ADD1,FZD4,PARP1,ADRB2,WDR35,AHR,PIP4K2B,ULK1,STK24,CUL4B,CUL4A,ANGPT1,LRRN1,ANXA1,ANXA2,EPB41L5,CAMK1,APP,SHTN1,AQP1,PDLIM4,CASK,RHOC,ARSB,TP63,MCU,CAPRIN2,NUMB,DYNLL1,EIF4G3,ATP5MC1,DOCK11,RAB11A,BAK1,BCL2,BCL2L1,BCL6,BDNF,IQGAP1,BICD1,BID,CFLAR,BMPR2,BNIP3,BOK,APLN,SYNJ1,ARHGEF7,SPHK1,WRAP73,GPC2,WASF1,WASL,RPS6KA4,CAPG,CAPN2,SEMA5A,CAV1,RUNX1,PIAS2,CLDN1,SCARB2,CD…
GO: Biological Process	GO:0031399	regulation of protein modification process		1.166e-17	1.45e-13	2.072e-14	2.073e-13	575	1825	GDF5,ACVR1B,ACVR2A,ACVRL1,DYSF,ADARB1,ADCY3,ADCY6,FZD4,FZD8,ADORA2A,ADRA2A,ADRB2,MAVS,OSBPL8,AKT1,WDR48,ADCY4,ANG,ANGPT1,MAP4K3,ANXA2,PIK3R3,BIRC2,BIRC3,CAMK1,APP,PIAS1,MADD,ARNT,ARNTL,TNFSF11,PLPP1,PHACTR4,CAPRIN2,DDRGK1,PDE5A,EIF4G3,RAP2C,PEA15,ATP2B4,MARCO,HYAL2,URI1,RIPK2,BAK1,CCND1,BCL2,TNFRSF10B,BCL6,TNFRSF10A,BDKRB1,BDKRB2,FGF18,BDNF,CEACAM1,IQGAP1,BLM,BMI1,MLKL,BMP6,BMPR2,PER2,SPHK1,TSPO,…
GO: Biological Process	GO:0009628	response to abiotic stimulus		3.942e-17	4.902e-13	6.06e-14	6.063e-13	455	1391	MKKS,GDF5,ABAT,ABL2,ACADVL,ASIC1,DYSF,ADA,ADM,PARP1,ADRA1B,ADRB2,AHCY,AK4,AKT1,ALAS1,ALDH3A1,FBXO32,AKR1B1,RAD54L,CUL4B,ANG,RAE1,IFT20,MAP4K3,ANXA1,UVSSA,BIRC2,YBX3,COPS3,APP,AQP1,BHLHE40,PIAS1,RHOB,ARNT,ARSB,STC2,ATP1A1,ATP2A2,ATP2B1,ATP2B4,HYAL2,B4GALT2,ATP6V1A,BAK1,FADD,CCND1,BCL2,BCL2L1,BCL3,TNFRSF10B,TNFRSF10A,BDKRB1,BDKRB2,BLM,CFLAR,BMP6,BNIP3,BNIP3L,PER3,PER2,ZFP36L1,EIF2B3,EIF2B5,TSPO,BCL…
GO: Biological Process	GO:0097190	apoptotic signaling pathway		4.386e-17	5.454e-13	6.06e-14	6.063e-13	251	672	HIPK1,ACVR1B,FZD9,ADORA2A,PARP1,WDR35,AKT1,SRPX,ALDH2,STK24,CUL4A,CUL1,SH3RF1,ZNF622,YBX3,MADD,PRKRA,TP63,PEA15,HYAL2,TNFRSF25,URI1,BAK1,FADD,BCL2,BCL2L1,BCL3,TNFRSF10B,TNFRSF10A,BDKRB2,BDNF,BID,CFLAR,BMI1,BNIP3,BNIP3L,BOK,IER3,BCL10,PTTG1IP,CASP9,CAV1,CD70,DEDD,FCMR,CDKN1A,CDKN2D,CEBPB,TICAM2,SLC9A3R1,EIF2AK3,ROCK2,MAGED1,RRM2B,CRIP1,HIGD1A,CSNK2A2,CTH,CTNNA1,HERPUD1,CX3CR1,DAP,DAPK1,RB1CC1,DDX5…
GO: Biological Process	GO:0032880	regulation of protein localization		9.151e-17	1.138e-12	1.138e-13	1.139e-12	356	1040	ABAT,CNPY4,PICALM,FZD9,ADORA2A,PARP1,ADRA2A,MAVS,AKT1,STX7,SORBS2,ANG,ANGPT1,ANK3,SLC25A4,ANXA1,EPB41L5,CAMK1,APOD,APP,MADD,CASK,CHCHD4,ARNTL,TP63,MCU,ASPH,DDRGK1,NUMB,DYNLL1,IRS2,VAMP4,ATP2B4,HYAL2,LRRC15,GBF1,RAB11A,BCL2,BCL2L1,BDNF,IQGAP1,BICD1,BID,BMP6,BNIP3L,PER2,SYNJ1,BSG,ZPR1,GPC2,WASL,CACNB4,CCNE2,CDC42,CDH2,CACNA2D2,MFHAS1,RAB9A,CLN3,CLTC,CRIPT,RHBDD3,LRP5L,MAP4K4,EIF2AK3,NIPBL,PLK3,ROCK…
GO: Biological Process	GO:0010557	positive regulation of macromolecule biosynthetic process		1.428e-16	1.776e-12	1.615e-13	1.615e-12	615	1996	NCOA3,NRIP1,ABCF1,LAGE3,ACVR1B,ACVR2A,ACVRL1,ARID1A,PICALM,CDC7,EOMES,FZD4,FZD7,PARP1,ADRB2,MAVS,AHR,ZNF398,AKT1,ZNF319,TEAD2,SUPT3H,MED30,CALCOCO1,ITGA8,BIRC2,YBX3,CAMK1,APP,LMO4,PIAS1,ARF4,CASK,PHOX2A,ARNT,ARNTL,TNFSF11,RFXANK,TP63,ASPH,CAPRIN2,NCOA1,DDRGK1,SIX5,ZFHX3,IRS2,RERE,EIF4G3,RAP2C,HYAL2,EDF1,RIPK2,FADD,BCL3,BCL9,BLM,BNC1,BMP6,TSC22D1,BMPR2,APLN,PER2,KLF9,KLF5,ZPR1,EIF2B5,BCL10,AP3D1,W…
GO: Biological Process	GO:0007010	cytoskeleton organization		1.577e-16	1.961e-12	1.634e-13	1.635e-12	548	1745	MKKS,ABL2,ABR,RHOJ,FRMD7,DYSF,FMNL2,BRWD3,ADD1,ODF2L,ADRA2A,WDR35,AKT1,UXT,ALDOA,RANBP10,SORBS2,ANG,ANK3,RAE1,IFT20,ANXA1,KNSTRN,CNTNAP1,EPB41L5,SHTN1,SHROOM2,AQP1,CDC14A,CDK10,PDLIM4,WDR19,RHOB,RHOC,HAUS1,MCU,PHACTR4,DYNLL1,VAMP4,RAB11A,BBS2,BCL2,BCL6,BFSP1,IQGAP1,BICD1,CFLAR,BNIP2,ARHGEF7,ZPR1,WRAP73,WDR90,WASF1,WASL,LURAP1,CALR,CAPG,CAPN2,CAPN3,CAPZA1,CAPZB,CASQ1,SEMA5A,CAV1,PSTPIP2,KIFC2,CCIN…
GO: Biological Process	GO:0018193	peptidyl-amino acid modification		2.304e-16	2.866e-12	2.204e-13	2.206e-12	445	1367	NCOA3,ABL2,HIPK1,SCYL1,ACVR1B,GALNT16,CDC7,ADH5,PARP1,ADRA2A,AKT1,ULK1,TPST2,SUPT3H,ANGPT1,RAE1,EP400,MCFD2,CAMK1,KIAA1586,APP,PIAS1,CDK10,CHCHD4,ARNT,ASPH,CAPRIN2,NCOA1,RAP2C,ATP2B4,HYAL2,RIPK2,BAK1,BCL2,BDKRB2,DPM2,BDNF,BGN,IQGAP1,BMI1,BMP6,SPHK1,P4HA2,RPS6KA4,CALM1,TNFSF18,CALM2,CALM3,CAPN3,SOCS3,BAZ1B,AIP,CAV1,CBLB,PIAS2,ZDHHC23,CDK2,MAPKAPK2,CHEK1,CHI3L1,OSTC,SNX6,CLK3,QPCT,EIF2AK3,ROCK2,NOX…
GO: Biological Process	GO:0051174	regulation of phosphorus metabolic process		2.85e-16	3.544e-12	2.532e-13	2.533e-12	559	1791	GDF5,ABCA3,DNAJC19,ACVR1B,ACVR2A,ACVRL1,ADARB1,ADCY3,ADCY6,FZD4,FZD7,FZD8,ADORA2A,PARP1,ADRA2A,ADRB2,MAVS,OSBPL8,AHR,PDP2,PIP4K2B,AK4,AKT1,ADCY4,ANG,ANGPT1,RAE1,MAP4K3,ANXA2,PIK3R3,ZNF622,CAMK1,APP,LMO4,MADD,ARNT,TNFSF11,SLC25A12,PLPP1,PHACTR4,CAPRIN2,DDRGK1,PDE5A,DYNLL1,IRS2,EIF4G3,RAP2C,PEA15,ATP2B4,MARCO,HYAL2,URI1,RIPK2,BAK1,CCND1,BCL2,BCL2L1,TNFRSF10B,TNFRSF10A,BDKRB1,BDKRB2,FGF18,BDNF,CEACA…
GO: Biological Process	GO:0006886	intracellular protein transport		3.741e-16	4.652e-12	2.942e-13	2.944e-12	504	1588	MKKS,CLTCL1,DNAJC19,ACOX1,RAB22A,ACOX2,ODF2L,AP1B1,MAVS,XPO5,WDR35,AKT1,STX7,ANGPT1,ANK3,RAE1,IFT20,RANBP3,PEX3,CAMK1,APOD,CDC14A,CDK10,ARCN1,ARF3,ARF4,WDR19,RHOB,ARL1,CHCHD4,ARNTL,HAUS1,USO1,TP63,ASPH,DYNLL1,TRAK2,STX11,SRSF9,HYAL2,AUP1,RAB11A,BBS2,BCL2,BCS1L,BID,BNIP3L,ZPR1,WRAP73,TSPO,AP1M1,WDR90,HERC2,AP3D1,PTTG1IP,CALR,CAT,RPL14,AIP,CBLB,ATP6V0D1,ZDHHC23,SCARB2,HGS,DNAAF1,CDC42,EVI5L,CDKN1A,…
GO: Biological Process	GO:0019220	regulation of phosphate metabolic process		3.974e-16	4.942e-12	2.942e-13	2.944e-12	558	1790	GDF5,ABCA3,DNAJC19,ACVR1B,ACVR2A,ACVRL1,ADARB1,ADCY3,ADCY6,FZD4,FZD7,FZD8,ADORA2A,PARP1,ADRA2A,ADRB2,MAVS,OSBPL8,AHR,PDP2,PIP4K2B,AK4,AKT1,ADCY4,ANG,ANGPT1,RAE1,MAP4K3,ANXA2,PIK3R3,ZNF622,CAMK1,APP,LMO4,MADD,ARNT,TNFSF11,SLC25A12,PLPP1,PHACTR4,CAPRIN2,DDRGK1,PDE5A,DYNLL1,IRS2,EIF4G3,RAP2C,PEA15,ATP2B4,MARCO,HYAL2,URI1,RIPK2,BAK1,CCND1,BCL2,BCL2L1,TNFRSF10B,TNFRSF10A,BDKRB1,BDKRB2,FGF18,BDNF,CEACA…
GO: Biological Process	GO:0051247	positive regulation of protein metabolic process		4.022e-16	5.002e-12	2.942e-13	2.944e-12	535	1704	GDF5,ABCF1,ACVR1B,ACVR2A,ACVRL1,ADCY3,PICALM,ADCY6,FZD4,FZD8,ADORA2A,ADRA2A,ADRB2,MAVS,HECW2,AGTR1,OSBPL7,OSBPL8,WDR35,AKT1,WDR48,CUL4B,CUL4A,ADCY4,ANG,ANGPT1,MAP4K3,ANXA2,PIK3R3,BIRC2,BIRC3,YBX3,CAMK1,APP,PIAS1,MADD,ARNT,ARNTL,TNFSF11,PLPP1,ASPH,CAPRIN2,DDRGK1,PDE5A,EIF4G3,RAP2C,PEA15,ATP2B4,MARCO,RIPK2,BAK1,FADD,CCND1,BCL2,BCL3,TNFRSF10B,BCL6,TNFRSF10A,BDKRB1,FGF18,BDNF,IQGAP1,BID,CFLAR,BMI1,ML…
GO: Biological Process	GO:0006468	protein phosphorylation		4.485e-16	5.578e-12	3.099e-13	3.1e-12	554	1776	GDF5,ABL2,HIPK1,SCYL1,ACVR1B,ACVR2A,ACVRL1,ADARB1,ADCY3,ADCY6,CDC7,FZD4,FZD8,ADORA2A,ADRA2A,ADRB2,MAVS,OSBPL8,AKT1,ULK1,STK24,ADCY4,ANG,ANGPT1,MAP4K3,ANXA2,PIK3R3,CAMK1,APP,CDK10,MADD,CASK,PRKRA,TNFSF11,PLPP1,CAPRIN2,DDRGK1,PDE5A,EIF4G3,RAP2C,PEA15,ATP2B4,MARCO,HYAL2,RIPK2,BAK1,CCND1,BCL2,TNFRSF10B,TNFRSF10A,BDKRB1,BDKRB2,FGF18,BDNF,CEACAM1,IQGAP1,BLM,MLKL,BMP6,BMPR2,SPHK1,CPNE3,BCL10,C5,RPS6KA4,…
GO: Biological Process	GO:0040007	growth		7.891e-16	9.813e-12	4.956e-13	4.958e-12	389	1172	MKKS,GDF5,NCOA3,ABL2,ACACB,ACVR1B,ACVRL1,DYSF,NDRG3,ADARB1,PICALM,ADD1,FZD7,ADM,FZD9,PARP1,ADRA1B,ADRB2,AGTR1,AHR,AKT1,ALCAM,ULK1,ALOX15B,WDR48,SORBS2,SLC25A4,ANXA1,APBB2,EPB41L5,YBX3,APOD,APP,SHTN1,STC2,CAPRIN2,DACT3,DCBLD2,HYAL2,ATP5MC1,URI1,RAB11A,BBS2,BCL2,BCL2L1,BCL6,BCL9,BDKRB1,BDNF,HESX1,CEACAM1,IQGAP1,SOCS2,CFLAR,BMPR2,ZFP36L1,SPHK1,FUBP1,KLF5,ZPR1,BTG1,WASF1,CAPN3,SOCS3,SEMA5A,CXCL16,SPA…
GO: Biological Process	GO:0031329	regulation of cellular catabolic process		7.97e-16	9.911e-12	4.956e-13	4.958e-12	313	901	ABL2,ACACB,RBM10,F8A1,ADRA1B,ADRA2A,ADRB2,OSBPL7,PIP4K2B,AKT1,ULK1,ANXA2,YBX3,APP,PIAS1,KHSRP,ARNT,DDRGK1,IRS2,RBM24,EIF4G3,ATP2B4,ATP6V1A,ATP6V1B1,ATP6V1B2,ATP6V0A1,RIPK2,BCL2,BID,BNIP3,BNIP3L,BOK,ZFP36L1,TSPO,PTTG1IP,DAGLB,USP13,CAMLG,CAV1,USP10,RGN,MTMR4,ATP6V0D1,SCARB1,SCARB2,TMEM67,TBRG4,MAPKAPK2,CNOT8,CIRBP,SNX6,CLN3,RAB3GAP2,NOCT,FBXL2,PLK3,ROCK2,PSMF1,SPTLC2,VPS26A,CPT1A,MAPK14,FEZ2,FEZ1,…
GO: Biological Process	GO:0042325	regulation of phosphorylation		2.383e-15	2.964e-11	1.411e-12	1.412e-11	492	1558	GDF5,ACVR1B,ACVR2A,ACVRL1,ADARB1,ADCY3,ADCY6,FZD4,FZD7,FZD8,ADORA2A,ADRA2A,ADRB2,MAVS,OSBPL8,PIP4K2B,AK4,AKT1,ADCY4,ANG,ANGPT1,RAE1,MAP4K3,ANXA2,PIK3R3,ZNF622,CAMK1,APP,LMO4,MADD,ARNT,TNFSF11,PLPP1,CAPRIN2,DDRGK1,PDE5A,DYNLL1,IRS2,EIF4G3,RAP2C,PEA15,ATP2B4,MARCO,HYAL2,RIPK2,BAK1,CCND1,BCL2,TNFRSF10B,TNFRSF10A,BDKRB1,BDKRB2,FGF18,BDNF,CEACAM1,IQGAP1,BLM,SOCS2,MLKL,BMP6,BMPR2,APLN,IER3,SPHK1,BCL10,…
GO: Biological Process	GO:0006974	cellular response to DNA damage stimulus		3.108e-15	3.865e-11	1.757e-12	1.758e-11	311	902	CHAF1B,HIPK1,CDC7,PARP1,PARP4,AKT1,RAD54L,WDR48,OARD1,CUL4B,CUL4A,UVSSA,COPS3,CHCHD4,TP63,POLD4,RBM24,PEA15,BAK1,CCND1,BCL2,BCL2L1,BCL3,BCL6,BID,BLM,BOK,IER3,HERC2,PTTG1IP,NSMCE1,NUDT16,BAZ1B,CASP9,CCNH,USP10,MTA1,SMC3,CDC5L,CDK2,CDK9,CDKN1A,CDKN2D,CETN2,MAPKAPK2,CHEK1,CNOT8,INIP,ERCC8,RAD54B,NIPBL,PLK3,ASF1A,CNOT10,FAAP24,RRM2B,RMI2,SAMHD1,CHD1L,SYF2,ATF2,CRIP1,CRY1,HINFP,MAPK14,SLFN11,POLDIP2,A…
GO: Biological Process	GO:0010941	regulation of cell death		3.434e-15	4.271e-11	1.857e-12	1.858e-11	596	1952	GDF5,NCOA3,ABL2,ABR,RBM10,ADA,PICALM,ACOX2,ADM,FZD9,ADORA2A,PARP1,ADRB2,AGTR1,WDR35,AHR,AKT1,SRPX,ULK1,ALDH2,FBXO32,ALDH1A3,AKR1B1,KLF11,TEAD2,ANGPT1,SH3RF1,SLC25A4,MCFD2,ANXA1,APBB2,ZNF622,BIRC2,BIRC3,YBX3,API5,APP,AQP1,PIAS1,PDXK,MADD,ARF4,PRKRA,ARG2,RHOB,ASAH1,TP63,NCOA1,DDRGK1,PDE5A,IRS2,PEA15,HYAL2,ATP5MC1,OMA1,TNFRSF25,URI1,TNFSF9,RIPK2,BAK1,TNFRSF6B,FADD,BCL2,BCL2L1,TNFRSF10D,BCL3,TNFRSF10…
GO: Biological Process	GO:0072359	circulatory system development		3.914e-15	4.868e-11	2.028e-12	2.029e-11	432	1340	MKKS,AAMP,ABL2,ACACB,RHOJ,HIPK1,ACVRL1,ARID1A,DYSF,ADD1,EOMES,FZD4,FZD7,ADM,FZD8,ADRA1B,ADRB2,AP1B1,ACAN,AGTR1,AHR,AKT1,TEAD2,SORBS2,ANG,ANGPT1,ANPEP,SLC25A4,IFT20,ANXA1,ANXA2,PIK3R3,APOB,APOD,LMO4,AQP1,PDLIM4,RHOB,RBM24,ATP2B4,SERPINB7,ADAM19,BAK1,FADD,FGF18,CEACAM1,CFLAR,BMPR2,APLN,ZFP36L1,BSG,SPHK1,KLF5,BTG1,C5,MBD2,CALR,SOCS3,SEMA5A,SH2D2A,CAV1,RUNX1,PDLIM1,HGS,DNAAF1,CDC42,CDH2,CDH5,CDKN1A,T…
GO: Biological Process	GO:0051254	positive regulation of RNA metabolic process		4.215e-15	5.241e-11	2.096e-12	2.098e-11	567	1844	NCOA3,NRIP1,LAGE3,ACVR1B,ACVR2A,ACVRL1,ARID1A,ADARB1,PICALM,EOMES,FZD4,FZD7,PARP1,ADRB2,MAVS,AHR,ZNF398,AKT1,ZNF319,TEAD2,SUPT3H,MED30,CALCOCO1,ITGA8,BIRC2,CAMK1,APP,LMO4,PIAS1,ARF4,KHSRP,CASK,PHOX2A,ARNT,ARNTL,TNFSF11,RFXANK,TP63,ASPH,CAPRIN2,NCOA1,DDRGK1,SIX5,ZFHX3,RERE,RBM24,RAP2C,HYAL2,EDF1,RIPK2,FADD,BCL3,BCL9,BLM,BNC1,BMP6,TSC22D1,BMPR2,APLN,PER2,ZFP36L1,KLF9,KLF5,ZPR1,BCL10,AP3D1,WASL,RPS6…
GO: Biological Process	GO:0009790	embryo development		4.923e-15	6.122e-11	2.355e-12	2.356e-11	425	1316	MKKS,GDF5,NCOA3,ABL2,ABR,HIPK1,ACVR1B,ACVR2A,ACVRL1,ARID1A,ADA,ADD1,EOMES,FZD7,ADM,AHR,AKT1,ALDH1A3,WDR48,CUL4A,AMD1,TEAD2,TSHZ3,ANGPT1,ITGA8,EPB41L5,APOB,YBX3,COPS3,LMO4,PRKRA,WDR19,ARNT,TP63,PHACTR4,NCOA1,ATP6V1B1,BCL2L1,HESX1,BMI1,BMPR2,BNIP2,APLN,ZFP36L1,ZPR1,BCL10,C5,MBD2,CAPN2,SOCS3,RUNX1,DNAAF1,CDKN1C,CEBPB,CHEK1,SLIT2,SLC9A3R1,LRP5L,NOCT,NIPBL,COL1A1,ROCK2,WHRN,COL5A1,COL6A1,COL7A1,COL11A…
GO: Biological Process	GO:0022411	cellular component disassembly		5.785e-15	7.194e-11	2.665e-12	2.666e-11	248	686	A2M,ARID1A,DYSF,ADD1,SCAF4,ADRB2,NCEH1,ULK1,ANXA2,APOB,SHROOM2,DENR,KHSRP,ASPH,DDRGK1,GBF1,AUP1,BNIP3,BNIP3L,BOK,PER2,SYNJ1,BSG,TSPO,C1QB,MRPL49,CAPG,CAPN2,CAPZA1,CAPZB,SEMA5A,CAV1,SCARB1,SLC25A46,SNAP29,AP2S1,CLN3,CLTC,NGEF,LMOD1,MAP4K4,PLK3,TECPR1,ADAMTS4,SPTLC2,VPS4B,ACBD5,MRPL33,CSNK1A1,CSNK2A2,CST3,CTSK,CX3CR1,LDLRAP1,SPATA18,IST1,MRPL19,RB1CC1,CHMP7,DFFB,VILL,STMN3,IQSEC1,DNASE2,FRAT1,DUSP3…
GO: Biological Process	GO:0009719	response to endogenous stimulus		6.627e-15	8.241e-11	2.943e-12	2.945e-11	549	1780	MKKS,GDF5,NCOA3,ABCA1,ABCA3,ACACA,ACVR2A,ACVRL1,ARID1A,ADCY3,ADCY6,UCN2,ADH1C,ADM,PARP1,ADRA1B,ADRA2A,ADRB2,AGL,AGTR1,OSBPL8,AHR,PIP4K2B,AKT1,ALDH3A1,FBXO32,AKR1B1,KLF11,ADCY4,ANG,ANXA1,KNSTRN,PIK3R3,CALCOCO1,ITGA8,EPB41L5,APLP1,APOB,AQP8,APP,AQP1,ARNTL,ARSB,PLPP1,STC2,USO1,TP63,NCOA1,DDRGK1,ZFHX3,IRS2,ATP1A1,ATP2A2,ATP2B1,ATP2B4,HYAL2,ATP5MC1,ATP6V1A,ATP6V1B1,ATP6V1B2,URI1,ATP6V0A1,RIPK2,BBS2,CC…
GO: Biological Process	GO:1901565	organonitrogen compound catabolic process		1.402e-14	1.744e-10	6.013e-12	6.016e-11	447	1405	ABAT,ACADSB,ACAT1,USP11,RHBDD2,F8A1,DYSF,ADA,RNF150,ADRA2A,ACAN,HECW2,AHCY,OSBPL7,KLHL42,AKT1,FBXO33,KLHL8,CUL4B,CUL4A,CUL1,AMFR,ANPEP,ANXA2,BIRC2,APOB,COPS3,APP,PIAS1,ARG2,ARNTL,ARSB,ASAH1,DDRGK1,PDE5A,ATP2B4,HYAL2,ALDH7A1,OMA1,CTSF,AUP1,BCAT1,BCAT2,BCKDHA,BCKDHB,BGN,CEACAM1,BHMT,BLMH,BNIP3,BNIP3L,IER3,SPHK1,GPC2,HERC2,SPSB3,PTTG1IP,USP13,NUDT16,CAMLG,CAPN2,CAPN3,CAV1,CBLB,CBS,KYAT1,USP10,RGN,MT…
GO: Biological Process	GO:0042981	regulation of apoptotic process		1.822e-14	2.266e-10	7.554e-12	7.558e-11	535	1736	GDF5,NCOA3,ABL2,ABR,RBM10,ADA,ADM,FZD9,ADORA2A,PARP1,ADRB2,AGTR1,WDR35,AKT1,SRPX,ALDH2,FBXO32,ALDH1A3,AKR1B1,KLF11,ANGPT1,SH3RF1,SLC25A4,ANXA1,APBB2,ZNF622,BIRC2,BIRC3,YBX3,API5,APP,AQP1,PIAS1,PDXK,MADD,ARF4,PRKRA,ARG2,RHOB,TP63,NCOA1,DDRGK1,PDE5A,IRS2,PEA15,HYAL2,OMA1,TNFRSF25,URI1,TNFSF9,RIPK2,BAK1,TNFRSF6B,FADD,BCL2,BCL2L1,TNFRSF10D,BCL3,TNFRSF10B,BCL6,TNFRSF10A,BDKRB2,BDNF,BID,BLM,SOCS2,CFLAR…
GO: Biological Process	GO:0061061	muscle structure development		2.016e-14	2.507e-10	8.087e-12	8.091e-11	266	755	ARID1A,DYSF,ADARB1,EOMES,FZD7,ADM,NLN,ADRA1B,ADRB2,AKT1,TSHZ3,SORBS2,ANGPT1,SLC25A4,IFT20,ITGA8,YBX3,CAMK1,PIAS1,PDLIM4,ARNTL,ZFHX3,RBM24,ATP2A2,BCL2,BCL9,BDNF,CFLAR,BNIP2,ZFP36L1,KLF5,BTG1,CACNB4,CALR,CAPN2,CAPN3,CAPZB,CASQ1,SPAG9,CAV1,CD9,PDLIM1,CDC42,CDH2,CDH15,LARGE1,CDK9,MSC,CACNA2D2,PDLIM7,CHKB,TRIP10,JAM2,MYL6B,LMOD1,ASF1A,CNTFR,COL3A1,MED20,COL11A1,GDF15,NOX4,CREB1,HINFP,MAPK14,CSRP1,CSRP…
GO: Biological Process	GO:0032270	positive regulation of cellular protein metabolic process		2.695e-14	3.351e-10	1.047e-11	1.048e-10	503	1619	GDF5,ABCF1,ACVR1B,ACVR2A,ACVRL1,ADCY3,PICALM,ADCY6,FZD4,FZD8,ADORA2A,ADRA2A,ADRB2,MAVS,AGTR1,OSBPL7,OSBPL8,WDR35,AKT1,WDR48,ADCY4,ANG,ANGPT1,MAP4K3,ANXA2,PIK3R3,BIRC2,BIRC3,YBX3,CAMK1,APP,PIAS1,MADD,ARNT,ARNTL,TNFSF11,PLPP1,ASPH,CAPRIN2,DDRGK1,PDE5A,EIF4G3,RAP2C,PEA15,ATP2B4,MARCO,RIPK2,BAK1,FADD,CCND1,BCL2,BCL3,TNFRSF10B,BCL6,TNFRSF10A,BDKRB1,FGF18,BDNF,IQGAP1,BID,CFLAR,BMI1,MLKL,BMP6,BMPR2,BOK,…
GO: Biological Process	GO:0034097	response to cytokine		3.39e-14	4.216e-10	1.278e-11	1.278e-10	414	1290	MKKS,HIPK1,FZD4,MAVS,WDR35,AKT1,CUL1,ANGPT1,MAP4K3,ANXA1,ANXA2,BIRC2,BIRC3,APOB,YBX3,APP,PIAS1,MADD,KHSRP,CHCHD4,TNFSF11,ASAH1,IRS2,VAMP4,STX11,HYAL2,TNFRSF25,RNMT,TNFSF9,RIPK2,TNFRSF6B,FADD,BBS2,BCAT2,CCND1,BCL2,BCL2L1,BCL6,CEACAM1,SOCS2,SYNJ1,ZFP36L1,SPHK1,KLF5,CACNB4,RPS6KA4,TNFSF18,CANX,CAPG,CAPN2,MAP3K14,CAPZA1,SOCS3,CXCL16,AIP,CAV1,RUNX1,CBFB,CLDN1,USP10,INA,CD47,CD58,CD70,CDC5L,CDC42,CDK4,…
GO: Biological Process	GO:0043067	regulation of programmed cell death		4.029e-14	5.01e-10	1.474e-11	1.474e-10	544	1777	GDF5,NCOA3,ABL2,ABR,RBM10,ADA,ADM,FZD9,ADORA2A,PARP1,ADRB2,AGTR1,WDR35,AKT1,SRPX,ALDH2,FBXO32,ALDH1A3,AKR1B1,KLF11,ANGPT1,SH3RF1,SLC25A4,ANXA1,APBB2,ZNF622,BIRC2,BIRC3,YBX3,API5,APP,AQP1,PIAS1,PDXK,MADD,ARF4,PRKRA,ARG2,RHOB,ASAH1,TP63,NCOA1,DDRGK1,PDE5A,IRS2,PEA15,HYAL2,OMA1,TNFRSF25,URI1,TNFSF9,RIPK2,BAK1,TNFRSF6B,FADD,BCL2,BCL2L1,TNFRSF10D,BCL3,TNFRSF10B,BCL6,TNFRSF10A,BDKRB2,BDNF,BID,BLM,SOCS2…
GO: Biological Process	GO:1901135	carbohydrate derivative metabolic process		4.174e-14	5.191e-10	1.483e-11	1.484e-10	419	1310	ACACA,ACACB,PUDP,ACADSB,ACAT1,ACLY,ADA,GALNT16,ADCY3,ADCY6,ADK,PARP1,ADSL,AGA,ACAN,AHCY,PDP2,AK1,AK2,AK4,AKT1,ALDH1A1,ALDOA,AKR1B1,OARD1,AMD1,AMFR,TPST2,AMPD2,ADCY4,ANGPT1,RAE1,MCFD2,NUDT2,APP,CASK,AKR7A2,ARNT,ARSB,SLC25A12,ASAH1,PDE5A,TRAK2,HYAL2,B4GALT3,B4GALT2,B3GALT4,B3GALT2,ATP5MC1,ATP5MC2,ATP5MC3,ATP6V1A,GPAA1,BCL2,BCL2L1,SUCLA2,DPM2,BDNF,BGN,BID,BMPR2,IER3,GPC2,CACNB4,NUDT16,CCND3,LARGE1,C…
GO: Biological Process	GO:0007167	enzyme linked receptor protein signaling pathway		4.828e-14	6.004e-10	1.668e-11	1.669e-10	380	1168	GDF5,ABL2,ACVR1B,ACVR2A,ACVRL1,FZD4,PARP1,ADRA2A,ADRB2,OSBPL8,PIP4K2B,AKT1,NCEH1,ULK1,ANGPT1,IFT20,PIK3R3,ITGA8,APOD,ARF4,ARNT,IRS2,ATP6V1A,ATP6V1B1,ATP6V1B2,ATP6V0A1,BCL9,BDKRB2,FGF18,BDNF,HESX1,CEACAM1,IQGAP1,SOCS2,BMP6,BMPR2,APLN,ARHGEF7,CPNE3,WASF1,WASL,CAMLG,SOCS3,SH2D2A,CAV1,CBLB,CCND3,MTMR4,ATP6V0D1,HGS,CD63,REPS2,CDC42,CDH5,CDK4,CDKN1C,CDKN2B,MAPKAPK2,ATP6V1F,CHN1,NREP,AP2S1,SLC9A3R1,SNX6…
GO: Biological Process	GO:0044087	regulation of cellular component biogenesis		5.308e-14	6.601e-10	1.784e-11	1.785e-10	357	1085	MKKS,ABCA1,ABCA3,FRMD7,ACVRL1,ADD1,PARP1,ODF2L,AHR,PIP4K2B,ULK1,CUL4B,CUL4A,LRRN1,IFT20,EPB41L5,BIRC2,APOD,APP,LMO4,AQP1,CDK10,PDLIM4,RHOC,ANKRA2,NUMB,DYNLL1,DOCK11,BAK1,BDNF,IQGAP1,BID,SPHK1,KLF5,WRAP73,MALSU1,WASF1,WASL,NUDT16,TNFSF18,CAPG,CAPZA1,CAPZB,CAV1,RUNX1,CBFB,CLDN1,LDB2,HGS,CD47,ADGRE5,CDC42,CDH5,EVI5L,TMEM67,RCC1,PRUNE1,SLIT2,CLN3,RAB3GAP2,LMOD1,MAP4K4,ROCK2,COL16A1,VPS4B,NOX4,FAM98A,…
GO: Biological Process	GO:0030036	actin cytoskeleton organization		5.79e-14	7.201e-10	1.895e-11	1.896e-10	268	768	MKKS,ABL2,ABR,RHOJ,FRMD7,FMNL2,ADD1,ADRA2A,ALDOA,SORBS2,ANG,ANXA1,EPB41L5,SHTN1,SHROOM2,AQP1,CDK10,PDLIM4,RHOB,RHOC,MCU,PHACTR4,BCL2,BCL6,IQGAP1,CFLAR,ARHGEF7,WASF1,WASL,LURAP1,CALR,CAPG,CAPN3,CAPZA1,CAPZB,CASQ1,SEMA5A,PSTPIP2,CCIN,INA,PDLIM1,CD47,CDC42,PDLIM7,TRIP10,SLIT2,SLC9A3R1,CLN3,LMOD1,CNN1,CNN2,ROCK2,NOX4,BCAR1,CRK,CSRP1,CSRP2,CTNNA1,PHACTR2,NEURL2,MTSS1,DBN1,FARP2,FCHSD2,RHOBTB1,VILL,DIA…
GO: Biological Process	GO:0097435	supramolecular fiber organization		6.242e-14	7.762e-10	1.99e-11	1.991e-10	275	793	MKKS,ABL2,FRMD7,DYSF,ADD1,ACAN,ALDOA,SORBS2,ANG,ANXA2,APP,SHTN1,SHROOM2,PDLIM4,RHOB,RHOC,MCU,RAB11A,BCL2,BFSP1,CFLAR,WASF1,WASL,CAPG,CAPN3,CAPZA1,CAPZB,CASQ1,SEMA5A,CAV1,PSTPIP2,SERPINH1,PDLIM1,CD47,CDC42,CDH5,PRUNE1,SLIT2,LMOD1,CRIPT,PLK3,COL1A1,COL3A1,ROCK2,COL5A1,COL11A1,COL12A1,ADAMTS3,VPS4B,NOX4,BCAR1,CLIP3,CSRP1,CSRP2,CST3,CTNNA1,KATNAL2,NEURL2,MTSS1,DBN1,FCHSD2,RHOBTB1,VILL,STMN3,DIAPH2,DL…
GO: Biological Process	GO:0009967	positive regulation of signal transduction		7.191e-14	8.943e-10	2.236e-11	2.237e-10	531	1733	GDF5,NCOA3,ABL2,FRMD7,ACVR1B,ACVR2A,ACVRL1,ADA,FZD4,FZD7,FZD8,FZD9,ADORA2A,PARP1,ADRA1B,ADRA2A,ADRB2,MAVS,OSBPL8,AKT1,C1QTNF1,SRPX,ALDH1A3,AKR1B1,WDFY1,ALOX15B,ANGPT1,SH3RF1,MAP4K3,ITGA8,ZNF622,BIRC2,BIRC3,APP,CDK10,MADD,PRKRA,RHOC,ARNT,ARNTL,TNFSF11,TP63,CAPRIN2,PDE5A,IRS2,PEA15,MARCO,HYAL2,RIPK2,BAK1,FADD,BCL2,BCL2L1,TNFRSF10B,FGF18,BDNF,IQGAP1,BID,CFLAR,MLKL,BMP6,BMPR2,BNIP2,BOK,SPHK1,BCL10,C5…
GO: Biological Process	GO:0051726	regulation of cell cycle		7.676e-14	9.545e-10	2.328e-11	2.329e-10	418	1311	ADARB1,CDC7,FZD9,HECW2,KLHL13,AK1,AKT1,UXT,ALOX15B,CUL4B,CUL4A,CUL1,RAE1,ANXA1,KNSTRN,APBB2,BIRC2,BIRC3,APP,CDC14A,CDK10,MADD,RHOB,ARNTL,HAUS1,TP63,PHACTR4,DDRGK1,DYNLL1,ZFHX3,EIF4G3,PEA15,ATP2B4,GBF1,RAB11A,BAK1,CCND1,BCL2,BCL2L1,BCL6,IQGAP1,BID,BLM,BMI1,PER2,ZFP36L1,IER3,SPHK1,BTG1,CACNB4,NUDT16,CALM1,CALM2,CALM3,CALR,CTDSP1,CCNA2,CCNC,CCND3,CCNG2,CCNH,CCNE2,CDC5L,CDC42,CDK2,CDK4,CDK9,CDKN1A,CD…
GO: Biological Process	GO:0044283	small molecule biosynthetic process		9.737e-14	1.211e-09	2.883e-11	2.885e-10	260	743	ABAT,ACACA,ACACB,PUDP,ACADVL,ACAT1,ACAT2,ACLY,ADA,ACOX2,ADK,ADM,NLN,OSBPL7,OSBPL9,AK1,ALDH1A3,ALDOA,AKR1B1,ALOX5AP,ALOX15B,AMD1,ANXA1,APOB,PDXK,SLC25A12,ASAH1,PDE5A,ATP2B4,BCAT1,BCAT2,SUCLA2,BDH1,CEACAM1,BHMT,BMP6,PER2,SPHK1,DAGLB,NUDT16,CH25H,CBR1,CBS,KYAT1,RGN,ENTPD3,CDO1,CLN3,GSTO1,GGPS1,SPTLC2,MTHFD1L,SAMHD1,H6PD,CRY1,ABCG1,OSBPL3,ELOVL3,PPIP5K1,DECR2,PNPLA8,CTH,NANP,CYP11B1,UCK1,DDB1,OSBPL2,…
GO: Biological Process	GO:1903508	positive regulation of nucleic acid-templated transcription		1.054e-13	1.311e-09	2.98e-11	2.981e-10	533	1744	NCOA3,NRIP1,LAGE3,ACVR1B,ACVR2A,ACVRL1,ARID1A,PICALM,EOMES,FZD4,FZD7,PARP1,ADRB2,MAVS,AHR,ZNF398,AKT1,ZNF319,TEAD2,SUPT3H,MED30,CALCOCO1,ITGA8,BIRC2,CAMK1,APP,LMO4,PIAS1,ARF4,CASK,PHOX2A,ARNT,ARNTL,TNFSF11,RFXANK,TP63,ASPH,CAPRIN2,NCOA1,DDRGK1,SIX5,ZFHX3,RERE,RAP2C,HYAL2,EDF1,RIPK2,FADD,BCL3,BCL9,BLM,BNC1,BMP6,TSC22D1,BMPR2,APLN,PER2,KLF9,KLF5,ZPR1,BCL10,AP3D1,WASL,RPS6KA4,CAPN3,AIP,RUNX1,CBFB,CR…
GO: Biological Process	GO:0045893	positive regulation of transcription, DNA-templated		1.054e-13	1.311e-09	2.98e-11	2.981e-10	533	1744	NCOA3,NRIP1,LAGE3,ACVR1B,ACVR2A,ACVRL1,ARID1A,PICALM,EOMES,FZD4,FZD7,PARP1,ADRB2,MAVS,AHR,ZNF398,AKT1,ZNF319,TEAD2,SUPT3H,MED30,CALCOCO1,ITGA8,BIRC2,CAMK1,APP,LMO4,PIAS1,ARF4,CASK,PHOX2A,ARNT,ARNTL,TNFSF11,RFXANK,TP63,ASPH,CAPRIN2,NCOA1,DDRGK1,SIX5,ZFHX3,RERE,RAP2C,HYAL2,EDF1,RIPK2,FADD,BCL3,BCL9,BLM,BNC1,BMP6,TSC22D1,BMPR2,APLN,PER2,KLF9,KLF5,ZPR1,BCL10,AP3D1,WASL,RPS6KA4,CAPN3,AIP,RUNX1,CBFB,CR…
GO: Biological Process	GO:0009725	response to hormone		1.13e-13	1.406e-09	3.086e-11	3.088e-10	324	971	MKKS,NCOA3,ABCA3,ACACA,ARID1A,ADCY3,ADCY6,UCN2,ADH1C,ADM,PARP1,ADRA1B,ADRA2A,AGL,AGTR1,OSBPL8,PIP4K2B,AKT1,ALDH3A1,FBXO32,AKR1B1,ADCY4,ANG,ANXA1,PIK3R3,CALCOCO1,APOB,AQP1,ARNTL,ARSB,PLPP1,STC2,USO1,TP63,NCOA1,DDRGK1,IRS2,ATP1A1,ATP2A2,ATP2B1,ATP6V1A,ATP6V1B1,ATP6V1B2,URI1,ATP6V0A1,BBS2,CCND1,BCL2,BDNF,CEACAM1,IQGAP1,SOCS2,CFLAR,BMP6,ZFP36L1,BSG,KLF9,EIF2B3,EIF2B5,TSPO,CALM1,CALM3,CALR,SOCS3,CASP9…
GO: Biological Process	GO:0001944	vasculature development		1.141e-13	1.42e-09	3.086e-11	3.088e-10	305	903	AAMP,RHOJ,HIPK1,ACVRL1,ARID1A,DYSF,ADD1,FZD4,ADM,FZD8,ADRB2,AGTR1,AHR,AKT1,TEAD2,ANG,ANGPT1,ANPEP,ANXA1,ANXA2,PIK3R3,APOB,APOD,AQP1,RHOB,ATP2B4,SERPINB7,BAK1,FGF18,CEACAM1,CFLAR,BMPR2,APLN,ZFP36L1,BSG,SPHK1,KLF5,BTG1,C5,SOCS3,SEMA5A,SH2D2A,CAV1,RUNX1,HGS,CDC42,CDH2,CDH5,ADGRG1,CHI3L1,ARHGAP22,SLIT2,LRP5L,EIF2AK3,COL1A1,COL3A1,ROCK2,COL5A1,COL8A2,TBX4,SLC4A7,COL15A1,ADAMTS1,CLIC4,ATF2,MAPK14,CTH,C…
GO: Biological Process	GO:1902680	positive regulation of RNA biosynthetic process		1.178e-13	1.465e-09	3.116e-11	3.118e-10	533	1745	NCOA3,NRIP1,LAGE3,ACVR1B,ACVR2A,ACVRL1,ARID1A,PICALM,EOMES,FZD4,FZD7,PARP1,ADRB2,MAVS,AHR,ZNF398,AKT1,ZNF319,TEAD2,SUPT3H,MED30,CALCOCO1,ITGA8,BIRC2,CAMK1,APP,LMO4,PIAS1,ARF4,CASK,PHOX2A,ARNT,ARNTL,TNFSF11,RFXANK,TP63,ASPH,CAPRIN2,NCOA1,DDRGK1,SIX5,ZFHX3,RERE,RAP2C,HYAL2,EDF1,RIPK2,FADD,BCL3,BCL9,BLM,BNC1,BMP6,TSC22D1,BMPR2,APLN,PER2,KLF9,KLF5,ZPR1,BCL10,AP3D1,WASL,RPS6KA4,CAPN3,AIP,RUNX1,CBFB,CR…
GO: Biological Process	GO:0080135	regulation of cellular response to stress		1.478e-13	1.839e-09	3.83e-11	3.832e-10	269	777	FZD7,PARP1,AKT1,STK24,WDR48,CUL4A,AMFR,SH3RF1,RAE1,ZNF622,YBX3,APP,ARG2,ARNTL,TNFSF11,TP63,DDRGK1,RIPK2,BAK1,BCL2,BCL2L1,BCL6,BDKRB2,BID,BLM,BOK,IER3,SPHK1,PTTG1IP,NSMCE1,USP13,NUDT16,CASP9,CAV1,MTURN,CDC42,CDK9,CDKN2A,CDKN2D,TMEM67,MFHAS1,MAPKAPK2,CHEK1,ERCC8,CLN3,MAP4K4,EIF2AK3,ROCK2,RMI2,CREBBP,CRY1,TRAF4,HERPUD1,RASSF2,RSL1D1,PTPN22,RB1CC1,DDX5,DHX9,PJA2,NUAK1,DLG1,MARVELD3,YPEL3,DUSP1,DUSP3,…
GO: Biological Process	GO:0001932	regulation of protein phosphorylation		1.764e-13	2.194e-09	4.403e-11	4.405e-10	430	1362	GDF5,ACVR1B,ACVR2A,ACVRL1,ADARB1,ADCY3,ADCY6,FZD4,FZD8,ADORA2A,ADRA2A,ADRB2,MAVS,OSBPL8,AKT1,ADCY4,ANG,ANGPT1,MAP4K3,ANXA2,PIK3R3,CAMK1,APP,MADD,TNFSF11,PLPP1,CAPRIN2,DDRGK1,PDE5A,EIF4G3,RAP2C,PEA15,ATP2B4,MARCO,HYAL2,RIPK2,BAK1,CCND1,BCL2,TNFRSF10B,TNFRSF10A,BDKRB1,BDKRB2,FGF18,BDNF,CEACAM1,IQGAP1,BLM,MLKL,BMP6,BMPR2,SPHK1,BCL10,C5,RPS6KA4,CALM1,TNFSF18,CALM2,CALM3,MAP3K14,SOCS3,CTDSP1,SPAG9,CAV…
GO: Biological Process	GO:0045595	regulation of cell differentiation		1.785e-13	2.22e-09	4.403e-11	4.405e-10	562	1859	GDF5,NCOA3,ABCA1,ACVR1B,ACVR2A,ACVRL1,ADA,PICALM,ADD1,FZD7,ADM,NLN,PARP1,BEND6,AGTR1,AHR,AKT1,ULK1,ALOX15B,CUL4A,TEAD2,TSHZ3,SH3RF1,SLC25A4,ANXA1,BIRC2,APOB,CAMK1,APP,SHTN1,BHLHE40,PIAS1,CASK,ARNT,ARNTL,TNFSF11,TP63,CAPRIN2,DACT3,NCOA1,NUMB,PDE5A,ZFHX3,TRAK2,RBM24,ATP5MC1,TNFSF9,RAB11A,RIPK2,FADD,CCND1,BCL2,BCL6,FGF18,BDNF,INPP4B,CEACAM1,SOCS2,BNC1,BMP6,BMPR2,BNIP2,PER2,SYNJ1,ZFP36L1,ARHGEF7,KLF5…
GO: Biological Process	GO:0006914	autophagy		1.841e-13	2.289e-09	4.403e-11	4.405e-10	208	567	ABL2,ADRB2,OSBPL7,PIP4K2B,AKT1,SRPX,ULK1,IFT20,ARSB,DDRGK1,DYNLL1,EIF4G3,ATG4A,ATP6V1A,ATP6V1B1,ATP6V1B2,ATP6V0A1,AUP1,RIPK2,BCL2,BID,BNIP3,BNIP3L,BOK,TSPO,USP13,USP10,MTMR4,ATP6V0D1,HGS,SLC25A46,CDKN2D,SNAP29,SNX6,CLN3,RAB3GAP2,CLTC,FBXL2,PLK3,TECPR1,SPTLC2,VPS4B,ACBD5,VPS26A,ULK3,FEZ2,FEZ1,CSNK2A2,DYNLL2,DEPDC5,POLDIP2,CTSK,ULK2,TBC1D5,SPATA18,DAP,DAPK1,TOMM20,PTPN22,RB1CC1,DCN,PLEKHM1,KLHL3,VP…
GO: Biological Process	GO:0061919	process utilizing autophagic mechanism		1.841e-13	2.289e-09	4.403e-11	4.405e-10	208	567	ABL2,ADRB2,OSBPL7,PIP4K2B,AKT1,SRPX,ULK1,IFT20,ARSB,DDRGK1,DYNLL1,EIF4G3,ATG4A,ATP6V1A,ATP6V1B1,ATP6V1B2,ATP6V0A1,AUP1,RIPK2,BCL2,BID,BNIP3,BNIP3L,BOK,TSPO,USP13,USP10,MTMR4,ATP6V0D1,HGS,SLC25A46,CDKN2D,SNAP29,SNX6,CLN3,RAB3GAP2,CLTC,FBXL2,PLK3,TECPR1,SPTLC2,VPS4B,ACBD5,VPS26A,ULK3,FEZ2,FEZ1,CSNK2A2,DYNLL2,DEPDC5,POLDIP2,CTSK,ULK2,TBC1D5,SPATA18,DAP,DAPK1,TOMM20,PTPN22,RB1CC1,DCN,PLEKHM1,KLHL3,VP…
GO: Biological Process	GO:0009968	negative regulation of signal transduction		2.596e-13	3.228e-09	6.091e-11	6.094e-10	476	1537	ABL2,APCDD1,ADA,ADCY3,ADCY6,FZD4,ADM,FZD9,ADRA1B,ADRA2A,ADRB2,BEND6,PIP4K2B,AKT1,AMFR,ADCY4,SH3RF1,APLP1,YBX3,APOD,APP,MADD,ARNTL,TP63,PHACTR4,APCDD1L,DACT3,DDRGK1,NUMB,EIF3A,PEA15,ATP2B4,MARCO,HYAL2,URI1,DDIT4L,FADD,BCL2,BCL2L1,BCL3,TNFRSF10B,BCL6,TNFRSF10A,BDKRB2,BDNF,CEACAM1,BICD1,BID,SOCS2,CFLAR,BMI1,BOK,APLN,IER3,ARHGEF7,PTTG1IP,CALR,SOCS3,CAV1,CBLB,PIAS2,USP10,MTMR4,HGS,CD47,CDC42,CDH2,FCMR…
GO: Biological Process	GO:0023056	positive regulation of signaling		3.112e-13	3.871e-09	7.168e-11	7.172e-10	586	1956	GDF5,NCOA3,ABAT,ABL2,FRMD7,ACVR1B,ACVR2A,ACVRL1,ADA,FZD4,FZD7,FZD8,FZD9,ADORA2A,PARP1,ADRA1B,ADRA2A,ADRB2,MAVS,OSBPL8,AKT1,C1QTNF1,SRPX,ALDH1A3,AKR1B1,WDFY1,ALOX15B,TSHZ3,ANGPT1,SH3RF1,MAP4K3,ANXA2,ITGA8,ZNF622,BIRC2,BIRC3,APP,CDK10,MADD,CASK,PRKRA,RHOC,ARNT,ARNTL,TNFSF11,TP63,MCU,CAPRIN2,PDE5A,DYNLL1,IRS2,PEA15,MARCO,HYAL2,RIPK2,BAK1,FADD,BCL2,BCL2L1,TNFRSF10B,FGF18,BDNF,IQGAP1,BID,CFLAR,MLKL,BM…
GO: Biological Process	GO:0034976	response to endoplasmic reticulum stress		3.46e-13	4.303e-09	7.823e-11	7.827e-10	130	313	ACADVL,RHBDD2,ADD1,SRPX,AMFR,APP,STC2,DDRGK1,ATP2A2,AUP1,BAK1,CCND1,BCL2,BCL2L1,TNFRSF10B,BID,BOK,EIF2B5,USP13,CALR,CANX,CASP9,CAV1,CREB3L4,ATP6V0D1,TMEM67,CEBPB,SRPRB,TPP1,EIF2AK3,GOSR2,PDIA4,GORASP2,CTH,HERPUD1,CUL7,NUPR1,CTDSP2,PDIA6,EIF2S1,LPCAT3,EIF4G1,TRIM13,FLOT1,TBL2,EP300,STUB1,UBE4B,EXTL1,EXTL2,EXTL3,CREB3,TMEM117,UBE2J1,HYOU1,UFM1,SYVN1,SERP1,ERLEC1,GFPT1,YIF1A,SEC61B,PDIA5,SERINC3,TME…
GO: Biological Process	GO:0030968	endoplasmic reticulum unfolded protein response		3.917e-13	4.871e-09	8.698e-11	8.703e-10	69	132	ACADVL,RHBDD2,ADD1,AMFR,STC2,DDRGK1,BAK1,CCND1,BOK,CALR,CANX,CREB3L4,ATP6V0D1,SRPRB,TPP1,EIF2AK3,GOSR2,CTH,HERPUD1,CUL7,CTDSP2,PDIA6,EIF2S1,TBL2,EP300,STUB1,EXTL1,EXTL2,EXTL3,CREB3,HYOU1,SYVN1,SERP1,GFPT1,YIF1A,PDIA5,TMED2,KDELR3,TMTC4,HDGF,HSPA5,LMNA,DNAJB9,NCK1,NFE2L2,PIK3R1,DERL1,EIF2AK2,CREBRF,PTPN1,PARP16,FKBP14,WIPI1,EIF2AK4,ERMP1,CXXC1,CCL2,SHC1,SEC31A,ARFGAP1,SRPRA,SSR1,HERPUD2,HSP90B1,PP…
GO: Biological Process	GO:1901700	response to oxygen-containing compound		4.306e-13	5.355e-09	9.395e-11	9.4e-10	564	1875	NCOA3,NRIP1,ABAT,ABCA1,ABL2,ABR,ACACA,SLC10A3,ADA,ADCY3,ADCY6,ADD1,ADH1C,ADH4,ADH5,FZD4,FZD7,ADM,PARP1,ADRA1B,ADRA2A,ADRB2,AGTR1,OSBPL7,OSBPL8,WDR35,AHR,PIP4K2B,AKT1,ALDH2,ALDH3A1,FBXO32,AKR1B1,STK24,KLF11,TEAD2,ADCY4,SORBS2,ANXA1,PIK3R3,BIRC2,APLP1,APOB,AQP8,APOD,APP,AQP1,RHOB,STC2,USO1,ASPH,NCOA1,DYNLL1,IRS2,ATP1A1,ATP2A2,ATP2B1,ATP2B4,HYAL2,ATP5MC1,ATP6V1A,ATP6V1B1,ATP6V1B2,ATP6V0A1,RIPK2,BAK1…
GO: Biological Process	GO:0010647	positive regulation of cell communication		4.526e-13	5.628e-09	9.704e-11	9.71e-10	584	1952	GDF5,NCOA3,ABAT,ABL2,FRMD7,ACVR1B,ACVR2A,ACVRL1,ADA,FZD4,FZD7,FZD8,FZD9,ADORA2A,PARP1,ADRA1B,ADRA2A,ADRB2,MAVS,OSBPL8,AKT1,C1QTNF1,SRPX,ALDH1A3,AKR1B1,WDFY1,ALOX15B,TSHZ3,ANGPT1,SH3RF1,ANK3,MAP4K3,ITGA8,ZNF622,BIRC2,BIRC3,APP,CDK10,MADD,CASK,PRKRA,RHOC,ARNT,ARNTL,TNFSF11,TP63,MCU,CAPRIN2,PDE5A,DYNLL1,IRS2,PEA15,MARCO,HYAL2,RIPK2,BAK1,FADD,BCL2,BCL2L1,TNFRSF10B,FGF18,BDNF,IQGAP1,BID,CFLAR,MLKL,BMP…
GO: Biological Process	GO:0000902	cell morphogenesis		5.415e-13	6.734e-09	1.141e-10	1.142e-09	383	1197	ABL2,RHOJ,ADARB1,FMNL2,PICALM,BRWD3,ADD1,FZD4,FZD7,ADORA2A,HECW2,AHR,ALCAM,ULK1,ALDOA,ANK3,ANXA1,CNTNAP1,APBB2,ITGA8,EPB41L5,LRRC4C,APP,SHTN1,SHROOM2,CASK,WDR19,TMEFF1,RHOB,RHOC,CAPRIN2,NUMB,IRS2,RERE,TRAK2,ATP5MC1,RAB11A,BCL2,BCL6,BDNF,IQGAP1,BMPR2,ARHGEF7,BSG,WASF1,WASL,CALR,CAPZB,CASP9,SEMA5A,SPAG9,PIAS2,CDC42,CDH2,CDH5,CDH6,CDH11,ZMYM3,ZMYM6,ARHGAP33,CDH18,SLC25A46,PDLIM7,CHN1,SLIT2,SLC9A3R1,…
GO: Biological Process	GO:0022008	neurogenesis		6.351e-13	7.898e-09	1.316e-10	1.317e-09	580	1940	GDF5,ABL2,APCDD1,HIPK1,FRMD7,SCYL1,ADARB1,PICALM,ADCY6,EOMES,FZD4,FZD7,ADM,FZD8,FZD9,ADORA2A,BEND6,HECW2,AKT1,ALCAM,ULK1,STK24,CUL4B,SH3RF1,ANK3,IFT20,ANXA1,CNTNAP1,APBB2,CAMK1,LRRC4C,APOD,APP,LMO4,SHTN1,BHLHE40,ARF4,CASK,TMEFF1,PHOX2A,ARNTL,ARSB,CAPRIN2,NCOA1,NUMB,ZFHX3,IRS2,RERE,TRAK2,ATP5MC1,RAB11A,BCL2,BCL6,BDNF,IQGAP1,SOCS2,CFLAR,BMP6,BMPR2,BNIP2,BNIP3,BOK,PER2,SYNJ1,ARHGEF7,BSG,SPHK1,FUBP1,…
GO: Biological Process	GO:0051223	regulation of protein transport		9.904e-13	1.232e-08	2.019e-10	2.02e-09	233	662	ABAT,PICALM,ADORA2A,ADRA2A,MAVS,ANG,ANGPT1,ANK3,SLC25A4,ANXA1,CAMK1,APOD,APP,MADD,CASK,CHCHD4,ARNTL,TP63,MCU,ASPH,NUMB,DYNLL1,IRS2,VAMP4,HYAL2,RAB11A,BCL2,BID,BMP6,BNIP3L,PER2,SYNJ1,BSG,ZPR1,CDC42,CACNA2D2,CLN3,RHBDD3,LRP5L,MAP4K4,PLK3,MPC2,NPEPPS,MYRIP,CPT1A,ABCG1,MAPK14,CSNK2A2,RAB11FIP3,GAPVD1,TM9SF4,PTPN22,PARD6A,SERGEF,IQSEC1,ACTR3,ARPC2,SH3GLB1,SAR1B,NUTF2,ENSA,EP300,STOM,APBB3,F2R,F2RL1,AC…
GO: Biological Process	GO:0006986	response to unfolded protein		1.013e-12	1.26e-08	2.032e-10	2.033e-09	90	194	ACADVL,RHBDD2,ADD1,AMFR,STC2,DDRGK1,BAK1,CCND1,BOK,HSPB3,CALR,CANX,CREB3L4,SERPINH1,ATP6V0D1,SRPRB,TPP1,DNAJB5,EIF2AK3,GOSR2,UPF2,CTH,HERPUD1,CUL7,CTDSP2,PDIA6,OPTN,EIF2S1,TBL2,EP300,STUB1,EXTL1,EXTL2,EXTL3,CREB3,HYOU1,SYVN1,HSPH1,TM7SF3,SERP1,GFPT1,YIF1A,PDIA5,TMED2,KDELR3,TMTC4,HDGF,DNAJA1,HSPA2,HSPA4,HSPA5,HSPA6,HSPA8,HSPB2,HSP90AA1,LMNA,DNAJB9,NCK1,NFE2L2,PIK3R1,PMP22,DERL1,EIF2AK2,CREBRF,PTP…
GO: Biological Process	GO:0070201	regulation of establishment of protein localization		1.194e-12	1.484e-08	2.356e-10	2.357e-09	241	691	ABAT,PICALM,ADORA2A,ADRA2A,MAVS,ANG,ANGPT1,ANK3,SLC25A4,ANXA1,EPB41L5,CAMK1,APOD,APP,MADD,CASK,CHCHD4,ARNTL,TP63,MCU,ASPH,NUMB,DYNLL1,IRS2,VAMP4,HYAL2,RAB11A,BCL2,BID,BMP6,BNIP3L,PER2,SYNJ1,BSG,ZPR1,CDC42,CACNA2D2,CLN3,RHBDD3,LRP5L,MAP4K4,PLK3,MPC2,NPEPPS,MYRIP,CPT1A,ABCG1,MAPK14,CSNK2A2,RAB11FIP3,GAPVD1,TM9SF4,PTPN22,PARD6A,SERGEF,IQSEC1,ACTR3,ARPC2,SH3GLB1,SAR1B,NUTF2,ENSA,EP300,STOM,APBB3,F2R,…
GO: Biological Process	GO:0006979	response to oxidative stress		1.522e-12	1.892e-08	2.957e-10	2.958e-09	189	513	ADA,ACOX2,PARP1,AKT1,ALDH2,ALDH3B1,AKR1B1,STK24,ANXA1,NUDT2,ZNF622,APOD,APP,AQP1,PRKRA,RHOB,CHCHD4,ARNT,ARNTL,STC2,ATP2A2,HYAL2,BAK1,BCL2,CFLAR,BNIP3,SPHK1,CAPN2,CAT,CCNA2,PDLIM1,CDK2,ERCC8,PRDX5,PLK3,COL1A1,RRM2B,NOX4,SIN3A,BCAR1,CRK,CST3,ROMO1,DAPK1,DHCR24,NQO1,OXSR1,SLC23A2,RCAN1,DUSP1,EDN1,SGK2,EIF2S1,ANGPTL7,EPAS1,STX2,ERCC1,ERCC3,NET1,KLF2,FANCD2,PTK2B,CHD6,SCARA3,FOXO1,FOXO3,FBLN5,GPX8,FOS…
GO: Biological Process	GO:0048729	tissue morphogenesis		1.676e-12	2.084e-08	3.206e-10	3.208e-09	292	874	MKKS,NCOA3,ABL2,ACTG2,ACVR2A,ACVRL1,ARID1A,ADARB1,EOMES,FZD4,FZD7,ADM,AGTR1,AHR,ALDH1A3,TEAD2,ANGPT1,IFT20,ITGA8,EPB41L5,LMO4,RHOB,RHOC,TP63,PHACTR4,NUMB,BCL2,HESX1,CEACAM1,BMPR2,APLN,BSG,BCL10,SOCS3,SEMA5A,RUNX1,CD151,DNAAF1,CDC42,TMEM67,SLIT2,AP2S1,SLC9A3R1,CLTC,LRP5L,COL3A1,ROCK2,COL5A1,COL6A1,COL7A1,PSMF1,COL11A1,COL12A1,TBX4,MAGED1,MTHFD1L,CLIC4,SYF2,CRYGS,ARHGAP24,MTSS1,MAGI2,KLHL3,CCM2,PAR…
GO: Biological Process	GO:0034620	cellular response to unfolded protein		1.856e-12	2.308e-08	3.496e-10	3.498e-09	76	155	ACADVL,RHBDD2,ADD1,AMFR,STC2,DDRGK1,BAK1,CCND1,BOK,CALR,CANX,CREB3L4,ATP6V0D1,SRPRB,TPP1,EIF2AK3,GOSR2,CTH,HERPUD1,CUL7,CTDSP2,PDIA6,OPTN,EIF2S1,TBL2,EP300,STUB1,EXTL1,EXTL2,EXTL3,CREB3,HYOU1,SYVN1,TM7SF3,SERP1,GFPT1,YIF1A,PDIA5,TMED2,KDELR3,TMTC4,HDGF,HSPA2,HSPA5,HSPA6,HSPA8,LMNA,DNAJB9,NCK1,NFE2L2,PIK3R1,PMP22,DERL1,EIF2AK2,CREBRF,PTPN1,PARP16,FKBP14,WIPI1,EIF2AK4,ERMP1,CXXC1,CCL2,SHC1,SEC31A,A…
GO: Biological Process	GO:0071345	cellular response to cytokine stimulus		1.975e-12	2.456e-08	3.666e-10	3.668e-09	380	1196	MKKS,HIPK1,FZD4,MAVS,WDR35,AKT1,CUL1,ANGPT1,ANXA1,ANXA2,BIRC2,BIRC3,APOB,YBX3,PIAS1,MADD,KHSRP,CHCHD4,TNFSF11,ASAH1,IRS2,VAMP4,STX11,HYAL2,TNFRSF25,RNMT,TNFSF9,RIPK2,TNFRSF6B,FADD,BBS2,BCAT2,CCND1,BCL2,BCL2L1,BCL6,CEACAM1,SOCS2,ZFP36L1,SPHK1,KLF5,CACNB4,RPS6KA4,TNFSF18,CANX,CAPG,CAPN2,MAP3K14,CAPZA1,SOCS3,AIP,CAV1,RUNX1,CBFB,CLDN1,USP10,INA,CD47,CD58,CD70,CDC5L,CDC42,CDK4,CDK9,CDKN1A,MSC,CEBPB,CE…
GO: Biological Process	GO:0071495	cellular response to endogenous stimulus		2.063e-12	2.566e-08	3.773e-10	3.775e-09	464	1510	MKKS,GDF5,NCOA3,ACACA,ACVR2A,ACVRL1,ARID1A,ADCY3,ADCY6,UCN2,PARP1,ADRA2A,ADRB2,AGTR1,OSBPL8,AHR,PIP4K2B,AKT1,FBXO32,AKR1B1,KLF11,ADCY4,ANXA1,KNSTRN,PIK3R3,CALCOCO1,ITGA8,EPB41L5,APLP1,APOB,AQP8,APP,AQP1,ARNTL,PLPP1,USO1,TP63,NCOA1,DDRGK1,IRS2,ATP1A1,ATP2B1,ATP2B4,HYAL2,ATP5MC1,ATP6V1A,ATP6V1B1,ATP6V1B2,URI1,ATP6V0A1,RIPK2,BBS2,BCL2L1,BCL9,FGF18,BDNF,CEACAM1,IQGAP1,BLM,SOCS2,CFLAR,BMP6,BMPR2,APLN,…
GO: Biological Process	GO:0006629	lipid metabolic process		2.191e-12	2.725e-08	3.95e-10	3.952e-09	462	1503	SERPINA3,ABCA1,ABCA3,ACACA,ACACB,ACADS,ACADSB,ACADVL,ACAT1,ACAT2,DNAJC19,ACLY,ACOX1,ACOX2,PLIN2,ADH1A,ADH1B,ADH1C,ADH4,ADH5,ADM,ADRA2A,AGTR1,OSBPL5,OSBPL7,OSBPL9,OSBPL8,OSBPL10,PDP2,PIP4K2B,AKT1,NCEH1,ALAS1,ALDH1A1,ALDH1A3,ALDH3B1,AKR1B1,FAM135A,ALOX5AP,ALOX15B,ANG,ANXA1,PIK3R3,APOB,APOD,APP,ARF3,PLA2G4C,PLPP1,ASAH1,HSD17B6,NCOA1,IRS2,ATP1A1,B4GALT3,B3GALT4,B3GALT2,OMA1,ATP6V1B1,EDF1,GPAA1,LPCAT4…
GO: Biological Process	GO:0035295	tube development		2.736e-12	3.403e-08	4.861e-10	4.864e-09	410	1310	MKKS,NCOA3,AAMP,ABCA3,ABL2,RHOJ,HIPK1,ACVRL1,ARID1A,DYSF,ADA,ADD1,EOMES,FZD4,ADM,FZD8,ADRB2,AGTR1,AHR,AKT1,AKR1B1,WDR48,TEAD2,TSHZ3,ANG,ANGPT1,ANPEP,ANXA1,ANXA2,PIK3R3,EPB41L5,APOB,APOD,LMO4,AQP1,ARG2,WDR19,RHOB,ASAH1,TP63,PHACTR4,NUMB,ATP2B4,BAK1,BCL2,FGF18,BDNF,HESX1,CEACAM1,BMI1,BMPR2,APLN,ZFP36L1,BSG,SPHK1,KLF5,BTG1,BCL10,C5,SEMA5A,CAT,SH2D2A,CAV1,RUNX1,HGS,DNAAF1,CDC42,CDH2,CDH5,CDKN1A,TMEM6…
GO: Biological Process	GO:2001233	regulation of apoptotic signaling pathway		2.855e-12	3.551e-08	5.001e-10	5.004e-09	161	422	FZD9,ADORA2A,PARP1,AKT1,SRPX,SH3RF1,YBX3,MADD,PRKRA,TP63,PEA15,HYAL2,URI1,FADD,BCL2,BCL2L1,TNFRSF10B,TNFRSF10A,BDKRB2,BDNF,BID,CFLAR,BMI1,BOK,IER3,BCL10,PTTG1IP,CAV1,FCMR,CDKN2D,SLC9A3R1,EIF2AK3,MAGED1,RRM2B,HIGD1A,CSNK2A2,CTH,CTNNA1,HERPUD1,CX3CR1,DAPK1,RB1CC1,PAM16,PDCD7,NUPR1,SH3GLB1,AATF,PSME3,EYA2,TNFRSF12A,FGF10,ACAA2,FGFR1,CREB3,HYOU1,RBCK1,SYVN1,ZMYND11,HSPH1,GCLC,RALBP1,SERINC3,GNAI2,GPE…
GO: Biological Process	GO:0030029	actin filament-based process		3.529e-12	4.388e-08	6.095e-10	6.098e-09	292	879	MKKS,ABL2,ABR,RHOJ,FRMD7,FMNL2,ADD1,ADRA2A,ALDOA,SORBS2,ANG,ANXA1,APBB2,EPB41L5,SHTN1,SHROOM2,AQP1,CDK10,PDLIM4,RHOB,RHOC,MCU,PHACTR4,ATP1A1,ATP2A2,BCL2,BCL6,IQGAP1,CFLAR,ARHGEF7,WASF1,CACNB2,WASL,LURAP1,CALR,CAPG,CAPN3,CAPZA1,CAPZB,CASQ1,SEMA5A,CAV1,PSTPIP2,CCIN,INA,PDLIM1,CD47,CDC42,PDLIM7,TRIP10,SLIT2,SLC9A3R1,CLN3,SUN2,MYL6B,LMOD1,CNN1,CNN2,ROCK2,MYRIP,NOX4,BCAR1,CRK,CSRP1,CSRP2,CTNNA1,PHACTR…
GO: Biological Process	GO:1903827	regulation of cellular protein localization		3.638e-12	4.524e-08	6.197e-10	6.201e-09	226	645	CNPY4,PICALM,FZD9,PARP1,MAVS,AKT1,STX7,SORBS2,ANGPT1,ANK3,CAMK1,APOD,APP,CHCHD4,TP63,ASPH,DDRGK1,NUMB,VAMP4,ATP2B4,HYAL2,LRRC15,GBF1,RAB11A,BCL2,BCL2L1,BDNF,IQGAP1,BICD1,BID,BNIP3L,SYNJ1,ZPR1,GPC2,CACNB4,CCNE2,CDC42,CDH2,MFHAS1,CLN3,CLTC,CRIPT,EIF2AK3,NIPBL,PLK3,ROCK2,NPEPPS,WWTR1,SIN3A,CLIP3,MAPK14,CSNK2A2,CTNNA1,LDLRAP1,TM9SF4,PTPN22,DBN1,MAGI2,PARD6A,IQSEC1,DLG1,GNL3,ACTR3,ARPC2,LATS2,SH3GLB1,…
GO: Biological Process	GO:1901137	carbohydrate derivative biosynthetic process		3.912e-12	4.865e-08	6.574e-10	6.578e-09	279	833	ACACA,ACACB,PUDP,ACAT1,ACLY,ADA,GALNT16,ADCY3,ADCY6,ADK,PARP1,ADSL,ACAN,PDP2,AK1,AK2,AK4,ALDOA,AMD1,AMPD2,ADCY4,ANGPT1,MCFD2,NUDT2,SLC25A12,TRAK2,B4GALT3,B4GALT2,B3GALT4,B3GALT2,ATP5MC1,ATP5MC2,ATP5MC3,ATP6V1A,GPAA1,BCL2,BCL2L1,DPM2,BDNF,BGN,BID,BMPR2,GPC2,CCND3,LARGE1,OSTC,CLTC,BACE2,UAP1L1,PIGB,MPC2,RRM2B,MPDU1,COX6C,COX7B,COX10,VPS9D1,VCAN,ELOVL3,CTPS1,NANP,DAD1,UCK1,DCN,DCTD,LCMT2,CANT1,AK5,D…
GO: Biological Process	GO:0070848	response to growth factor		4.301e-12	5.348e-08	7.131e-10	7.135e-09	271	805	GDF5,ACVR1B,ACVR2A,ACVRL1,FZD4,PARP1,AKT1,ULK1,ANGPT1,ANXA1,KNSTRN,ITGA8,EPB41L5,APP,CASK,ARNT,ZFHX3,ATP2B4,HYAL2,URI1,BCL9,FGF18,BDNF,IQGAP1,CFLAR,BMP6,BMPR2,APLN,ZFP36L1,SPHK1,ZPR1,CPNE3,WASF1,CAT,CAV1,RUNX1,CLDN1,CCNA2,MTMR4,HGS,CD63,CDC5L,CDH5,CDKN1C,CDKN2B,MAPKAPK2,NREP,SLIT2,SNX6,LPXN,COL1A1,COL3A1,ROCK2,MXRA5,ADAMTS3,GDF15,NOX4,BCAR1,CREB1,CREBBP,CRK,IER2,MAPK14,FEZ1,CX3CR1,ADAMTSL2,DBN1,D…
GO: Biological Process	GO:0090087	regulation of peptide transport		4.579e-12	5.695e-08	7.493e-10	7.497e-09	243	706	ABAT,PICALM,ADORA2A,ADRA2A,MAVS,ANG,ANGPT1,ANK3,SLC25A4,ANXA1,CAMK1,APOD,APP,MADD,CASK,CHCHD4,ARNTL,TNFSF11,TP63,MCU,ASPH,NUMB,DYNLL1,IRS2,VAMP4,HYAL2,RAB11A,BCL2,BID,BMP6,BNIP3L,APLN,PER2,SYNJ1,ARHGEF7,BSG,ZPR1,CDC42,CACNA2D2,CLN3,RHBDD3,LRP5L,MAP4K4,PLK3,MPC2,NPEPPS,MYRIP,CPT1A,ABCG1,MAPK14,CSNK2A2,RASL10B,RAB11FIP3,GAPVD1,TM9SF4,PTPN22,PARD6A,SERGEF,IQSEC1,ACTR3,ARPC2,SH3GLB1,SAR1B,NUTF2,ENSA,…
GO: Biological Process	GO:0048585	negative regulation of response to stimulus		4.807e-12	5.978e-08	7.764e-10	7.768e-09	576	1945	A2M,MKKS,ABAT,ABL2,ABR,APCDD1,ADA,ADCY3,ADCY6,FZD4,ADM,FZD9,ADORA2A,ADRA1B,ADRA2A,ADRB2,BEND6,PIP4K2B,AKT1,C1QTNF1,AMFR,ADCY4,SH3RF1,ANXA1,ANXA2,APLP1,YBX3,APOD,APP,MADD,CASK,ARG2,ARNTL,TP63,PHACTR4,APCDD1L,DACT3,DDRGK1,NUMB,EIF3A,PEA15,ATP2B4,MARCO,HYAL2,URI1,DDIT4L,FADD,BBS2,BCL2,BCL2L1,BCL3,TNFRSF10B,BCL6,TNFRSF10A,BDKRB2,BDNF,CEACAM1,BICD1,BID,SOCS2,CFLAR,BMI1,BOK,APLN,IER3,ARHGEF7,SERPING1,C…
GO: Biological Process	GO:0071363	cellular response to growth factor stimulus		5.963e-12	7.415e-08	9.507e-10	9.512e-09	262	775	GDF5,ACVR1B,ACVR2A,ACVRL1,FZD4,PARP1,AKT1,ULK1,ANGPT1,ANXA1,KNSTRN,ITGA8,EPB41L5,APP,CASK,ARNT,ATP2B4,HYAL2,URI1,BCL9,FGF18,BDNF,IQGAP1,CFLAR,BMP6,BMPR2,APLN,ZFP36L1,SPHK1,ZPR1,CPNE3,WASF1,CAT,CAV1,RUNX1,CLDN1,CCNA2,MTMR4,HGS,CD63,CDC5L,CDH5,CDKN1C,CDKN2B,MAPKAPK2,NREP,SLIT2,SNX6,LPXN,COL1A1,COL3A1,ADAMTS3,GDF15,NOX4,BCAR1,CREB1,CREBBP,CRK,MAPK14,FEZ1,CX3CR1,ADAMTSL2,DBN1,DCN,DDX5,MAGI2,PARD6A,ZM…
GO: Biological Process	GO:0002009	morphogenesis of an epithelium		7.205e-12	8.96e-08	1.134e-09	1.135e-08	232	670	MKKS,NCOA3,ABL2,ACVRL1,ARID1A,EOMES,FZD4,FZD7,ADM,AGTR1,AHR,ALDH1A3,TEAD2,ANGPT1,IFT20,EPB41L5,LMO4,RHOB,RHOC,TP63,PHACTR4,NUMB,BCL2,HESX1,CEACAM1,BSG,BCL10,SOCS3,SEMA5A,RUNX1,CD151,DNAAF1,CDC42,TMEM67,SLIT2,AP2S1,SLC9A3R1,CLTC,LRP5L,ROCK2,COL5A1,PSMF1,TBX4,MAGED1,MTHFD1L,CLIC4,CRYGS,ARHGAP24,MTSS1,MAGI2,KLHL3,CCM2,PARD6A,DLG1,MED12,HBEGF,RDH10,EDN1,SETDB2,EPHA2,PSME3,GREM1,PSMD14,ENG,EPHA4,SPRY1…
GO: Biological Process	GO:0009057	macromolecule catabolic process		8.794e-12	1.094e-07	1.367e-09	1.368e-08	460	1508	USP11,RBM10,RHBDD2,F8A1,DYSF,RNF150,ADRA1B,ADRA2A,ACAN,HECW2,AGL,OSBPL7,KLHL42,AKT1,FBXO33,KLHL8,CUL4B,CUL4A,CUL1,AMFR,ANXA2,BIRC2,NT5C3B,APOB,YBX3,COPS3,APP,PIAS1,KHSRP,ARNTL,ARSB,RNASET2,DDRGK1,LSM2,RBM24,RNASEH1,HYAL2,OMA1,CTSF,AUP1,BGN,CEACAM1,BNIP3,BNIP3L,ZFP36L1,IER3,ZPR1,GPC2,HERC2,SPSB3,PTTG1IP,USP13,NUDT16,CALM1,CAMLG,CAPN2,CAPN3,RPL14,CAV1,CBLB,USP10,RGN,MTA1,HGS,NEMF,DEDD,CDK2,TMEM67,T…
GO: Biological Process	GO:0120036	plasma membrane bounded cell projection organization		9.049e-12	1.125e-07	1.389e-09	1.39e-08	553	1863	MKKS,ABL2,FRMD7,ADARB1,PICALM,ADCY6,FZD4,ADM,ADORA2A,ODF2L,HECW2,WDR35,AKT1,ALCAM,ULK1,STK24,CUL4B,ANK3,IFT20,CNTNAP1,APBB2,CAMK1,LRRC4C,APOD,APP,SHTN1,AQP1,CDC14A,CDK10,MADD,ARF4,CASK,WDR19,TMEFF1,ARSB,HAUS1,CAPRIN2,NUMB,DYNLL1,IRS2,RERE,TRAK2,RAP2C,ATP5MC1,DOCK11,RAB11A,BBS2,BCL2,BCL2L1,BDNF,IQGAP1,CFLAR,BMPR2,BOK,ARHGEF7,BSG,SPHK1,KLF5,ZPR1,WRAP73,TSPO,BCL10,WDR90,GPC2,WASF1,WASL,CAPZB,CASP9,S…
GO: Biological Process	GO:0051338	regulation of transferase activity		9.722e-12	1.209e-07	1.474e-09	1.475e-08	359	1131	ADARB1,ADCY3,ADCY6,FZD4,FZD8,ADORA2A,PARP4,ADRA2A,ADRB2,OSBPL8,PIP4K2B,AKT1,ADCY4,ANG,ANGPT1,MAP4K3,PIK3R3,ZNF622,CAMK1,APP,LMO4,MADD,TNFSF11,PLPP1,PDE5A,IRS2,RAP2C,PEA15,ATP2B4,HYAL2,RIPK2,CCND1,TNFRSF10B,TNFRSF10A,BDKRB1,FGF18,BDNF,CEACAM1,IQGAP1,BLM,SOCS2,BMI1,MLKL,BCL10,C5,CALM1,CALM2,CALM3,MAP3K14,SOCS3,SPAG9,CAV1,CBLB,CBS,LDB2,CCNA2,CCNC,CCND3,CCNG2,CCNH,RGN,CD19,CCNE2,HGS,CDC42,CDK4,CDKN1A…
GO: Biological Process	GO:0009792	embryo development ending in birth or egg hatching		9.891e-12	1.23e-07	1.482e-09	1.483e-08	282	850	NCOA3,ABL2,ACVR1B,ACVR2A,ACVRL1,ARID1A,ADA,ADD1,EOMES,ADM,AKT1,CUL4A,AMD1,TEAD2,TSHZ3,ANGPT1,EPB41L5,APOB,YBX3,COPS3,LMO4,WDR19,ARNT,PHACTR4,NCOA1,BCL2L1,BMI1,BMPR2,BNIP2,ZFP36L1,ZPR1,BCL10,C5,CAPN2,SOCS3,RUNX1,CDKN1C,CEBPB,CHEK1,SLIT2,NIPBL,COL1A1,ROCK2,COL11A1,ADAMTS3,MTHFD1L,C1orf43,APBA3,SIN3A,SYF2,CPT2,HINFP,NCOR2,IFT140,MTSS1,DAD1,DBN1,MFRP,YTHDC1,SETDB1,SEC24D,CCM2,STMN3,DLG1,MED12,ABI1,HB…
GO: Biological Process	GO:0043549	regulation of kinase activity		1.067e-11	1.326e-07	1.579e-09	1.58e-08	327	1014	ADARB1,ADCY3,ADCY6,FZD4,FZD8,ADORA2A,ADRA2A,ADRB2,OSBPL8,PIP4K2B,AKT1,ADCY4,ANG,ANGPT1,MAP4K3,PIK3R3,ZNF622,CAMK1,APP,LMO4,MADD,TNFSF11,PLPP1,PDE5A,IRS2,RAP2C,PEA15,ATP2B4,HYAL2,RIPK2,CCND1,TNFRSF10B,TNFRSF10A,BDKRB1,FGF18,BDNF,CEACAM1,IQGAP1,BLM,SOCS2,MLKL,BCL10,C5,CALM1,CALM2,CALM3,MAP3K14,SOCS3,SPAG9,CAV1,CBLB,CBS,LDB2,CCNA2,CCNC,CCND3,CCNG2,CCNH,RGN,CD19,CCNE2,HGS,CDC42,CDK4,CDKN1A,CDKN1C,CDK…
GO: Biological Process	GO:0019637	organophosphate metabolic process		1.084e-11	1.348e-07	1.586e-09	1.587e-08	379	1206	ABCA3,ACACA,ACACB,PUDP,ACADSB,ACAT1,DNAJC19,ACLY,ADA,ADCY3,ADCY6,ADK,PARP1,ADSL,OSBPL5,OSBPL8,OSBPL10,PDP2,AK1,AK2,PIP4K2B,AK4,ALDH1A1,ALDOA,ALOX15B,TPST2,AMPD2,ADCY4,RAE1,PIK3R3,NUDT2,NT5C3B,APP,PDXK,ARF3,CASK,ARNT,SLC25A12,PLA2G4C,PLPP1,ASMTL,PDE5A,ATP5MC1,ATP5MC2,ATP5MC3,ATP6V1A,GPAA1,LPCAT4,BCL2L1,SUCLA2,DPM2,BDNF,INPP4B,BID,SOCS2,SYNJ1,IER3,SYNJ2,CPNE3,CACNB4,NUDT16,CALM1,CAPN2,SOCS3,NFS1,MT…
GO: Biological Process	GO:0009887	animal organ morphogenesis		1.241e-11	1.544e-07	1.778e-09	1.779e-08	394	1263	MKKS,NCOA3,ABL2,ABR,APCDD1,HIPK1,ACTG2,ACVRL1,ARID1A,ADARB1,EOMES,FZD4,FZD7,ADM,ACAN,AGTR1,AHR,ALDH1A3,WDR48,CUL1,TEAD2,TSHZ3,ANGPT1,ITGA8,APLP1,SHROOM2,AQP1,PRKRA,WDR19,TMEFF1,TNFSF11,TP63,PHACTR4,NUMB,HYAL2,ATP6V1B1,BAK1,BBS2,BCL2,FGF18,BDNF,HESX1,CEACAM1,CFLAR,BMI1,BMP6,BMPR2,BSG,CAV1,SERPINH1,CBS,DNAAF1,CDC42,CDH2,CEBPB,DHRS3,SLIT2,AP2S1,SLC9A3R1,CLTC,LRP5L,NIPBL,COL1A1,COL3A1,WHRN,COL5A1,COL…
GO: Biological Process	GO:0001568	blood vessel development		1.244e-11	1.547e-07	1.778e-09	1.779e-08	286	866	AAMP,RHOJ,HIPK1,ACVRL1,ARID1A,DYSF,ADD1,FZD4,ADM,FZD8,ADRB2,AGTR1,AHR,AKT1,TEAD2,ANG,ANGPT1,ANPEP,ANXA1,ANXA2,PIK3R3,APOB,APOD,AQP1,RHOB,ATP2B4,SERPINB7,BAK1,FGF18,CEACAM1,CFLAR,BMPR2,APLN,ZFP36L1,BSG,SPHK1,KLF5,BTG1,C5,SOCS3,SEMA5A,SH2D2A,CAV1,RUNX1,HGS,CDC42,CDH2,CDH5,ADGRG1,CHI3L1,ARHGAP22,SLIT2,LRP5L,EIF2AK3,COL1A1,COL3A1,ROCK2,COL5A1,COL8A2,TBX4,COL15A1,ADAMTS1,CLIC4,ATF2,MAPK14,CX3CR1,HDAC9…
GO: Biological Process	GO:0033365	protein localization to organelle		1.314e-11	1.635e-07	1.857e-09	1.859e-08	454	1489	MKKS,DNAJC19,ACOX1,ACOX2,PARP1,ODF2L,MAVS,OSBPL8,WDR35,AKT1,ANGPT1,IFT20,PEX3,APOD,APP,CDC14A,CDK10,ARF4,WDR19,ARL1,CHCHD4,ARNTL,HAUS1,TP63,DDRGK1,NUMB,DYNLL1,HYAL2,GBF1,GPAA1,AUP1,RAB11A,BBS2,BCL2,BCL3,BCS1L,BICD1,BID,BNIP3L,SYNJ1,ZPR1,WRAP73,TSPO,WDR90,AP3D1,PTTG1IP,CACNB4,CALM1,CALM3,CALR,CAT,RPL14,AIP,CBLB,ATP6V0D1,RABEP1,SCARB2,HGS,CD68,DNAAF1,EVI5L,CDKN1A,TMEM67,MFHAS1,CETN2,SRPRB,SNAP29,BO…
GO: Biological Process	GO:0051493	regulation of cytoskeleton organization		1.365e-11	1.697e-07	1.888e-09	1.889e-08	202	569	MKKS,ABL2,FRMD7,DYSF,ADD1,RAE1,SHROOM2,CDK10,PDLIM4,RHOB,RHOC,IQGAP1,BICD1,WASF1,WASL,CAPG,CAPN2,CAPZA1,CAPZB,SEMA5A,CAV1,CD47,CDC42,CDH5,TMEM67,RCC1,PRUNE1,SLIT2,CLN3,CLTC,LMOD1,ROCK2,VPS4B,NOX4,CLIC4,CRK,CLIP3,NEXN,MTSS1,DBN1,FCHSD2,RHOBTB1,VILL,STMN3,DLG1,JAM3,ACTR3,ACTR2,EDN1,ARPC2,WASF2,SORBS3,TRPV4,CKAP2,EP300,EPS8,F2RL1,PTK2B,CORO2B,DLC1,FES,CAMSAP1,EVL,LIMA1,CHMP5,ARPC1A,ARFGEF1,CDC42EP3,…
GO: Biological Process	GO:0043009	chordate embryonic development		1.366e-11	1.699e-07	1.888e-09	1.889e-08	275	827	NCOA3,ABL2,ACVR1B,ACVR2A,ACVRL1,ARID1A,ADA,ADD1,EOMES,ADM,AKT1,CUL4A,AMD1,TEAD2,TSHZ3,ANGPT1,EPB41L5,APOB,YBX3,COPS3,LMO4,WDR19,ARNT,PHACTR4,NCOA1,BCL2L1,BMI1,BMPR2,BNIP2,ZFP36L1,ZPR1,BCL10,C5,CAPN2,SOCS3,RUNX1,CDKN1C,CEBPB,CHEK1,SLIT2,NIPBL,COL1A1,ROCK2,COL11A1,ADAMTS3,MTHFD1L,C1orf43,APBA3,SIN3A,SYF2,CPT2,HINFP,NCOR2,IFT140,MTSS1,DAD1,DBN1,YTHDC1,SETDB1,SEC24D,CCM2,STMN3,DLG1,MED12,ABI1,HBEGF,D…
GO: Biological Process	GO:0023057	negative regulation of signaling		1.465e-11	1.822e-07	2.003e-09	2.004e-08	499	1661	ABL2,APCDD1,ASIC1,ADA,ADCY3,ADCY6,UCN2,FZD4,ADM,FZD9,ADRA1B,ADRA2A,ADRB2,BEND6,PIP4K2B,AKT1,AMFR,ADCY4,SH3RF1,APLP1,YBX3,APOD,APP,MADD,ARNTL,TP63,PHACTR4,APCDD1L,DACT3,DDRGK1,NUMB,EIF3A,PEA15,ATP2B4,MARCO,HYAL2,URI1,DDIT4L,FADD,BCL2,BCL2L1,BCL3,TNFRSF10B,BCL6,TNFRSF10A,BDKRB2,BDNF,CEACAM1,BICD1,BID,SOCS2,CFLAR,BMI1,BOK,APLN,IER3,ARHGEF7,PTTG1IP,CALR,SOCS3,CAV1,CBLB,PIAS2,USP10,MTMR4,HGS,CD47,SLC2…
GO: Biological Process	GO:0010648	negative regulation of cell communication		1.593e-11	1.981e-07	2.154e-09	2.155e-08	498	1658	ABL2,APCDD1,ASIC1,ADA,ADCY3,ADCY6,UCN2,FZD4,ADM,FZD9,ADRA1B,ADRA2A,ADRB2,BEND6,PIP4K2B,AKT1,AMFR,ADCY4,SH3RF1,APLP1,YBX3,APOD,APP,MADD,ARNTL,TP63,PHACTR4,APCDD1L,DACT3,DDRGK1,NUMB,EIF3A,PEA15,ATP2B4,MARCO,HYAL2,URI1,DDIT4L,FADD,BCL2,BCL2L1,BCL3,TNFRSF10B,BCL6,TNFRSF10A,BDKRB2,BDNF,CEACAM1,BICD1,BID,SOCS2,CFLAR,BMI1,BOK,APLN,IER3,ARHGEF7,PTTG1IP,CALR,SOCS3,CAV1,CBLB,PIAS2,USP10,MTMR4,HGS,CD47,SLC2…
GO: Biological Process	GO:0031401	positive regulation of protein modification process		1.644e-11	2.044e-07	2.186e-09	2.187e-08	377	1202	GDF5,ACVR1B,ACVR2A,ACVRL1,ADCY3,ADCY6,FZD4,FZD8,ADORA2A,ADRA2A,ADRB2,MAVS,OSBPL8,AKT1,WDR48,ADCY4,ANG,ANGPT1,MAP4K3,ANXA2,PIK3R3,BIRC2,BIRC3,CAMK1,APP,PIAS1,MADD,ARNT,ARNTL,TNFSF11,PLPP1,CAPRIN2,DDRGK1,PDE5A,EIF4G3,RAP2C,PEA15,ATP2B4,MARCO,RIPK2,CCND1,BCL2,TNFRSF10B,BCL6,TNFRSF10A,BDKRB1,FGF18,BDNF,IQGAP1,BMI1,MLKL,BMP6,BMPR2,SPHK1,BCL10,C5,PTTG1IP,RPS6KA4,CALM1,TNFSF18,CALM2,CALM3,MAP3K14,SOCS3,…
GO: Biological Process	GO:0032446	protein modification by small protein conjugation		1.652e-11	2.054e-07	2.186e-09	2.187e-08	319	988	DYSF,RNF150,HECW2,KLHL13,KLHL42,AKT1,FBXO33,FBXO32,KLHL8,WDR48,CUL4B,CUL4A,CUL1,AMFR,MED30,ANGPT1,SH3RF1,RAE1,UVSSA,BIRC2,BIRC3,KIAA1586,PIAS1,ARNT,DDRGK1,RIPK2,BCL2,BLMH,SOCS2,BMI1,PER2,SPHK1,TSPO,BCL10,HERC3,HERC2,SPSB3,PTTG1IP,NSMCE1,CAMLG,TRIM41,CAPN3,SOCS3,CAV1,CBFB,CBLB,PIAS2,CCNC,MTA1,TRIM47,CDC42,CDK9,ERCC8,ASB9,ASB7,MED27,FBXL2,MED7,ANAPC13,MED20,PSMF1,NPEPPS,WWTR1,RWDD3,CRY1,RNF167,TRAF…
GO: Biological Process	GO:0120035	regulation of plasma membrane bounded cell projection organization		1.749e-11	2.174e-07	2.289e-09	2.29e-08	262	782	ABL2,FRMD7,PICALM,ADCY6,ODF2L,HECW2,AKT1,ULK1,STK24,IFT20,CAMK1,LRRC4C,APP,SHTN1,AQP1,CDK10,CASK,ARSB,CAPRIN2,NUMB,DYNLL1,TRAK2,ATP5MC1,DOCK11,RAB11A,BDNF,IQGAP1,CFLAR,BMPR2,ARHGEF7,SPHK1,KLF5,WRAP73,GPC2,WASL,CAPZB,SEMA5A,CAV1,PIAS2,SCARB2,CDC42,CDH2,ARHGAP33,EVI5L,TMEM67,CHN1,SLIT2,CLN3,NGEF,MAP4K4,ADAMTS1,FAM98A,CRABP2,CRK,NSMF,FEZ1,DNM3,ULK2,CUX1,IFT140,ARHGAP24,TBC1D5,IST1,DBN1,CUL7,PLEKHM1,…
GO: Biological Process	GO:0030198	extracellular matrix organization		2.005e-11	2.493e-07	2.597e-09	2.598e-08	161	431	A2M,ABL2,ACAN,ANXA2,APBB2,ITGA10,ITGA8,APLP1,APP,ADAM19,BCL3,BGN,CFLAR,BSG,CAPG,CAPN2,SEMA5A,CAV1,RUNX1,SERPINH1,CD47,JAM2,COL1A1,COL3A1,COL5A1,COL6A1,COL6A2,COL7A1,COL8A2,COL11A1,COL12A1,COL15A1,COL16A1,COL17A1,ABI3BP,ADAMTS4,ADAMTS3,ADAMTS1,OLFML2B,VCAN,CST3,CTSK,ADAMTSL2,SPOCK2,DCN,COL24A1,JAM3,DNAJB6,ELANE,HSD17B12,GREM1,FLOT1,ENG,ANGPTL7,EXT1,FBLN1,FBN1,ANTXR1,LOXL4,SCARA3,FOXC2,FBLN5,FN1,PR…
GO: Biological Process	GO:0051169	nuclear transport		2.209e-11	2.747e-07	2.832e-09	2.833e-08	151	398	MAVS,XPO5,AKT1,ANGPT1,RAE1,GEMIN2,RANBP3,CAMK1,APOD,CHCHD4,ARNTL,SRSF9,HYAL2,BANF1,INPP4B,IER3,ZPR1,PTTG1IP,CALR,CBLB,NEMF,CDKN1A,GEMIN5,MAPK14,CSE1L,UPF2,GEMIN4,IPO13,PTPN22,YTHDC1,DDX5,DHX9,FBXO22,FRAT1,E2F3,EGR2,NUTF2,EP300,SRRM1,FAM53C,CDC40,UBR5,NXF1,FYTTD1,ANP32B,HIKESHI,RPAIN,RANBP6,SLU7,SIRT7,SARNP,UFM1,TXNIP,KHDRBS1,RAB23,NUP50,PHAX,MALT1,CPSF4,GLE1,GLI3,GPER1,NUP42,RITA1,AKAP13,DDX19B,P…
GO: Biological Process	GO:0048589	developmental growth		2.251e-11	2.8e-07	2.857e-09	2.859e-08	271	816	MKKS,GDF5,NCOA3,ABL2,ACACB,DYSF,ADARB1,PICALM,ADD1,FZD7,ADM,FZD9,ADRA1B,ADRB2,AHR,AKT1,ALCAM,ULK1,WDR48,SORBS2,SLC25A4,ANXA1,EPB41L5,YBX3,APOD,APP,SHTN1,STC2,ATP5MC1,RAB11A,BBS2,BCL2,BCL9,BDNF,HESX1,IQGAP1,SOCS2,CFLAR,BMPR2,ZFP36L1,FUBP1,KLF5,ZPR1,WASF1,CAPN3,SEMA5A,SPAG9,RUNX1,CD9,CDK4,LARGE1,CDKN1A,CDKN1C,CACNA2D2,CHEK1,TRIP10,SLIT2,NIPBL,GDF15,CLIC4,WWTR1,SIN3A,CRABP2,CREB1,MAPK14,ULK2,IST1,DB…
GO: Biological Process	GO:0006913	nucleocytoplasmic transport		2.374e-11	2.953e-07	2.982e-09	2.984e-08	150	395	MAVS,XPO5,AKT1,ANGPT1,RAE1,GEMIN2,RANBP3,CAMK1,APOD,CHCHD4,ARNTL,SRSF9,HYAL2,INPP4B,IER3,ZPR1,PTTG1IP,CALR,CBLB,NEMF,CDKN1A,GEMIN5,MAPK14,CSE1L,UPF2,GEMIN4,IPO13,PTPN22,YTHDC1,DDX5,DHX9,FBXO22,FRAT1,E2F3,EGR2,NUTF2,EP300,SRRM1,FAM53C,CDC40,UBR5,NXF1,FYTTD1,ANP32B,HIKESHI,RPAIN,RANBP6,SLU7,SIRT7,SARNP,UFM1,TXNIP,KHDRBS1,RAB23,NUP50,PHAX,MALT1,CPSF4,GLE1,GLI3,GPER1,NUP42,RITA1,AKAP13,DDX19B,PARK7,U…
GO: Biological Process	GO:0007169	transmembrane receptor protein tyrosine kinase signaling pathway		2.449e-11	3.045e-07	3.043e-09	3.045e-08	265	795	ABL2,FZD4,ADRA2A,ADRB2,OSBPL8,PIP4K2B,AKT1,ULK1,ANGPT1,IFT20,PIK3R3,APOD,ARF4,ARNT,IRS2,ATP6V1A,ATP6V1B1,ATP6V1B2,ATP6V0A1,BDKRB2,FGF18,BDNF,CEACAM1,IQGAP1,SOCS2,APLN,ARHGEF7,CPNE3,WASF1,WASL,CAMLG,SOCS3,SH2D2A,CBLB,CCND3,ATP6V0D1,HGS,CD63,REPS2,CDC42,CDK4,MAPKAPK2,ATP6V1F,CHN1,AP2S1,SLC9A3R1,SNX6,NGEF,EIF2AK3,COL1A1,ROCK2,ADAMTS3,GDF15,BCAR1,CRK,MAPK14,SOCS5,RASSF2,MTSS1,DCN,GAB2,DNM1,ABI1,SH2B3…
GO: Biological Process	GO:0043062	extracellular structure organization		2.472e-11	3.074e-07	3.043e-09	3.045e-08	161	432	A2M,ABL2,ACAN,ANXA2,APBB2,ITGA10,ITGA8,APLP1,APP,ADAM19,BCL3,BGN,CFLAR,BSG,CAPG,CAPN2,SEMA5A,CAV1,RUNX1,SERPINH1,CD47,JAM2,COL1A1,COL3A1,COL5A1,COL6A1,COL6A2,COL7A1,COL8A2,COL11A1,COL12A1,COL15A1,COL16A1,COL17A1,ABI3BP,ADAMTS4,ADAMTS3,ADAMTS1,OLFML2B,VCAN,CST3,CTSK,ADAMTSL2,SPOCK2,DCN,COL24A1,JAM3,DNAJB6,ELANE,HSD17B12,GREM1,FLOT1,ENG,ANGPTL7,EXT1,FBLN1,FBN1,ANTXR1,LOXL4,SCARA3,FOXC2,FBLN5,FN1,PR…
GO: Biological Process	GO:0048699	generation of neurons		2.926e-11	3.638e-07	3.567e-09	3.569e-08	534	1802	GDF5,ABL2,HIPK1,FRMD7,SCYL1,ADARB1,PICALM,ADCY6,EOMES,FZD4,FZD7,ADM,FZD8,FZD9,ADORA2A,BEND6,HECW2,AKT1,ALCAM,ULK1,STK24,CUL4B,SH3RF1,ANK3,IFT20,CNTNAP1,APBB2,CAMK1,LRRC4C,APOD,APP,LMO4,SHTN1,BHLHE40,ARF4,CASK,TMEFF1,PHOX2A,ARNTL,ARSB,CAPRIN2,NCOA1,NUMB,ZFHX3,IRS2,RERE,TRAK2,ATP5MC1,RAB11A,BCL2,BCL6,BDNF,IQGAP1,SOCS2,CFLAR,BMP6,BMPR2,BNIP2,PER2,SYNJ1,BSG,SPHK1,ZPR1,TSPO,GPC2,WASF1,DAGLA,DAGLB,WASL…
GO: Biological Process	GO:0062197	cellular response to chemical stress		3.179e-11	3.953e-07	3.838e-09	3.84e-08	149	393	DYSF,PARP1,AKT1,ALDH2,ALDH3B1,AKR1B1,STK24,ANXA1,NUDT2,ZNF622,YBX3,APP,AQP1,PRKRA,RHOB,CHCHD4,ARNT,ARNTL,ATP2A2,BCL2,BDKRB2,CFLAR,BNIP3,ZFP36L1,SPHK1,TSPO,CAPN3,CAT,CAV1,CCNA2,CDK2,CLN3,PRDX5,EIF2AK3,NOX4,SIN3A,BCAR1,CRK,ROMO1,DAPK1,NQO1,OXSR1,EIF2S1,TRPV4,EPAS1,STX2,NET1,KLF2,MICU1,FANCD2,CHD6,FOXO1,FOXO3,LRRC8C,FBLN5,GPX8,FOS,ARL6IP5,OSER1,GSKIP,TXNRD2,PPARGC1B,CAMKK2,G6PD,HSPH1,GBA,MAP1LC3A,GC…
GO: Biological Process	GO:0030030	cell projection organization		3.477e-11	4.324e-07	4.158e-09	4.16e-08	560	1904	MKKS,ABL2,RHOJ,FRMD7,ADARB1,PICALM,ADCY6,FZD4,ADM,ADORA2A,ODF2L,HECW2,WDR35,AKT1,ALCAM,ULK1,STK24,CUL4B,ANK3,IFT20,CNTNAP1,APBB2,ITGA8,CAMK1,LRRC4C,APOD,APP,SHTN1,AQP1,CDC14A,CDK10,MADD,ARF4,CASK,WDR19,TMEFF1,ARSB,HAUS1,CAPRIN2,NUMB,DYNLL1,IRS2,RERE,TRAK2,RAP2C,ATP5MC1,DOCK11,RAB11A,BBS2,BCL2,BCL2L1,BDNF,IQGAP1,CFLAR,BMPR2,BOK,ARHGEF7,BSG,SPHK1,KLF5,ZPR1,WRAP73,TSPO,BCL10,WDR90,GPC2,WASF1,WASL,CA…
GO: Biological Process	GO:0022603	regulation of anatomical structure morphogenesis		3.536e-11	4.398e-07	4.189e-09	4.191e-08	364	1160	ABL2,ABR,APCDD1,RHOJ,HIPK1,ACVRL1,ADA,FMNL2,PICALM,BRWD3,ADD1,FZD4,FZD7,ADM,ADRB2,HECW2,AGTR1,ULK1,ALDOA,ANXA1,LRRC4C,SHTN1,AQP1,CASK,RHOB,RHOC,MCU,CAPRIN2,NUMB,TRAK2,ATP2B4,ATP5MC1,OMA1,RAB11A,BCL6,FGF18,BDNF,CEACAM1,BMPR2,BNIP3,ARHGEF7,SPHK1,BTG1,C5,CALR,CAPZB,SEMA5A,SPAG9,RUNX1,PIAS2,HGS,CDC42,CDH2,CDH5,ZMYM3,ZMYM6,ARHGAP33,CHI3L1,CHN1,SLIT2,AP2S1,SLC9A3R1,CLTC,NGEF,ROCK2,PSMF1,MAGED1,ADAMTS1,…
GO: Biological Process	GO:0045229	external encapsulating structure organization		3.743e-11	4.654e-07	4.391e-09	4.393e-08	161	434	A2M,ABL2,ACAN,ANXA2,APBB2,ITGA10,ITGA8,APLP1,APP,ADAM19,BCL3,BGN,CFLAR,BSG,CAPG,CAPN2,SEMA5A,CAV1,RUNX1,SERPINH1,CD47,JAM2,COL1A1,COL3A1,COL5A1,COL6A1,COL6A2,COL7A1,COL8A2,COL11A1,COL12A1,COL15A1,COL16A1,COL17A1,ABI3BP,ADAMTS4,ADAMTS3,ADAMTS1,OLFML2B,VCAN,CST3,CTSK,ADAMTSL2,SPOCK2,DCN,COL24A1,JAM3,DNAJB6,ELANE,HSD17B12,GREM1,FLOT1,ENG,ANGPTL7,EXT1,FBLN1,FBN1,ANTXR1,LOXL4,SCARA3,FOXC2,FBLN5,FN1,PR…
GO: Biological Process	GO:0045597	positive regulation of cell differentiation		3.789e-11	4.712e-07	4.394e-09	4.396e-08	326	1020	GDF5,NCOA3,ACVR1B,ACVR2A,ACVRL1,ADA,PICALM,ADD1,ADM,PARP1,BEND6,AGTR1,AKT1,ALOX15B,TSHZ3,SLC25A4,ANXA1,APOB,CAMK1,APP,SHTN1,PIAS1,CASK,ARNT,ARNTL,TNFSF11,TP63,CAPRIN2,NCOA1,NUMB,PDE5A,ZFHX3,RBM24,ATP5MC1,TNFSF9,RAB11A,RIPK2,FADD,BCL2,BCL6,FGF18,BDNF,CEACAM1,SOCS2,BNC1,BMP6,BMPR2,BNIP2,SYNJ1,ZFP36L1,ARHGEF7,KLF5,BTG1,TSPO,AP3D1,CALR,SOCS3,SEMA5A,SPAG9,RUNX1,CBFB,PIAS2,MTURN,CDC42,CDH2,CDH5,CDH15,C…
GO: Biological Process	GO:0040008	regulation of growth		3.816e-11	4.746e-07	4.394e-09	4.396e-08	265	798	MKKS,GDF5,NCOA3,ACACB,ACVR1B,ACVRL1,NDRG3,PICALM,PARP1,ADRB2,AGTR1,AHR,AKT1,ULK1,ALOX15B,SLC25A4,APBB2,YBX3,APP,SHTN1,STC2,CAPRIN2,DACT3,DCBLD2,HYAL2,ATP5MC1,URI1,RAB11A,BBS2,BCL2,BCL2L1,BCL6,BDKRB1,BDNF,CEACAM1,SOCS2,BMPR2,SPHK1,ZPR1,BTG1,CAPN3,SOCS3,SEMA5A,CXCL16,SPAG9,RUNX1,CDC42,CDK4,CDKN1A,CDKN2A,CDKN2C,CDKN2D,CACNA2D2,TRIP10,CIRBP,SLIT2,NIPBL,GDF15,SIN3A,BCAR1,CRABP2,CREB1,CRK,MAPK14,SOCS5,…
GO: Biological Process	GO:0035966	response to topologically incorrect protein		4.016e-11	4.994e-07	4.582e-09	4.584e-08	94	217	ACADVL,RHBDD2,ADD1,AMFR,STC2,DDRGK1,AUP1,BAK1,CCND1,BOK,HSPB3,CALR,CANX,CREB3L4,SERPINH1,ATP6V0D1,SRPRB,TPP1,DNAJB5,EIF2AK3,GOSR2,UPF2,CTH,HERPUD1,CUL7,CTDSP2,PDIA6,OPTN,EIF2S1,TBL2,EP300,STUB1,EXTL1,EXTL2,EXTL3,CREB3,HYOU1,SYVN1,HSPH1,TM7SF3,SERP1,GFPT1,YIF1A,PDIA5,TMED2,KDELR3,TMTC4,HDGF,DNAJA1,HSPA2,HSPA4,HSPA5,HSPA6,HSPA8,HSPB2,HSP90AA1,LMNA,DNAJB9,NCK1,NFE2L2,PIK3R1,PMP22,DERL1,EIF2AK2,DNAJB…
GO: Biological Process	GO:0045859	regulation of protein kinase activity		4.236e-11	5.268e-07	4.79e-09	4.792e-08	296	911	ADARB1,ADCY3,ADCY6,FZD4,FZD8,ADORA2A,ADRA2A,ADRB2,OSBPL8,AKT1,ADCY4,ANG,ANGPT1,MAP4K3,CAMK1,APP,MADD,TNFSF11,PLPP1,PDE5A,RAP2C,PEA15,ATP2B4,HYAL2,RIPK2,CCND1,TNFRSF10B,TNFRSF10A,BDKRB1,FGF18,BDNF,CEACAM1,IQGAP1,BLM,MLKL,BCL10,C5,CALM1,CALM2,CALM3,MAP3K14,SOCS3,SPAG9,CAV1,CBLB,CBS,CCNA2,CCNC,CCND3,CCNG2,CCNH,RGN,CCNE2,HGS,CDK4,CDKN1A,CDKN1C,CDKN2A,CDKN2B,CDKN2C,CDKN2D,MAPKAPK2,CHI3L1,SLC9A3R1,SNX6…
GO: Biological Process	GO:0033993	response to lipid		4.356e-11	5.417e-07	4.88e-09	4.883e-08	314	977	NCOA3,NRIP1,ABCA1,ABCA3,ABL2,ABR,SLC10A3,ARID1A,ADCY3,ADCY6,ADD1,ADH1C,ADH5,FZD4,FZD7,ADM,PARP1,ADRA1B,AGL,AGTR1,OSBPL7,WDR35,AHR,AKT1,ALDH3A1,FBXO32,TEAD2,ANXA1,CALCOCO1,APOB,APP,AQP1,ARNTL,PLPP1,STC2,TP63,NCOA1,DDRGK1,ATP1A1,ATP2A2,ATP2B1,URI1,RIPK2,CCND1,BCL2,BDKRB1,BDNF,SOCS2,CFLAR,BMP6,SYNJ1,ZFP36L1,KLF9,TSPO,BCL10,MBD2,CALM1,CALM3,CALR,TRIM41,CAPN2,CASP9,CAT,CXCL16,CAV1,RUNX1,CBFB,PIAS2,CLD…
GO: Biological Process	GO:0010243	response to organonitrogen compound		4.433e-11	5.512e-07	4.922e-09	4.924e-08	360	1147	ABAT,ABCA1,ASIC1,RHBDD2,ADA,ADCY3,ADCY6,ADM,ADORA2A,PARP1,ADRA1B,ADRB2,AGTR1,OSBPL8,AHR,PIP4K2B,AKT1,ALDH3A1,AKR1B1,AMFR,KLF11,ADCY4,ANXA1,PIK3R3,BIRC2,APLP1,AQP8,APP,AQP1,STC2,USO1,ASPH,IRS2,ATP2A2,ATP2B1,PEA15,SRSF9,ATP2B4,ATP5MC1,ATP6V1A,ATP6V1B1,ATP6V1B2,ATP6V0A1,AUP1,RIPK2,FADD,CCND1,BCL2L1,BDNF,CEACAM1,IQGAP1,BLM,SOCS2,CFLAR,ZFP36L1,BSG,KLF5,EIF2B3,EIF2B5,TSPO,USP13,CALM1,CALM3,TRIM41,CAPN2…
GO: Biological Process	GO:0062012	regulation of small molecule metabolic process		4.474e-11	5.564e-07	4.924e-09	4.926e-08	181	503	ACACA,ACACB,ACADVL,ADM,NLN,PARP1,ADRA1B,PDP2,AK4,AKT1,C1QTNF1,RAE1,ANXA1,APOB,APP,ARNT,SLC25A12,IRS2,ATP2B4,BCL2L1,CEACAM1,BHMT,BMP6,IER3,CAV1,RGN,CLN3,EIF2AK3,GGPS1,PSMF1,COMT,COX11,H6PD,CPT1A,CRY1,NCOR2,ABCG1,LDLRAP1,DDB1,DHCR7,NQO1,LPGAT1,LONP2,RDH10,NUPR1,EGR1,LPCAT3,INSIG2,PSME3,PSMD14,EP300,ZMPSTE24,BCKDK,ACSL4,PTK2B,FASN,PRKAG2,FH,NCOA2,FOXO1,FMO5,SORBS1,SIRT7,PMVK,MTOR,OAZ3,DKK3,NUP50,GFP…
GO: Biological Process	GO:0001501	skeletal system development		4.766e-11	5.926e-07	5.199e-09	5.202e-08	204	583	MKKS,GDF5,ACVR2A,ACVRL1,ACAN,WDR48,ANXA2,PRKRA,WDR19,TNFSF11,TP63,DDRGK1,HYAL2,BBS2,FGF18,BGN,BMI1,BMP6,BMPR2,RUNX1,SERPINH1,CBS,RGN,CDH11,CDKN1C,DHRS3,CHI3L1,TJP2,CMKLR1,LRP5L,EIF2AK3,NIPBL,COL1A1,COL3A1,COL11A1,TBX4,ADAMTS4,MTHFD1L,MAPK14,VCAN,CTSK,IFT140,RASSF2,SETDB1,SLC38A10,DLG1,MED12,ABI1,SH2B3,RDH10,EDN1,EPHA2,WASF2,INSIG2,TRPV4,GREM1,ENG,EP300,LRRC17,ZMPSTE24,EXT1,EXT2,EXTL1,MEX3C,CITED2…
GO: Biological Process	GO:0031344	regulation of cell projection organization		5.113e-11	6.359e-07	5.529e-09	5.532e-08	265	800	ABL2,FRMD7,PICALM,ADCY6,FZD4,ODF2L,HECW2,AKT1,ULK1,STK24,IFT20,CAMK1,LRRC4C,APP,SHTN1,AQP1,CDK10,CASK,ARSB,CAPRIN2,NUMB,DYNLL1,TRAK2,ATP5MC1,DOCK11,RAB11A,BDNF,IQGAP1,CFLAR,BMPR2,ARHGEF7,SPHK1,KLF5,WRAP73,GPC2,WASL,CAPZB,SEMA5A,CAV1,PIAS2,SCARB2,CDC42,CDH2,ARHGAP33,EVI5L,TMEM67,CHN1,SLIT2,CLN3,NGEF,MAP4K4,ADAMTS1,FAM98A,CRABP2,CRK,NSMF,FEZ1,DNM3,ULK2,CUX1,IFT140,ARHGAP24,TBC1D5,IST1,DBN1,CUL7,PLE…
GO: Biological Process	GO:0031175	neuron projection development		5.349e-11	6.652e-07	5.734e-09	5.738e-08	373	1197	ABL2,FRMD7,ADARB1,PICALM,ADCY6,FZD4,ADM,ADORA2A,HECW2,AKT1,ALCAM,ULK1,STK24,CUL4B,ANK3,IFT20,CNTNAP1,APBB2,CAMK1,LRRC4C,APOD,APP,SHTN1,ARF4,CASK,TMEFF1,ARSB,CAPRIN2,NUMB,IRS2,RERE,TRAK2,ATP5MC1,RAB11A,BCL2,BDNF,IQGAP1,CFLAR,BMPR2,BSG,SPHK1,ZPR1,TSPO,GPC2,WASF1,WASL,CAPZB,SEMA5A,SPAG9,PIAS2,SCARB2,CDC42,CDH2,CDH11,ARHGAP33,SLC25A46,PDLIM7,CHN1,NREP,SLIT2,SLC9A3R1,NGEF,ATXN10,MAP4K4,ROCK2,WHRN,ADAM…
GO: Biological Process	GO:0007015	actin filament organization		5.666e-11	7.046e-07	6.022e-09	6.026e-08	171	470	MKKS,ABL2,FRMD7,ADD1,ALDOA,SORBS2,ANG,SHTN1,SHROOM2,PDLIM4,RHOB,RHOC,MCU,BCL2,WASF1,WASL,CAPG,CAPZA1,CAPZB,SEMA5A,PSTPIP2,PDLIM1,CD47,CDC42,SLIT2,LMOD1,ROCK2,NOX4,BCAR1,CTNNA1,MTSS1,DBN1,FCHSD2,RHOBTB1,VILL,DIAPH2,DLG1,DPYSL3,ABI1,ACTR3,ACTR2,ARPC2,WASF2,SORBS3,TRPV4,EPS8,EFS,F2RL1,PTK2B,FAT1,CORO2B,DLC1,MAD2L2,EVL,LIMA1,NEBL,ARPC1A,ARFGEF1,SORBS1,CDC42EP3,CYFIP2,GAS2L1,PPARGC1B,MTOR,AVIL,NCKAP1,…
GO: Biological Process	GO:0000165	MAPK cascade		6.074e-11	7.553e-07	6.354e-09	6.357e-08	325	1020	ABL2,FZD4,FZD7,FZD8,ADRA1B,ADRA2A,ADRB2,AKT1,C1QTNF1,CUL1,ANGPT1,SH3RF1,MAP4K3,ZNF622,APP,CDK10,MADD,TNFSF11,PDE5A,IRS2,EIF3A,PEA15,MARCO,HYAL2,RIPK2,FGF18,HESX1,CEACAM1,IQGAP1,CFLAR,MLKL,BNIP2,ZFP36L1,SPHK1,BCL10,C5,CALM1,MAP3K14,SPAG9,CAV1,MTURN,CDC42,CDH2,MFHAS1,MAPKAPK2,CHI3L1,SLC9A3R1,RASGRP3,RHBDD3,MAP4K4,ROCK2,PSMF1,MAGED1,GDF15,MAP3K8,NOX4,AKAP12,TRAF4,MAPK14,RASSF2,PTPN22,RB1CC1,PJA2,CCM…
GO: Biological Process	GO:0035239	tube morphogenesis		6.08e-11	7.561e-07	6.354e-09	6.357e-08	338	1068	MKKS,NCOA3,AAMP,ABL2,RHOJ,HIPK1,ACVRL1,ARID1A,DYSF,ADD1,EOMES,FZD4,ADM,FZD8,ADRB2,AGTR1,AHR,AKT1,TEAD2,ANG,ANGPT1,ANPEP,ANXA1,ANXA2,PIK3R3,EPB41L5,APOB,APOD,LMO4,AQP1,RHOB,TP63,PHACTR4,ATP2B4,BAK1,BCL2,FGF18,HESX1,CEACAM1,BMPR2,APLN,ZFP36L1,BSG,SPHK1,KLF5,BTG1,BCL10,C5,SEMA5A,SH2D2A,CAV1,RUNX1,HGS,DNAAF1,CDC42,CDH2,CDH5,TMEM67,ADGRG1,CHI3L1,ARHGAP22,SLIT2,LRP5L,EIF2AK3,NIPBL,COL3A1,ROCK2,COL8A2,T…
GO: Biological Process	GO:0035967	cellular response to topologically incorrect protein		6.421e-11	7.985e-07	6.654e-09	6.658e-08	80	176	ACADVL,RHBDD2,ADD1,AMFR,STC2,DDRGK1,AUP1,BAK1,CCND1,BOK,CALR,CANX,CREB3L4,ATP6V0D1,SRPRB,TPP1,EIF2AK3,GOSR2,CTH,HERPUD1,CUL7,CTDSP2,PDIA6,OPTN,EIF2S1,TBL2,EP300,STUB1,EXTL1,EXTL2,EXTL3,CREB3,HYOU1,SYVN1,TM7SF3,SERP1,GFPT1,YIF1A,PDIA5,TMED2,KDELR3,TMTC4,HDGF,HSPA2,HSPA5,HSPA6,HSPA8,LMNA,DNAJB9,NCK1,NFE2L2,PIK3R1,PMP22,DERL1,EIF2AK2,DNAJB12,CREBRF,PTPN1,PARP16,FKBP14,WIPI1,EIF2AK4,UBE2W,ERMP1,CXXC1…
GO: Biological Process	GO:0006091	generation of precursor metabolites and energy		6.696e-11	8.327e-07	6.882e-09	6.886e-08	200	571	ACADVL,ACAT1,ACO1,ACOX1,ADH1A,ADH1B,ADH1C,ADH4,ADH5,ADRA1B,ADSL,AGL,AK4,AKT1,ALDH1A1,ALDH2,ALDOA,AKR1B1,RAE1,SLC25A4,AOX1,APP,AKR7A2,CHCHD4,ARNT,SLC25A12,HSD17B6,ASPH,IRS2,ATP5MC1,ATP5MC2,ATP5MC3,SUCLA2,BDH1,BDNF,BID,BNIP3,PER2,IER3,P4HA2,CALM1,CAT,DHRS3,COX6C,COX7B,COX10,COX11,NOX4,H6PD,CYB5A,CYB561,COX20,RB1CC1,DLD,DLST,NUPR1,DERA,AASS,TRPV4,CYB5R4,IMMP2L,ENO2,ENO3,EP300,ETFA,ETFB,AKR1A1,FDXR,P…
GO: Biological Process	GO:0010506	regulation of autophagy		7.287e-11	9.062e-07	7.428e-09	7.432e-08	134	347	ABL2,ADRB2,OSBPL7,PIP4K2B,AKT1,ULK1,EIF4G3,ATP6V1A,ATP6V1B1,ATP6V1B2,ATP6V0A1,RIPK2,BCL2,BID,BNIP3,BNIP3L,BOK,TSPO,USP13,USP10,MTMR4,ATP6V0D1,SNX6,CLN3,RAB3GAP2,FBXL2,PLK3,SPTLC2,VPS26A,FEZ2,FEZ1,CSNK2A2,DEPDC5,POLDIP2,DAP,DAPK1,PTPN22,RB1CC1,DCN,NUPR1,OPTN,NAMPT,SH3GLB1,EIF4G1,EIF4G2,TRIM13,EP300,CALCOCO2,ZMPSTE24,RRAGB,WAC,KAT8,PRKAG2,FOXO1,FOXO3,CISD2,CAMKK2,MTOR,PLK2,GAPDH,GBA,SESN1,GOLGA2,TL…
GO: Biological Process	GO:0051050	positive regulation of transport		7.684e-11	9.556e-07	7.769e-09	7.773e-08	341	1081	ABAT,ABCA1,ABCA3,CLTCL1,ABR,ACVR2A,PICALM,ADD1,ADORA2A,ADRA2A,ADRB2,MAVS,OSBPL8,AK1,AKT1,C1QTNF1,STIM2,ANG,ANGPT1,ANK3,SLC25A4,ANXA1,ANXA2,CAMK1,APP,AQP1,CASK,TNFSF11,TP63,MCU,ASPH,DYNLL1,IRS2,ATP2B1,HYAL2,BAK1,BCL2,BCL2L1,BDKRB1,BICD1,BID,BMP6,BOK,APLN,SYNJ1,ARHGEF7,BSG,SPHK1,ZPR1,TSPO,CACNB2,WASL,CACNB4,CALM1,CALM2,CALM3,CALR,CAPN3,CASQ1,CAV1,RUNX1,RGN,CD19,HGS,CD47,CD63,CD151,CDC42,CDH2,CEBPB,…
GO: Biological Process	GO:0030334	regulation of cell migration		8.256e-11	1.027e-06	8.28e-09	8.284e-08	343	1089	AAMP,ABR,RHOJ,ACVR1B,ACVRL1,DYSF,ADA,ADARB1,ADRA2A,ACAN,OSBPL8,AKT1,ALDOA,STK24,ALOX15B,ANGPT1,ANXA1,PIK3R3,EPB41L5,APOD,APP,LMO4,SHTN1,AQP1,RHOB,RHOC,ARSB,MCU,DDRGK1,NUMB,IRS2,RAP2C,ATP2B4,HYAL2,LRRC15,RAB11A,FADD,BCL2,BDKRB1,FGF18,CEACAM1,IQGAP1,BMPR2,ARHGEF7,BSG,SPHK1,FUBP1,CPNE3,C5,WASL,TNFSF18,CALR,SEMA5A,CXCL16,SPAG9,CAV1,CLDN1,LDB2,CD9,SCARB1,CD63,CD151,CDH5,MTA2,ADGRG1,JAM2,SLIT2,SLC9A3R1…
GO: Biological Process	GO:0044070	regulation of anion transport		8.383e-11	1.042e-06	8.34e-09	8.344e-08	330	1041	ABAT,ABCA1,ABCA3,CLTCL1,ADA,PICALM,ADORA2A,ADRA2A,MAVS,AGTR1,OSBPL8,AK1,AKT1,C1QTNF1,ANG,ANGPT1,ANK3,SLC25A4,ANXA1,ANXA2,SLC43A1,CAMK1,APOD,APP,MADD,CASK,ARG2,CHCHD4,ARNTL,TNFSF11,STC2,TP63,MCU,ASPH,NUMB,DYNLL1,IRS2,VAMP4,PEA15,HYAL2,RAB11A,BCL2,BID,BMP6,BNIP3L,APLN,PER2,SYNJ1,ARHGEF7,BSG,ZPR1,TSPO,CA7,CAV1,RUNX1,CDC42,CEBPB,CACNA2D2,SNX6,CLN3,RHBDD3,LRP5L,MAP4K4,PLK3,SLC25A27,MPC2,NPEPPS,MYRIP,C…
GO: Biological Process	GO:0022402	cell cycle process		8.609e-11	1.071e-06	8.497e-09	8.501e-08	497	1671	CLTCL1,ACVR1B,CDC7,FZD9,HECW2,KLHL13,AK1,AKT1,UXT,RAD54L,CUL4B,CUL4A,CUL1,KLF11,ANK3,RAE1,ANXA1,KNSTRN,ANXA11,APBB2,APP,PIAS1,CDC14A,CDK10,RHOB,RHOC,HAUS1,TP63,DDRGK1,POLD4,DYNLL1,ZFHX3,EIF4G3,ATP2B4,GBF1,RAB11A,BCAT1,CCND1,BCL2,BCL2L1,BCL6,BANF1,IQGAP1,BID,BLM,BMI1,BNIP2,ZFP36L1,IER3,SPHK1,ZPR1,BTG1,WRAP73,WASL,CACNB4,NUDT16,CALM1,CALM2,CALM3,CALR,CAPN3,CTDSP1,KIFC2,CCNA2,CCND3,CCNG2,CCNH,SMC3,C…
GO: Biological Process	GO:0016032	viral process		1.089e-10	1.354e-06	1.066e-08	1.067e-07	308	962	USP11,ADARB1,AP1B1,MAVS,XPO5,WDR48,CUL4A,CUL1,SH3RF1,RAE1,ANPEP,SLC25A4,ANXA2,DENR,PRKRA,PLA2G4C,DYNLL1,EIF3A,EIF3F,EIF3G,HYAL2,LRRC15,GBF1,RNGTT,AUP1,BAK1,FADD,BCL2,BCL2L1,BANF1,IQGAP1,BICD1,CFLAR,BNIP3,BNIP3L,APLN,BSG,AP1M1,CALM1,CAMLG,CANX,RAET1G,RPL14,CAV1,CLDN1,CCNA2,SCARB1,SCARB2,CD151,CDC42,CDK9,RCC1,AP1S1,AP2S1,FBXL2,ROCK2,COPB1,VPS4B,SAMHD1,CREB1,CREBBP,CTBP1,CX3CR1,CD55,IST1,CUL7,DDB1,D…
GO: Biological Process	GO:0016567	protein ubiquitination		1.182e-10	1.47e-06	1.148e-08	1.149e-07	292	904	DYSF,RNF150,HECW2,KLHL13,KLHL42,AKT1,FBXO33,FBXO32,KLHL8,WDR48,CUL4B,CUL4A,CUL1,AMFR,MED30,ANGPT1,SH3RF1,UVSSA,BIRC2,BIRC3,RIPK2,BCL2,BLMH,SOCS2,BMI1,PER2,SPHK1,TSPO,BCL10,HERC3,HERC2,SPSB3,PTTG1IP,NSMCE1,CAMLG,TRIM41,SOCS3,CAV1,CBFB,CBLB,CCNC,MTA1,TRIM47,CDC42,CDK9,ERCC8,ASB9,ASB7,MED27,FBXL2,MED7,ANAPC13,MED20,PSMF1,NPEPPS,WWTR1,CRY1,RNF167,TRAF4,SOCS5,LTN1,HERC4,HERPUD1,DCAF4,RNF144B,NEURL2,DC…
GO: Biological Process	GO:0045444	fat cell differentiation		1.241e-10	1.544e-06	1.197e-08	1.197e-07	109	268	MKKS,DYSF,ADRB2,OSBPL8,AKT1,PIAS1,ARNTL,BBS2,CCND1,PEX11A,BNIP3,PER2,ZFP36L1,KLF5,RUNX1T1,CEBPB,CEBPD,CMKLR1,NOCT,EIF2AK3,NIPBL,WWTR1,CREB1,ATF2,SOX13,CREBL2,CREB5,NCOR2,CLIP3,MAPK14,CTBP1,CCDC3,MAFB,TMEM120A,EGR2,TRPV4,SDF4,SENP2,EP300,FABP4,MEX3C,DACT1,ARID5B,FGF10,FOXO1,LRRC8C,MTOR,FRZB,BBS12,ADIRF,FERMT2,CCDC85B,GPER1,GRK5,GPX1,MEDAG,SAV1,NR4A1,HES1,HTR2A,ID2,IGF1,IL6,INHBB,INS,INSIG1,LAMB3,S…
GO: Biological Process	GO:0010942	positive regulation of cell death		1.294e-10	1.609e-06	1.238e-08	1.238e-07	261	792	ABR,RBM10,PICALM,ACOX2,ADM,FZD9,ADORA2A,PARP1,ADRB2,WDR35,AKT1,SRPX,FBXO32,ALDH1A3,KLF11,ANXA1,APBB2,ZNF622,APP,PRKRA,RHOB,TP63,NCOA1,PDE5A,PEA15,HYAL2,ATP5MC1,OMA1,RIPK2,BAK1,FADD,BCL2,BCL2L1,TNFRSF10B,BCL6,TNFRSF10A,BID,TSC22D1,BNIP3,BNIP3L,BOK,ARHGEF7,BTG1,EIF2B5,TSPO,BCL10,CAPN2,CASP9,CAV1,ARHGEF1,CDC42,CDK4,CDKN1A,CDKN2A,PNMA1,STK17A,SLIT2,SLC9A3R1,NGEF,EIF2AK3,MAGED1,NOX4,CREB1,ATF2,AKAP12,…
GO: Biological Process	GO:0048646	anatomical structure formation involved in morphogenesis		1.611e-10	2.003e-06	1.529e-08	1.53e-07	423	1395	MKKS,AAMP,ABL2,RHOJ,HIPK1,ACVR2A,ACVRL1,ARID1A,DYSF,ADA,ADD1,EOMES,FZD7,ADM,FZD8,ADRB2,AGTR1,AHR,AKT1,ULK1,ALDH1A3,TEAD2,ANG,ANGPT1,ANPEP,ANXA1,ANXA2,PIK3R3,CNTNAP1,ITGA8,EPB41L5,CAMK1,APOD,LMO4,AQP1,RHOB,PHOX2A,TP63,PHACTR4,ATP2B4,BCL3,BCL6,FGF18,HESX1,CEACAM1,CFLAR,BMPR2,APLN,BSG,SPHK1,KLF5,BTG1,BCL10,C5,CAPN2,CAPN3,CASP9,CASQ1,SEMA5A,SH2D2A,CAV1,RUNX1,CD9,HGS,CDC42,CDH5,SLC25A46,ADGRG1,CHI3L1,…
GO: Biological Process	GO:2000145	regulation of cell motility		1.834e-10	2.281e-06	1.728e-08	1.729e-07	360	1159	MKKS,AAMP,ABL2,ABR,RHOJ,ACVR1B,ACVRL1,DYSF,ADA,ADARB1,ADRA2A,ACAN,OSBPL8,AKT1,ALDOA,STK24,ALOX15B,ANGPT1,ANXA1,PIK3R3,EPB41L5,APOD,APP,LMO4,SHTN1,AQP1,RHOB,RHOC,ARSB,MCU,DDRGK1,NUMB,IRS2,RAP2C,ATP2B4,HYAL2,LRRC15,RAB11A,FADD,BBS2,BCL2,BDKRB1,FGF18,CEACAM1,IQGAP1,BMPR2,ARHGEF7,BSG,SPHK1,FUBP1,CPNE3,C5,WASL,TNFSF18,CALR,SEMA5A,CXCL16,SPAG9,CAV1,CLDN1,LDB2,RGN,CD9,SCARB1,CD63,CD151,CDH5,MTA2,ADGRG1,…
GO: Biological Process	GO:0060341	regulation of cellular localization		1.906e-10	2.371e-06	1.783e-08	1.784e-07	306	959	CNPY4,PICALM,FZD9,PARP1,ADRA2A,ADRB2,MAVS,AKT1,STX7,SORBS2,ANGPT1,ANK3,ANXA2,CAMK1,APOD,APP,CHCHD4,TP63,ASPH,DDRGK1,NUMB,DYNLL1,VAMP4,ATP2B4,HYAL2,LRRC15,GBF1,RAB11A,BAK1,BCL2,BCL2L1,BDKRB1,BDNF,INPP4B,IQGAP1,BICD1,BID,BNIP3L,SYNJ1,ZFP36L1,IER3,ZPR1,GPC2,CACNB4,CALM1,CALM2,CALM3,CAPN3,CASQ1,CAV1,CD19,CCNE2,CDC42,CDH2,MFHAS1,CLN3,CLTC,CRIPT,LRP5L,GSTO1,MAP4K4,EIF2AK3,NIPBL,PLK3,ROCK2,MPC2,NPEPPS,W…
GO: Biological Process	GO:0051129	negative regulation of cellular component organization		1.933e-10	2.404e-06	1.794e-08	1.795e-07	274	842	MKKS,FRMD7,ACVRL1,DYSF,PICALM,ADCY6,ADD1,SCAF4,FZD9,PARP1,ODF2L,AKT1,ULK1,BIRC2,APOD,APP,LMO4,SHROOM2,CDK10,TRAK2,OMA1,BCL2L1,CFLAR,BMP6,BNIP3,BOK,PER2,IER3,TSPO,WASL,CAPG,CAPZA1,CAPZB,SEMA5A,CAV1,CDC42,CDH5,EVI5L,TMEM67,CHEK1,SLIT2,NGEF,LMOD1,MAP4K4,ASF1A,ROCK2,SIN3A,MAD2L1BP,HIGD1A,CLIP3,FEZ2,FEZ1,CST3,DNM3,CTBP1,ULK2,ARHGAP24,DBN1,VILL,SACS,NTM,JAM3,DPYSL3,L3MBTL2,DUSP1,TOM1L1,DNAJB6,PAM16,NUP…
GO: Biological Process	GO:0070482	response to oxygen levels		2.02e-10	2.512e-06	1.854e-08	1.855e-07	155	422	ABAT,ADA,ADM,ADRB2,AHCY,AK4,AKT1,ALAS1,ALDH3A1,ANG,BIRC2,AQP1,ARNT,STC2,ATP6V1A,BCL2,CFLAR,BNIP3,BNIP3L,ZFP36L1,CAPN2,CAT,CAV1,CBS,CCNA2,ATP6V0D1,PDLIM1,CDK4,CDKN1A,PLK3,COL1A1,ROCK2,PSMF1,NPEPPS,NOX4,RWDD3,CREB1,CREBBP,HIGD1A,TM9SF4,RBX1,EDN1,EGR1,ANGPTL4,PSME3,CYB5R4,PSMD14,ENG,TBL2,EP300,EPAS1,STUB1,CITED2,PTK2B,NDRG1,ACAA2,FOXO1,HYOU1,WDR83,CCDC115,PDPN,POSTN,MTOR,FNDC1,HDAC2,HIF1A,HK2,COMMD1…
GO: Biological Process	GO:0072594	establishment of protein localization to organelle		2.028e-10	2.522e-06	1.854e-08	1.855e-07	218	641	DNAJC19,ACOX1,ACOX2,MAVS,AKT1,ANGPT1,PEX3,APOD,CHCHD4,ARNTL,TP63,NUMB,HYAL2,RAB11A,BCL2,BCS1L,BID,BNIP3L,SYNJ1,ZPR1,TSPO,AP3D1,PTTG1IP,CALM1,CALM3,CAT,RPL14,AIP,CBLB,SCARB2,HGS,CD68,CDKN1A,SRPRB,RAB3GAP2,PEX16,NIPBL,PMPCB,NPEPPS,GOSR2,CRAT,MAPK14,CSE1L,CSNK2A2,DNM3,IPO13,DECR2,HERPUD1,ROMO1,TOMM20,PTPN22,DDX5,IQSEC1,DNM1,LONP2,E2F3,PAM16,VPS36,ECH1,SH3GLB1,EHHADH,TSPAN10,NUTF2,NAGPA,IMMP2L,EP300,…
GO: Biological Process	GO:0019216	regulation of lipid metabolic process		2.222e-10	2.764e-06	2.017e-08	2.018e-07	166	460	SERPINA3,ABCA1,ABCA3,ACACA,ACACB,ACADVL,DNAJC19,ACOX1,PLIN2,ADM,ADRA2A,AGTR1,PDP2,PIP4K2B,AKT1,ALAS1,ANXA1,APOB,APOD,APP,PLPP1,ASAH1,NCOA1,IRS2,ATP1A1,EDF1,PEX11A,CEACAM1,BMP6,SPHK1,TSPO,DAGLB,CAPN2,CAV1,CCNC,RGN,MTMR4,CD19,SCARB1,CDC42,CDK4,CHRM5,EIF2AK3,GGPS1,SIN3A,H6PD,CPT1A,CPT2,CREB1,CREBBP,CREBL2,NCOR2,ABCG1,LDLRAP1,DHCR7,CCDC3,LPGAT1,LONP2,RDH10,ABHD5,SH3GLB1,EGR1,CNEP1R1,LPCAT3,ANGPTL4,IN…
GO: Biological Process	GO:0007568	aging		2.254e-10	2.803e-06	2.031e-08	2.033e-07	134	352	ABAT,ADA,PICALM,ADM,AKT1,ALDH3A1,RAD54L,AMFR,APOD,APP,ARG2,ARNTL,TP63,ATP2B1,HYAL2,BAK1,BCL2,BCL6,EIF2B5,TSPO,MBD2,CALR,CAT,CAV1,CLDN1,RGN,CD68,CDKN1A,CDKN1C,CDKN2A,CDKN2B,CHEK1,RAD54B,NOX4,SIN3A,CREB1,ULK3,MAPK14,CTNNA1,HDAC9,ROMO1,RSL1D1,DCN,NUAK1,NQO1,DLD,YPEL3,EDN1,NAMPT,EIF2S1,ENO3,IFI27L2,ERCC1,ERCC5,ZMPSTE24,FOXO3,CISD2,FOS,MTOR,CACYBP,PLK2,GBA,SERP1,GJB2,GNRH1,HTRA2,GRB2,GSN,GSS,ZNF277,HT…
GO: Biological Process	GO:0032787	monocarboxylic acid metabolic process		2.417e-10	3.006e-06	2.163e-08	2.164e-07	232	692	ABAT,ACACA,ACACB,ACADS,ACADSB,ACADVL,ACAT1,ACAT2,ACLY,ACOX1,ACOX2,ADH1A,ADH1B,ADH1C,ADH4,ADH5,OSBPL7,OSBPL9,PDP2,AKT1,ALDH1A3,ALDOA,ALOX5AP,ALOX15B,RAE1,ANXA1,APP,ARNT,SLC25A12,PLA2G4C,ASAH1,IRS2,ATP6V1B1,CES2,CEACAM1,PER2,IER3,BSG,SPHK1,SLC5A6,DAGLA,DAGLB,CH25H,CAV1,CBR1,KYAT1,RGN,CKM,EIF2AK3,MPC2,MTHFD1L,ACBD5,CPT1A,CPT1B,CPT2,CRABP2,CRAT,MAPK14,OSBPL3,LPIN2,ELOVL3,DECR2,PNPLA8,CYB5A,ECI1,OSBPL…
GO: Biological Process	GO:0080134	regulation of response to stress		2.479e-10	3.083e-06	2.202e-08	2.203e-07	466	1563	A2M,ABAT,ABR,ADA,ACOX2,FZD7,ADORA2A,PARP1,ADRA2A,ADRB2,MAVS,AGTR1,AKT1,C1QTNF1,ALDH2,STK24,ALOX5AP,WDR48,CUL4A,CUL1,AMFR,SH3RF1,RAE1,ANXA1,ANXA2,ZNF622,BIRC2,BIRC3,YBX3,APP,PIAS1,CASK,ARG2,ARNTL,TNFSF11,TP63,DDRGK1,PDE5A,ATP2B4,HYAL2,RIPK2,BAK1,FADD,BCL2,BCL2L1,BCL6,BDKRB2,CEACAM1,BID,BLM,POLR3D,BOK,IER3,SPHK1,SERPING1,BCL10,DAGLA,PTTG1IP,NSMCE1,DAGLB,USP13,NUDT16,TNFSF18,SOCS3,RAET1G,CASP9,CAV1,…
GO: Biological Process	GO:0051094	positive regulation of developmental process		2.538e-10	3.156e-06	2.238e-08	2.239e-07	456	1525	MKKS,GDF5,NCOA3,ACACB,HIPK1,ACVR1B,ACVR2A,ACVRL1,ADA,PICALM,ADD1,FZD4,ADM,FZD9,PARP1,ADRB2,BEND6,AGTR1,AKT1,STK24,ALOX15B,TSHZ3,LRRN1,SLC25A4,ANXA1,APOB,YBX3,CAMK1,APP,SHTN1,AQP1,PIAS1,CASK,ARG2,RHOB,ARNT,ARNTL,TNFSF11,TP63,MCU,CAPRIN2,NCOA1,NUMB,PDE5A,ZFHX3,RBM24,ATP2B1,ATP5MC1,TNFSF9,RAB11A,RIPK2,FADD,BBS2,CCND1,BCL2,BCL6,FGF18,BDNF,CEACAM1,IQGAP1,SOCS2,BNC1,BMP6,BMPR2,BNIP2,BNIP3,SYNJ1,ZFP36L1…
GO: Biological Process	GO:0010562	positive regulation of phosphorus metabolic process		2.625e-10	3.264e-06	2.283e-08	2.284e-07	349	1121	GDF5,ACVR1B,ACVR2A,ACVRL1,ADCY3,ADCY6,FZD4,FZD7,FZD8,ADORA2A,ADRA2A,ADRB2,MAVS,OSBPL8,AKT1,ADCY4,ANG,ANGPT1,MAP4K3,ANXA2,PIK3R3,ZNF622,CAMK1,APP,LMO4,MADD,ARNT,TNFSF11,SLC25A12,PLPP1,CAPRIN2,DDRGK1,PDE5A,EIF4G3,RAP2C,PEA15,ATP2B4,MARCO,RIPK2,CCND1,BCL2,BCL2L1,TNFRSF10B,TNFRSF10A,BDKRB1,FGF18,BDNF,IQGAP1,MLKL,BMP6,BMPR2,APLN,SPHK1,BCL10,C5,RPS6KA4,CALM1,TNFSF18,CALM2,CALM3,CAPN2,MAP3K14,SOCS3,SPAG…
GO: Biological Process	GO:0045937	positive regulation of phosphate metabolic process		2.625e-10	3.264e-06	2.283e-08	2.284e-07	349	1121	GDF5,ACVR1B,ACVR2A,ACVRL1,ADCY3,ADCY6,FZD4,FZD7,FZD8,ADORA2A,ADRA2A,ADRB2,MAVS,OSBPL8,AKT1,ADCY4,ANG,ANGPT1,MAP4K3,ANXA2,PIK3R3,ZNF622,CAMK1,APP,LMO4,MADD,ARNT,TNFSF11,SLC25A12,PLPP1,CAPRIN2,DDRGK1,PDE5A,EIF4G3,RAP2C,PEA15,ATP2B4,MARCO,RIPK2,CCND1,BCL2,BCL2L1,TNFRSF10B,TNFRSF10A,BDKRB1,FGF18,BDNF,IQGAP1,MLKL,BMP6,BMPR2,APLN,SPHK1,BCL10,C5,RPS6KA4,CALM1,TNFSF18,CALM2,CALM3,CAPN2,MAP3K14,SOCS3,SPAG…
GO: Biological Process	GO:0042327	positive regulation of phosphorylation		3.062e-10	3.808e-06	2.644e-08	2.646e-07	325	1033	GDF5,ACVR1B,ACVR2A,ACVRL1,ADCY3,ADCY6,FZD4,FZD7,FZD8,ADORA2A,ADRA2A,ADRB2,MAVS,OSBPL8,AKT1,ADCY4,ANG,ANGPT1,MAP4K3,ANXA2,PIK3R3,ZNF622,CAMK1,APP,LMO4,MADD,ARNT,TNFSF11,PLPP1,CAPRIN2,DDRGK1,PDE5A,EIF4G3,RAP2C,PEA15,ATP2B4,MARCO,RIPK2,CCND1,BCL2,TNFRSF10B,TNFRSF10A,BDKRB1,FGF18,BDNF,IQGAP1,MLKL,BMP6,BMPR2,APLN,SPHK1,BCL10,C5,RPS6KA4,CALM1,TNFSF18,CALM2,CALM3,MAP3K14,SOCS3,SPAG9,CAV1,CCND3,CD19,CDC4…
GO: Biological Process	GO:0030182	neuron differentiation		3.363e-10	4.182e-06	2.884e-08	2.886e-07	485	1639	GDF5,ABL2,HIPK1,FRMD7,SCYL1,ADARB1,PICALM,ADCY6,EOMES,FZD4,FZD7,ADM,FZD8,ADORA2A,BEND6,HECW2,AKT1,ALCAM,ULK1,STK24,CUL4B,ANK3,IFT20,CNTNAP1,APBB2,CAMK1,LRRC4C,APOD,APP,LMO4,SHTN1,ARF4,CASK,TMEFF1,PHOX2A,ARSB,CAPRIN2,NCOA1,NUMB,ZFHX3,IRS2,RERE,TRAK2,ATP5MC1,RAB11A,BCL2,BCL6,BDNF,IQGAP1,SOCS2,CFLAR,BMP6,BMPR2,BNIP2,BSG,SPHK1,ZPR1,TSPO,GPC2,WASF1,WASL,CALR,CAPZB,SEMA5A,CTDSP1,SPAG9,CAV1,RUNX1,PIAS2,…
GO: Biological Process	GO:0032870	cellular response to hormone stimulus		3.426e-10	4.261e-06	2.901e-08	2.903e-07	228	680	MKKS,NCOA3,ACACA,ARID1A,ADCY3,ADCY6,UCN2,PARP1,ADRA2A,AGTR1,OSBPL8,PIP4K2B,AKT1,FBXO32,ADCY4,ANXA1,PIK3R3,CALCOCO1,APOB,AQP1,ARNTL,PLPP1,USO1,TP63,NCOA1,DDRGK1,IRS2,ATP1A1,ATP2B1,ATP6V1A,ATP6V1B1,ATP6V1B2,URI1,ATP6V0A1,BBS2,BDNF,CEACAM1,SOCS2,CFLAR,ZFP36L1,KLF9,CALR,SOCS3,CASP9,CAV1,RUNX1,CBFB,PIAS2,CCNA2,CCND3,ATP6V0D1,CDC5L,CDK2,CDK4,ATP6V1F,SLIT2,ROCK2,GDF15,BCAR1,CREB1,CRK,CRY1,NCOR2,NSMF,LPI…
GO: Biological Process	GO:0044282	small molecule catabolic process		3.43e-10	4.265e-06	2.901e-08	2.903e-07	163	452	ABAT,ACACB,ACADS,ACADSB,ACADVL,ACAT1,ACAT2,ACOX1,ADA,ACOX2,ADH1C,ADH4,ADH5,AHCY,AKT1,ALDH1A1,ALDH2,ALDH3B1,ALDOA,ARG2,SLC25A12,HSD17B6,IRS2,ATP2B4,ALDH7A1,BCAT1,BCAT2,BCKDHA,BCKDHB,BDH1,INPP4B,BLMH,SYNJ1,SYNJ2,NUDT16,CBR3,CBS,KYAT1,SCARB1,ENTPD3,CDO1,ACBD5,CPT1A,CPT1B,CPT2,CRAT,LPIN2,SLC25A44,DECR2,CTH,DBT,ECI1,HIBCH,DLD,DLST,LONP2,ECH1,DERA,MECR,EHHADH,AASS,AADAT,ENO2,ENO3,DCXR,BCKDK,ETFA,ETFB,A…
GO: Biological Process	GO:0043065	positive regulation of apoptotic process		3.478e-10	4.325e-06	2.911e-08	2.912e-07	233	698	ABR,RBM10,ADM,FZD9,ADORA2A,ADRB2,WDR35,AKT1,SRPX,FBXO32,ALDH1A3,KLF11,ANXA1,APBB2,ZNF622,APP,PRKRA,RHOB,TP63,NCOA1,PDE5A,PEA15,HYAL2,OMA1,RIPK2,BAK1,FADD,BCL2,BCL2L1,TNFRSF10B,BCL6,TNFRSF10A,BID,TSC22D1,BNIP3,BNIP3L,BOK,ARHGEF7,BTG1,EIF2B5,TSPO,BCL10,CAPN2,CASP9,CAV1,ARHGEF1,CDC42,CDK4,CDKN2A,PNMA1,STK17A,SLIT2,SLC9A3R1,NGEF,EIF2AK3,MAGED1,NOX4,CREB1,ATF2,AKAP12,CLIP3,CTNNA1,ARHGEF3,RASSF2,DAPK1,…
GO: Biological Process	GO:0048545	response to steroid hormone		3.487e-10	4.337e-06	2.911e-08	2.912e-07	137	364	NCOA3,ABCA3,ARID1A,ADH1C,ADM,PARP1,ADRA1B,AGL,AGTR1,ALDH3A1,FBXO32,ANXA1,CALCOCO1,AQP1,ARNTL,PLPP1,TP63,NCOA1,DDRGK1,ATP1A1,ATP2B1,URI1,CCND1,BCL2,BDNF,CFLAR,BMP6,ZFP36L1,KLF9,TSPO,CALM1,CALM3,CALR,CASP9,CAV1,RUNX1,CBFB,PIAS2,CLDN1,CDKN1A,CDO1,SLIT2,COL1A1,CRY1,NCOR2,SAFB2,DDX5,DUSP1,PDCD7,EDN1,ENG,EP300,ESRRG,UBR5,NCOA2,FOXO1,FOS,UFM1,TXNIP,PPARGC1B,GABRB1,GBA,GJB2,FIBIN,GNRH1,GPER1,ABHD2,NR3C1,…
GO: Biological Process	GO:1902903	regulation of supramolecular fiber organization		4.124e-10	5.129e-06	3.419e-08	3.421e-07	151	412	MKKS,FRMD7,DYSF,ADD1,APP,SHROOM2,PDLIM4,RHOC,WASF1,WASL,CAPG,CAPZA1,CAPZB,SEMA5A,CAV1,CD47,CDC42,CDH5,PRUNE1,SLIT2,LMOD1,ROCK2,NOX4,CLIP3,MTSS1,DBN1,FCHSD2,VILL,DLG1,ACTR3,ACTR2,EDN1,ARPC2,WASF2,SORBS3,TRPV4,CKAP2,EP300,EPS8,F2RL1,PTK2B,CORO2B,DLC1,FES,CAMSAP1,EVL,LIMA1,ARPC1A,ARFGEF1,CDC42EP3,CYFIP2,GAS2L1,MTOR,AVIL,NCKAP1,WASF3,GMFB,FERMT2,EML4,GPX1,GRB2,TRIOBP,CIT,EMILIN1,GSN,CDC42EP1,AKAP13,C…
GO: Biological Process	GO:1902533	positive regulation of intracellular signal transduction		4.302e-10	5.35e-06	3.543e-08	3.545e-07	350	1129	ABL2,FRMD7,ADA,FZD4,FZD7,FZD8,ADRA1B,ADRA2A,ADRB2,MAVS,OSBPL8,C1QTNF1,ANGPT1,SH3RF1,MAP4K3,ZNF622,BIRC2,BIRC3,APP,CDK10,MADD,PRKRA,RHOC,TNFSF11,PDE5A,IRS2,PEA15,MARCO,RIPK2,FADD,BCL2,BCL2L1,TNFRSF10B,FGF18,IQGAP1,BID,CFLAR,MLKL,BNIP2,BOK,SPHK1,BCL10,C5,LURAP1,CALR,MAP3K14,SEMA5A,CAT,SPAG9,CAV1,CD19,MTURN,CDC42,CDH2,MFHAS1,MAPKAPK2,ADGRG1,CHI3L1,TICAM2,SLC9A3R1,MAP4K4,EIF2AK3,COL3A1,ROCK2,MAGED1,G…
GO: Biological Process	GO:0006520	cellular amino acid metabolic process		4.344e-10	5.402e-06	3.554e-08	3.556e-07	131	345	ABAT,ACADSB,ACAT1,AARS2,AHCY,YARS1,ARG2,SLC25A12,ATP2B4,ALDH7A1,BCAT1,BCAT2,BCKDHB,BHMT,BLMH,BPHL,CBS,KYAT1,CDO1,CLN3,PSMF1,COMT,NOX4,CTH,CTNS,CTPS1,EARS2,DARS1,HIBCH,NQO1,DLD,DLST,SEPSECS,AASS,PSME3,AADAT,PSMD14,EPRS1,BCKDK,FH,FPGS,MTHFS,FARS2,PPA2,OAZ3,GAMT,GARS1,GART,GCDH,GFPT1,GGT5,GCLC,GLDC,GLS,GLUL,SERINC3,GPT2,GOT2,GSS,HARS1,PARK7,HMGCL,HNMT,INS,IVD,KARS1,GADL1,ALDH6A1,MPST,MTAP,MTR,OAT,OA…
GO: Biological Process	GO:0030163	protein catabolic process		4.449e-10	5.533e-06	3.616e-08	3.618e-07	315	999	USP11,RHBDD2,F8A1,DYSF,RNF150,ADRA2A,HECW2,OSBPL7,KLHL42,AKT1,FBXO33,KLHL8,CUL4B,CUL4A,CUL1,AMFR,ANXA2,BIRC2,APOB,COPS3,APP,PIAS1,ARNTL,DDRGK1,OMA1,CTSF,AUP1,CEACAM1,BNIP3,BNIP3L,IER3,HERC2,SPSB3,PTTG1IP,USP13,CAMLG,CAPN2,CAPN3,CAV1,CBLB,USP10,RGN,MTA1,HGS,NEMF,DEDD,CDK2,TMEM67,ERCC8,AP2S1,ASB9,TPP1,CLN3,CLTC,RHBDD3,FBXL2,EIF2AK3,PLK3,ARMC8,PSMF1,VPS4B,WWTR1,RNF167,CSNK1A1,CSNK2A2,UBQLN3,SOCS5,LT…
GO: Biological Process	GO:0065003	protein-containing complex assembly		4.493e-10	5.587e-06	3.628e-08	3.63e-07	536	1839	MKKS,CHAF1B,ABCA1,ABCA3,ACACA,ACACB,ASIC1,PICALM,ADD1,PARP1,PARP4,ADRB2,AP1B1,KCTD16,AHR,ULK1,TDRD6,ALDH1A3,ALDH9A1,ALDOA,ALOX5AP,CUL4B,CUL4A,CUL1,TEAD2,ANG,ANGPT1,GEMIN2,MCFD2,BIRC2,APOB,APP,LMO4,PIAS1,DENR,WDR19,RHOC,CHCHD4,ANKRA2,USO1,PSMG1,TP63,MCU,EIF3A,EIF3F,EIF3G,LSM2,VAMP4,SRSF9,ATP5MC1,ATP5MC2,ATP5MC3,KCTD12,OMA1,GPAA1,BAK1,FADD,SNAP23,BCL9,BCS1L,BID,BLM,MLKL,BOK,SYNJ1,MBD2,WASF1,WASL,TN…
GO: Biological Process	GO:0097193	intrinsic apoptotic signaling pathway		4.533e-10	5.637e-06	3.637e-08	3.639e-07	124	322	HIPK1,PARP1,AKT1,ALDH2,STK24,CUL4A,CUL1,ZNF622,YBX3,PRKRA,TP63,URI1,BAK1,BCL2,BCL2L1,BCL3,TNFRSF10B,BDKRB2,BID,BNIP3,BOK,IER3,PTTG1IP,CASP9,CAV1,CDKN1A,CDKN2D,CEBPB,SLC9A3R1,EIF2AK3,RRM2B,CRIP1,HERPUD1,DDX5,NUPR1,SH3GLB1,EPHA2,EP300,CREB3,TMEM117,HYOU1,ARL6IP5,GSKIP,SYVN1,HSPH1,RALBP1,SERINC3,MLLT11,HTRA2,GPX1,HDAC2,HIF1A,UBE2K,PARK7,HNRNPK,DNAJA1,ING2,INS,ITPR1,JAK2,MCL1,MDM2,MAP3K5,MLH1,HIPK2,M…
GO: Biological Process	GO:0044403	biological process involved in symbiotic interaction		4.632e-10	5.76e-06	3.692e-08	3.694e-07	323	1029	USP11,ADARB1,AP1B1,MAVS,XPO5,ULK1,WDR48,CUL4A,CUL1,SH3RF1,RAE1,ANPEP,SLC25A4,ANXA2,AQP1,DENR,PRKRA,PLA2G4C,DYNLL1,EIF3A,EIF3F,EIF3G,HYAL2,LRRC15,GBF1,RNGTT,AUP1,BAK1,FADD,BCL2,BCL2L1,BANF1,IQGAP1,BICD1,CFLAR,BNIP3,BNIP3L,APLN,BSG,AP1M1,CALM1,CAMLG,CANX,RAET1G,RPL14,CAV1,CLDN1,CCNA2,SCARB1,SCARB2,CD151,CDC42,CDK9,RCC1,AP1S1,AP2S1,RAB9A,FBXL2,ROCK2,COPB1,VPS4B,SAMHD1,CREB1,CREBBP,CTBP1,ULK2,CX3CR1,…
GO: Biological Process	GO:0070647	protein modification by small protein conjugation or removal		6.031e-10	7.5e-06	4.777e-08	4.78e-07	366	1192	USP11,MBD6,DYSF,RNF150,ADRB2,HECW2,KLHL13,KLHL42,AKT1,STAMBPL1,FBXO33,FBXO32,KLHL8,WDR48,CUL4B,CUL4A,CUL1,AMFR,SUPT3H,MED30,ANGPT1,SH3RF1,RAE1,UVSSA,BIRC2,BIRC3,COPS3,KIAA1586,PIAS1,ARNT,DDRGK1,EIF3F,RIPK2,BCL2,BLMH,SOCS2,BMI1,PER2,SPHK1,TSPO,BCL10,HERC3,HERC2,SPSB3,PTTG1IP,NSMCE1,USP13,CAMLG,TRIM41,CAPN3,SOCS3,CAV1,CBFB,CBLB,PIAS2,CCNA2,CCNC,USP10,MTA1,HGS,TRIM47,CDC42,CDK9,ERCC8,ASB9,ASB7,MED27…
GO: Biological Process	GO:0051090	regulation of DNA-binding transcription factor activity		6.724e-10	8.362e-06	5.292e-08	5.295e-07	255	782	NCOA3,ABL2,EOMES,FZD4,MAVS,AKT1,CUL1,ANGPT1,BIRC2,BIRC3,APP,BHLHE40,RHOC,TNFSF11,DDRGK1,RIPK2,FADD,BCL3,TNFRSF10B,TNFRSF10A,BDNF,CFLAR,SPHK1,BCL10,LURAP1,RPS6KA4,TNFSF18,CALR,TRIM41,CAPN3,MAP3K14,CAT,CAV1,PIAS2,USP10,MTURN,LRRFIP2,CDKN2A,CHI3L1,TICAM2,CMKLR1,ROCK2,PSMF1,RWDD3,ATF2,CREBBP,TRAF4,MAPK14,CTH,CX3CR1,RASSF2,DAP,PTPN22,DDX1,DHX9,CANT1,G3BP2,DLG1,TANK,GOLT1B,NUPR1,EDN1,OPTN,AGO1,IRAK4,PS…
GO: Biological Process	GO:0055086	nucleobase-containing small molecule metabolic process		7.433e-10	9.244e-06	5.814e-08	5.817e-07	257	790	ACACA,ACACB,PUDP,ACADSB,ACAT1,ACLY,ADA,ADCY3,ADCY6,ADK,PARP1,ADSL,AHCY,PDP2,AK1,AK2,AK4,ALDOA,OARD1,AMD1,TPST2,AMPD2,ADCY4,RAE1,NUDT2,NT5C3B,APP,CASK,ARNT,SLC25A12,ASMTL,PDE5A,ATP5MC1,ATP5MC2,ATP5MC3,ATP6V1A,BCL2L1,SUCLA2,BDNF,BID,IER3,CACNB4,NUDT16,ENTPD3,TJP2,UAP1L1,MPC2,RRM2B,COX6C,COX7B,COX10,SAMHD1,VPS9D1,REXO2,ELOVL3,CTPS1,UCK1,DCTD,CANT1,AK5,DLD,DLG1,DLST,DPYSL2,DPYSL3,DTYMK,SLC35B3,DUT,NU…
GO: Biological Process	GO:1901698	response to nitrogen compound		7.977e-10	9.921e-06	6.2e-08	6.204e-07	377	1236	ABAT,ABCA1,ASIC1,RHBDD2,ADA,ADCY3,ADCY6,ADM,ADORA2A,PARP1,ADRA1B,ADRB2,MAVS,AGTR1,OSBPL8,AHR,PIP4K2B,AKT1,ALDH3A1,AKR1B1,AMFR,KLF11,ADCY4,SORBS2,ANXA1,PIK3R3,BIRC2,APLP1,AQP8,APP,AQP1,STC2,USO1,ASPH,IRS2,ATP2A2,ATP2B1,PEA15,SRSF9,ATP2B4,ATP5MC1,ATP6V1A,ATP6V1B1,ATP6V1B2,ATP6V0A1,AUP1,RIPK2,FADD,CCND1,BCL2L1,BDNF,CEACAM1,IQGAP1,BLM,SOCS2,CFLAR,ZFP36L1,BSG,KLF5,EIF2B3,EIF2B5,TSPO,USP13,CALM1,CALM3,…
GO: Biological Process	GO:0044770	cell cycle phase transition		8.386e-10	1.043e-05	6.478e-08	6.481e-07	228	686	ACVR1B,CDC7,HECW2,AKT1,CUL4B,CUL4A,CUL1,KLF11,ANXA1,APP,PIAS1,CDC14A,CDK10,HAUS1,TP63,DDRGK1,DYNLL1,ATP2B4,RAB11A,BCAT1,CCND1,BCL2,BID,BLM,ZFP36L1,IER3,ZPR1,CACNB4,CALM1,CALM2,CALM3,CTDSP1,CCNA2,CCND3,CCNG2,CCNH,CCNE2,CDK2,CDK4,CDKN1A,CDKN1C,CDKN2A,CDKN2B,CDKN2C,CDKN2D,CETN2,RCC1,CHEK1,CNOT8,CIRBP,PLK3,PSMF1,ADAMTS1,CNOT10,VPS4B,SIN3A,SYF2,CREBBP,MAD2L1BP,HINFP,SLFN11,PABIR1,DDB1,FBXL3,CABLES1,CH…
GO: Biological Process	GO:0048666	neuron development		8.655e-10	1.076e-05	6.644e-08	6.648e-07	409	1358	ABL2,FRMD7,SCYL1,ADARB1,PICALM,ADCY6,FZD4,ADM,ADORA2A,HECW2,AKT1,ALCAM,ULK1,STK24,CUL4B,ANK3,IFT20,CNTNAP1,APBB2,CAMK1,LRRC4C,APOD,APP,SHTN1,ARF4,CASK,TMEFF1,ARSB,CAPRIN2,NUMB,IRS2,RERE,TRAK2,ATP5MC1,RAB11A,BCL2,BDNF,IQGAP1,CFLAR,BMPR2,BSG,SPHK1,ZPR1,TSPO,GPC2,WASF1,WASL,CAPZB,SEMA5A,SPAG9,RUNX1,PIAS2,SCARB2,MTURN,CDC42,CDH2,CDH11,ARHGAP33,SLC25A46,CDKN1C,TMEM67,PDLIM7,CHN1,NREP,SLIT2,SLC9A3R1,NG…
GO: Biological Process	GO:0048598	embryonic morphogenesis		9.169e-10	1.14e-05	6.996e-08	7e-07	232	701	MKKS,GDF5,NCOA3,ABL2,ABR,HIPK1,ACVR2A,ARID1A,EOMES,FZD7,ADM,ALDH1A3,TEAD2,ITGA8,EPB41L5,LMO4,PRKRA,WDR19,TP63,PHACTR4,NCOA1,ATP6V1B1,HESX1,BMI1,BMPR2,APLN,ZFP36L1,BCL10,SOCS3,DNAAF1,CDKN1C,SLC9A3R1,LRP5L,NIPBL,ROCK2,WHRN,COL5A1,COL6A1,COL7A1,COL11A1,COL12A1,TBX4,MTHFD1L,SYF2,CRABP2,CREBBP,LRIG1,IFT140,DLD,DLG1,MAFB,MED12,DUSP1,DUSP4,DUSP5,RDH10,DNAJB6,EDN1,SETDB2,EFNA1,LATS2,EPHA2,INSIG2,GREM1,EN…
GO: Biological Process	GO:0072331	signal transduction by p53 class mediator		9.489e-10	1.18e-05	7.196e-08	7.2e-07	109	276	HIPK1,AKT1,TP63,BCL2,BCL3,BDKRB2,BLM,BOK,PTTG1IP,USP10,CDK2,CDKN1A,MTA2,CHD4,CHEK1,CNOT8,PLK3,CNOT10,RRM2B,RMI2,MAPK14,CSNK2A2,DDX5,NUAK1,RHNO1,ARID3A,NUPR1,SH3GLB1,ING4,SENP2,GREM1,EP300,ZMPSTE24,NDRG1,ATRIP,PRMT5,RPF2,PRKAG2,FOXO3,PLK2,KMT5A,TOPBP1,HDAC2,HNRNPK,PRMT1,TNKS1BP1,ING2,SPRED2,MDM2,MRE11,RGCC,HIPK2,MSX1,PYCARD,MUC1,MYO6,NBN,CNOT2,CNOT4,PCNA,PDK2,E2F7,TMEM109,PML,CDIP1,DDIT4,PRKAA1,PR…
GO: Biological Process	GO:2001234	negative regulation of apoptotic signaling pathway		1.137e-09	1.414e-05	8.57e-08	8.575e-07	106	267	FZD9,AKT1,SH3RF1,YBX3,MADD,PEA15,URI1,FADD,BCL2,BCL2L1,TNFRSF10B,TNFRSF10A,BDKRB2,BDNF,BID,CFLAR,BMI1,BOK,IER3,PTTG1IP,FCMR,CDKN2D,RRM2B,HIGD1A,CSNK2A2,CTH,CTNNA1,HERPUD1,CX3CR1,DAPK1,RB1CC1,PAM16,SH3GLB1,AATF,PSME3,EYA2,FGF10,ACAA2,CREB3,HYOU1,SYVN1,ZMYND11,HSPH1,GCLC,GNAI2,HTRA2,GPX1,GSTP1,HDAC2,HGF,HIF1A,PARK7,HMGB2,DNAJA1,IGF1,IL7,ING2,INS,LMNA,MCL1,MDM2,MNT,MUC1,NDUFS3,NFE2L2,SERPINE1,PLAUR,…
GO: Biological Process	GO:1903047	mitotic cell cycle process		1.192e-09	1.483e-05	8.786e-08	8.791e-07	342	1108	CLTCL1,ACVR1B,CDC7,HECW2,AKT1,CUL4B,CUL4A,CUL1,KLF11,ANK3,RAE1,ANXA1,KNSTRN,APP,PIAS1,CDC14A,CDK10,RHOB,RHOC,HAUS1,DYNLL1,GBF1,RAB11A,BCAT1,CCND1,BCL2,BCL2L1,BCL6,BANF1,IQGAP1,BID,BLM,ZFP36L1,IER3,SPHK1,ZPR1,BTG1,WRAP73,CACNB4,CALM1,CALM2,CALM3,CTDSP1,KIFC2,CCNA2,CCND3,CCNG2,CCNH,SMC3,CCNE2,CDC5L,CDC42,CDK2,CDK4,CDK9,CDKN1A,CDKN1C,CDKN2A,CDKN2B,CDKN2C,CDKN2D,CETN2,RCC1,CHEK1,CNOT8,BOD1,SLC9A3R1,S…
GO: Biological Process	GO:0000278	mitotic cell cycle		1.192e-09	1.483e-05	8.786e-08	8.791e-07	342	1108	CLTCL1,ACVR1B,CDC7,HECW2,AKT1,CUL4B,CUL4A,CUL1,KLF11,ANK3,RAE1,ANXA1,KNSTRN,APP,PIAS1,CDC14A,CDK10,RHOB,RHOC,HAUS1,DYNLL1,GBF1,RAB11A,BCAT1,CCND1,BCL2,BCL2L1,BCL6,BANF1,IQGAP1,BID,BLM,ZFP36L1,IER3,SPHK1,ZPR1,BTG1,WRAP73,CACNB4,CALM1,CALM2,CALM3,CTDSP1,KIFC2,CCNA2,CCND3,CCNG2,CCNH,SMC3,CCNE2,CDC5L,CDC42,CDK2,CDK4,CDK9,CDKN1A,CDKN1C,CDKN2A,CDKN2B,CDKN2C,CDKN2D,CETN2,RCC1,CHEK1,CNOT8,BOD1,SLC9A3R1,S…
GO: Biological Process	GO:0140014	mitotic nuclear division		1.192e-09	1.483e-05	8.786e-08	8.791e-07	342	1108	CLTCL1,ACVR1B,CDC7,HECW2,AKT1,CUL4B,CUL4A,CUL1,KLF11,ANK3,RAE1,ANXA1,KNSTRN,APP,PIAS1,CDC14A,CDK10,RHOB,RHOC,HAUS1,DYNLL1,GBF1,RAB11A,BCAT1,CCND1,BCL2,BCL2L1,BCL6,BANF1,IQGAP1,BID,BLM,ZFP36L1,IER3,SPHK1,ZPR1,BTG1,WRAP73,CACNB4,CALM1,CALM2,CALM3,CTDSP1,KIFC2,CCNA2,CCND3,CCNG2,CCNH,SMC3,CCNE2,CDC5L,CDC42,CDK2,CDK4,CDK9,CDKN1A,CDKN1C,CDKN2A,CDKN2B,CDKN2C,CDKN2D,CETN2,RCC1,CHEK1,CNOT8,BOD1,SLC9A3R1,S…
GO: Biological Process	GO:0007264	small GTPase mediated signal transduction		1.194e-09	1.485e-05	8.786e-08	8.791e-07	190	553	A2M,ABCA1,ABL2,ABR,RHOJ,FRMD7,ADRA1B,ADRA2A,AGTR1,ULK1,ARHGAP20,ARHGAP21,SHTN1,DENND1A,MADD,RHOB,RHOC,USO1,RFXANK,PHACTR4,IRS2,RAP2C,CTNNAL1,GBF1,DOCK11,BCL6,BNIP2,ARHGEF7,WASF1,ARHGEF25,CCNA2,ARHGEF1,CDC42,CDH2,ARHGAP33,CDK2,CDKN1A,CDKN2A,CYTH3,ADGRG1,RCC1,CHN1,TRIP10,ARHGAP22,SLIT2,RAB9A,RASGRP3,NGEF,MAP4K4,COL3A1,ROCK2,CRK,MAPK14,RALGPS1,ARHGEF3,DEPDC7,ARHGAP32,ARHGAP24,FARP2,SETDB1,RHOBTB1,ST…
GO: Biological Process	GO:0043408	regulation of MAPK cascade		1.236e-09	1.537e-05	9.038e-08	9.043e-07	262	812	ABL2,FZD4,FZD7,FZD8,ADRA1B,ADRA2A,ADRB2,AKT1,C1QTNF1,ANGPT1,SH3RF1,MAP4K3,ZNF622,APP,CDK10,MADD,TNFSF11,PDE5A,EIF3A,PEA15,MARCO,HYAL2,RIPK2,FGF18,CEACAM1,IQGAP1,CFLAR,MLKL,BNIP2,SPHK1,BCL10,C5,SPAG9,CAV1,MTURN,CDC42,CDH2,MFHAS1,MAPKAPK2,CHI3L1,SLC9A3R1,MAP4K4,ROCK2,MAGED1,GDF15,NOX4,AKAP12,TRAF4,MAPK14,RASSF2,PTPN22,RB1CC1,PJA2,DLG1,MARVELD3,DMD,SH2B3,DUSP1,DUSP3,DUSP4,DUSP5,DUSP6,EDN1,HIPK3,EFNA…
GO: Biological Process	GO:0040012	regulation of locomotion		1.253e-09	1.559e-05	9.115e-08	9.12e-07	369	1210	MKKS,AAMP,ABL2,ABR,RHOJ,ACVR1B,ACVRL1,DYSF,ADA,ADARB1,ADORA2A,ADRA2A,ACAN,OSBPL8,AKT1,ALDOA,STK24,ALOX15B,ANGPT1,ANXA1,PIK3R3,EPB41L5,APOD,APP,LMO4,SHTN1,AQP1,RHOB,RHOC,ARSB,MCU,DDRGK1,NUMB,IRS2,RAP2C,ATP2B4,HYAL2,LRRC15,RAB11A,FADD,BBS2,BCL2,BDKRB1,FGF18,CEACAM1,IQGAP1,BMPR2,ARHGEF7,BSG,SPHK1,FUBP1,CPNE3,C5,WASL,TNFSF18,CALR,SEMA5A,CXCL16,SPAG9,CAV1,CLDN1,LDB2,RGN,CD9,SCARB1,CD63,CD151,CDH5,MTA2…
GO: Biological Process	GO:0071900	regulation of protein serine/threonine kinase activity		1.301e-09	1.618e-05	9.407e-08	9.412e-07	189	550	FZD4,FZD8,ADRA2A,ADRB2,AKT1,MAP4K3,CAMK1,APP,MADD,TNFSF11,PDE5A,PEA15,ATP2B4,HYAL2,RIPK2,CCND1,FGF18,IQGAP1,BLM,MLKL,BCL10,C5,CALM1,CALM2,CALM3,SPAG9,CAV1,CBS,CCNA2,CCNC,CCND3,CCNG2,CCNH,CCNE2,HGS,CDK4,CDKN1A,CDKN1C,CDKN2A,CDKN2B,CDKN2C,CDKN2D,MAPKAPK2,MAGED1,GDF15,NOX4,HIGD1A,MAPK14,DAZAP2,PTPN22,SH2B3,DUSP1,DUSP3,DUSP4,DUSP5,DUSP6,EDN1,HIPK3,LATS2,ELANE,EPHA4,EPHB2,SPRY1,CCNO,DTNBP1,ACSL1,PTK2B…
GO: Biological Process	GO:0031346	positive regulation of cell projection organization		1.343e-09	1.67e-05	9.652e-08	9.657e-07	160	449	ABL2,FRMD7,PICALM,FZD4,STK24,CAMK1,SHTN1,AQP1,CASK,ARSB,CAPRIN2,NUMB,DYNLL1,ATP5MC1,DOCK11,RAB11A,BDNF,IQGAP1,CFLAR,BMPR2,ARHGEF7,SPHK1,WRAP73,GPC2,WASL,SEMA5A,PIAS2,SCARB2,CDC42,TMEM67,SLIT2,ADAMTS1,FAM98A,CRABP2,FEZ1,DNM3,CUX1,IST1,DBN1,CUL7,PLEKHM1,MAGI2,DMD,DPYSL3,PQBP1,ACTR3,ACTR2,ARPC2,PLEK2,SH3GLB1,WASF2,EIF4G2,EP300,SS18L2,EPHA4,EPS8,F2RL1,TNFRSF12A,PTK2B,TRPV2,FES,FGFR1,FN1,NCKIPSD,CDC42…
GO: Biological Process	GO:0051222	positive regulation of protein transport		1.393e-09	1.732e-05	9.955e-08	9.961e-07	138	374	ABAT,ADORA2A,MAVS,ANG,ANK3,CAMK1,APP,CASK,TP63,MCU,ASPH,DYNLL1,IRS2,HYAL2,BCL2,BID,BMP6,BSG,ZPR1,CDC42,CLN3,PLK3,MPC2,NPEPPS,MYRIP,ABCG1,MAPK14,CSNK2A2,TM9SF4,PTPN22,PARD6A,ACTR3,ARPC2,SH3GLB1,SAR1B,NUTF2,EP300,STOM,APBB3,F2RL1,ACSL3,ACSL4,UBR5,ARIH2,ANP32B,OAZ3,TM7SF3,SERP1,GJA1,GLI3,GLRX,GLUL,YWHAQ,GPER1,HTRA2,HIF1A,COMMD1,HSP90AA1,IGF1,IL6,ITGB2,JAK2,KCNB1,KCNN4,LEP,LEPR,SYTL4,LRP1,SMAD3,MDM2,…
GO: Biological Process	GO:0043068	positive regulation of programmed cell death		1.445e-09	1.797e-05	1.027e-07	1.027e-06	235	715	ABR,RBM10,ADM,FZD9,ADORA2A,ADRB2,WDR35,AKT1,SRPX,FBXO32,ALDH1A3,KLF11,ANXA1,APBB2,ZNF622,APP,PRKRA,RHOB,TP63,NCOA1,PDE5A,PEA15,HYAL2,OMA1,RIPK2,BAK1,FADD,BCL2,BCL2L1,TNFRSF10B,BCL6,TNFRSF10A,BID,TSC22D1,BNIP3,BNIP3L,BOK,ARHGEF7,BTG1,EIF2B5,TSPO,BCL10,CAPN2,CASP9,CAV1,ARHGEF1,CDC42,CDK4,CDKN1A,CDKN2A,PNMA1,STK17A,SLIT2,SLC9A3R1,NGEF,EIF2AK3,MAGED1,NOX4,CREB1,ATF2,AKAP12,CLIP3,CTNNA1,ARHGEF3,RASSF2…
GO: Biological Process	GO:0060537	muscle tissue development		1.563e-09	1.944e-05	1.104e-07	1.105e-06	171	488	ARID1A,DYSF,EOMES,FZD7,NLN,ADRA1B,ADRB2,AHR,TSHZ3,SORBS2,ANGPT1,SLC25A4,IFT20,ITGA8,YBX3,ARNTL,TP63,RBM24,FADD,BCL2,BCL9,BDNF,CFLAR,BMPR2,KLF5,CALR,CAPN3,CASQ1,CAV1,RUNX1,CDC42,MSC,TRIP10,MYL6B,COL3A1,MED20,COL11A1,NOX4,CREB1,MAPK14,CSRP1,CSRP2,BOC,HDAC9,DCN,DDX5,FBXO22,DLG1,DMD,RCAN1,TSC22D3,PARP2,NUPR1,EDN1,EGR1,EGR2,SRPK3,GREM1,FLOT1,ENG,EP300,ZMPSTE24,UBE4B,EYA2,CITED2,FGFR1,FKBP1A,ZBTB18,FOX…
GO: Biological Process	GO:0044772	mitotic cell cycle phase transition		1.708e-09	2.124e-05	1.2e-07	1.201e-06	213	637	ACVR1B,CDC7,HECW2,AKT1,CUL4B,CUL4A,CUL1,KLF11,ANXA1,APP,PIAS1,CDC14A,CDK10,HAUS1,DYNLL1,RAB11A,BCAT1,CCND1,BCL2,BID,BLM,ZFP36L1,IER3,ZPR1,CACNB4,CALM1,CALM2,CALM3,CTDSP1,CCNA2,CCND3,CCNG2,CCNH,CCNE2,CDK2,CDK4,CDKN1A,CDKN1C,CDKN2A,CDKN2B,CDKN2C,CDKN2D,CETN2,RCC1,CHEK1,CNOT8,PLK3,PSMF1,ADAMTS1,CNOT10,VPS4B,SIN3A,SYF2,CREBBP,MAD2L1BP,HINFP,SLFN11,PABIR1,DDB1,FBXL3,CABLES1,CHMP7,DLG1,RBX1,ARID3A,DUSP…
GO: Biological Process	GO:0048762	mesenchymal cell differentiation		1.846e-09	2.296e-05	1.29e-07	1.291e-06	102	256	ACVRL1,EOMES,EPB41L5,PHACTR4,DACT3,BCL2,SEMA5A,CDH2,TRIP10,COL1A1,WWTR1,CUL7,DDX5,RDH10,EDN1,EFNA1,EFNB1,KLHL12,GREM1,ENG,SPRY1,FAM172A,EXT1,CITED2,SEMA3A,FGF10,FGFR1,MAD2L2,FOXC2,SEMA6C,SEMA4F,SEMA3C,FN1,FOLR1,PDPN,MTOR,FRZB,KBTBD8,GJA1,LOXL3,FERMT2,STRAP,HAS2,HDAC2,HGF,NRG1,HIF1A,FOXA1,HNRNPAB,HES1,RBPJ,IL6,LAMA5,LIMS1,SMAD3,SMAD7,SPRED2,PEF1,RGCC,MSX1,GLIPR2,NFATC1,NOTCH1,PAWR,SEMA5B,PITX2,PLA…
GO: Biological Process	GO:0005975	carbohydrate metabolic process		1.894e-09	2.355e-05	1.316e-07	1.316e-06	222	670	ACACB,DYSF,NLN,ADRA1B,AGL,AKT1,C1QTNF1,ALDH1A1,ALDH2,ALDOA,AKR1B1,RAE1,APOD,APP,AKR7A2,ARNT,SLC25A12,IRS2,HYAL2,B4GALT3,B4GALT2,B3GALT2,OMA1,INPP4B,PER2,SYNJ1,IER3,SYNJ2,CALM1,RGN,SCARB2,CHI3L1,CLTC,GSTO1,MPDU1,COX11,H6PD,CPT1A,CRY1,MAPK14,PPIP5K1,CTBS,CYB5A,MLEC,NANP,RB1CC1,DDB1,SLC23A2,NUPR1,DERA,NAGPA,ENO2,ENO3,DCXR,EP300,ZMPSTE24,BCKDK,EXT1,EXT2,AKR1A1,PTK2B,BPNT1,FBN1,ST3GAL6,PRKAG2,NCOA2,FO…
GO: Biological Process	GO:0000904	cell morphogenesis involved in differentiation		1.956e-09	2.432e-05	1.351e-07	1.352e-06	282	889	ABL2,ADARB1,PICALM,FZD4,FZD7,HECW2,ALCAM,ULK1,ANK3,APBB2,ITGA8,EPB41L5,LRRC4C,APP,SHTN1,CASK,TMEFF1,CAPRIN2,NUMB,IRS2,RERE,TRAK2,ATP5MC1,RAB11A,BCL2,BDNF,BMPR2,ARHGEF7,BSG,WASL,CALR,CASP9,SEMA5A,PIAS2,CDC42,CDH2,CDH11,ARHGAP33,SLC25A46,PDLIM7,CHN1,SLIT2,SLC9A3R1,LPXN,NGEF,ROCK2,WHRN,COL15A1,CLIC4,SIN3A,BCAR1,CRABP2,CREB1,CRK,NSMF,FEZ2,FEZ1,DNM3,NEXN,ULK2,CUX1,BOC,IST1,DBN1,CUL7,GAB2,COL24A1,DPYSL…
GO: Biological Process	GO:0031099	regeneration		1.995e-09	2.481e-05	1.371e-07	1.371e-06	96	237	DYSF,FZD7,ADM,FZD9,WDR35,ULK1,STK24,ANXA1,APOD,BAK1,CCND1,BCL2,BCL9,BDNF,CFLAR,KLF5,TSPO,CAPN3,RUNX1,CLDN1,CCNA2,RGN,CD9,CDK4,LARGE1,CDKN1A,CEBPB,NREP,MAP4K4,CPT1A,MAPK14,UPF2,CSNK2A2,CTNNA1,JAM3,LGR6,ENO3,EPHA4,EZH1,PRMT5,FGF10,FOLR1,FPGS,POSTN,GAP43,GJA1,GLI3,GPX1,GSN,GSTP1,HGF,IGF1,IGF2R,IL6,ITPR1,JAK2,JUN,LAMB2,LCP1,LIF,LRP1,MATN2,MTR,MYOG,NACA,NEO1,NINJ1,NNMT,NOTCH1,SERPINE1,PCNA,MTPN,PKM,PL…
GO: Biological Process	GO:1903829	positive regulation of cellular protein localization		2.126e-09	2.643e-05	1.452e-07	1.453e-06	127	339	CNPY4,PARP1,MAVS,AKT1,ANK3,TP63,DDRGK1,ATP2B4,HYAL2,RAB11A,BCL2,IQGAP1,BICD1,BID,ZPR1,CACNB4,CLN3,EIF2AK3,NIPBL,ROCK2,NPEPPS,WWTR1,CLIP3,MAPK14,CSNK2A2,TM9SF4,PTPN22,PARD6A,DLG1,GNL3,ACTR3,ARPC2,SH3GLB1,EPHA2,NUTF2,EP300,EPB41L2,STOM,EPHB2,ACSL3,UBR5,ARIH2,CCT4,SORBS1,NPTN,CCT8,PGRMC1,GLI3,GNAI1,YWHAQ,FERMT2,GPER1,HTRA2,NRG1,PARK7,HNRNPK,COMMD1,HSP90AA1,SNX33,IL6,INS,ITGB2,JAK2,KCNB1,LEP,LIF,LRP1…
GO: Biological Process	GO:0001666	response to hypoxia		2.171e-09	2.7e-05	1.475e-07	1.476e-06	140	383	ABAT,ADA,ADM,ADRB2,AHCY,AK4,AKT1,ALAS1,ALDH3A1,ANG,BIRC2,AQP1,ARNT,STC2,BCL2,CFLAR,BNIP3,BNIP3L,ZFP36L1,CAPN2,CAT,CAV1,CBS,CCNA2,PDLIM1,PLK3,ROCK2,PSMF1,NPEPPS,NOX4,RWDD3,CREB1,CREBBP,HIGD1A,TM9SF4,RBX1,EDN1,EGR1,ANGPTL4,PSME3,PSMD14,ENG,TBL2,EP300,EPAS1,STUB1,CITED2,PTK2B,NDRG1,ACAA2,HYOU1,WDR83,POSTN,MTOR,FNDC1,HIF1A,HK2,COMMD1,RBPJ,ITGA2,ITPR1,ITPR2,KCNK2,LDHA,LEP,LMNA,SMAD3,MDM2,MMP14,RGCC,HI…
GO: Biological Process	GO:1904951	positive regulation of establishment of protein localization		2.254e-09	2.803e-05	1.524e-07	1.524e-06	142	390	ABAT,ADORA2A,MAVS,ANG,ANK3,CAMK1,APP,CASK,TP63,MCU,ASPH,DYNLL1,IRS2,HYAL2,BCL2,BID,BMP6,BSG,ZPR1,CDC42,CLN3,PLK3,MPC2,NPEPPS,MYRIP,ABCG1,MAPK14,CSNK2A2,TM9SF4,PTPN22,PARD6A,ACTR3,ARPC2,SH3GLB1,SAR1B,NUTF2,EP300,STOM,APBB3,F2RL1,ACSL3,ACSL4,CORO2B,UBR5,ARIH2,ANP32B,CCT4,CCT8,OAZ3,TM7SF3,SERP1,GJA1,GLI3,GLRX,GLUL,YWHAQ,GPER1,HTRA2,HIF1A,COMMD1,HSP90AA1,IGF1,IL6,ITGB2,JAK2,KCNB1,KCNN4,LEP,LEPR,SYTL4…
GO: Biological Process	GO:0071496	cellular response to external stimulus		2.29e-09	2.848e-05	1.532e-07	1.533e-06	126	336	UCN2,AKT1,ULK1,STK24,AQP1,NCOA1,ATP1A1,ATP2B1,BAK1,FADD,BCL2,TNFRSF10B,TNFRSF10A,BMP6,BMPR2,BNIP3,BCL10,MAP3K14,CAV1,CBS,CD68,CDKN1A,CDKN2B,CHEK1,EIF2AK3,CNN2,COL1A1,COMT,HIGD1A,DEPDC5,PIEZO1,DAP,FBXO22,NUAK1,CASP8AP2,SH3GLB1,EIF2S1,ANGPTL4,EIF4G1,ENG,TBL2,RRAGB,FES,PRKAG2,FOXO1,FOXO3,FOLR1,FOS,POSTN,GAS2L1,MTOR,GBA,MAP1LC3A,SESN1,GJA1,TNRC6A,GLUL,GCN1,GSTP1,WDR45,HNRNPA1,HSPA5,HSPA8,INHBB,IRF1,I…
GO: Biological Process	GO:0032940	secretion by cell		2.292e-09	2.85e-05	1.532e-07	1.533e-06	448	1517	A2M,SERPINA3,ABAT,ABCA1,ABR,ASIC1,ACLY,ACVR2A,STK11IP,UCN2,FZD4,ADM,ADORA2A,ADRA2A,ADRB2,AGA,AGL,AGTR1,C1QTNF1,C1QTNF5,ALDH3B1,ALDOA,DOC2A,ANG,ANPEP,SLC25A4,ANXA1,ANXA2,APP,AQP1,PDXK,MADD,CASK,ARNTL,TNFSF11,ARSB,ASAH1,MCU,RNASET2,DYNLL1,IRS2,RAP2C,STX11,ATP2A2,ATP6V0A1,RAB11A,SNAP23,BCL2L1,BDNF,CEACAM1,IQGAP1,BMP6,APLN,PER2,SYNJ1,ARHGEF7,BSG,SPHK1,CPNE3,SERPING1,AP1M1,CACNB2,CACNB4,CALM1,CALM3,CA…
GO: Biological Process	GO:0007517	muscle organ development		2.527e-09	3.143e-05	1.681e-07	1.682e-06	143	394	DYSF,ADARB1,EOMES,NLN,ADRB2,ANGPT1,YBX3,ARNTL,ZFHX3,RBM24,BCL2,BCL9,BDNF,CFLAR,KLF5,CAPN3,CASQ1,CAV1,LARGE1,MSC,CHKB,MYL6B,CNTFR,COL3A1,MED20,COL11A1,CREB1,MAPK14,CTF1,BOC,HDAC9,MTSS1,DCN,DDX5,FBXO22,DMD,RCAN1,TSC22D3,HBEGF,NUPR1,EGR1,EGR2,ITGB1BP2,SRPK3,FLOT1,ENG,EP300,UBE4B,ETV1,DTNBP1,CITED2,ARID5B,FHL3,FKBP1A,ZBTB18,FOXC2,FLNB,FOS,UQCC2,HDAC7,MEGF10,SERP1,GJA1,PDLIM3,GPC1,GPX1,BVES,NRG1,HLF,H…
GO: Biological Process	GO:0010975	regulation of neuron projection development		2.675e-09	3.327e-05	1.77e-07	1.771e-06	190	558	ABL2,FRMD7,PICALM,ADCY6,HECW2,AKT1,ULK1,STK24,CAMK1,LRRC4C,SHTN1,CASK,ARSB,CAPRIN2,NUMB,TRAK2,ATP5MC1,RAB11A,BDNF,IQGAP1,CFLAR,BMPR2,SPHK1,GPC2,SEMA5A,PIAS2,SCARB2,CDH2,ARHGAP33,CHN1,SLIT2,NGEF,MAP4K4,ADAMTS1,CRABP2,CRK,NSMF,FEZ1,DNM3,ULK2,CUX1,IST1,DBN1,CUL7,MAGI2,NTM,DMD,DPYSL2,DPYSL3,PQBP1,UST,ACTR3,ACTR2,EFNA1,SH3GLB1,EFNB3,EIF4G2,TRPV4,EP300,SS18L2,EPHA4,EPHB2,EPHB3,DTNBP1,TNFRSF12A,SEMA3A,P…
GO: Biological Process	GO:0051881	regulation of mitochondrial membrane potential		2.717e-09	3.379e-05	1.788e-07	1.789e-06	45	85	FZD9,ADORA2A,PARP1,AKT1,ATP5MC1,BAK1,BCL2,BCL2L1,BID,BNIP3,BNIP3L,BOK,TSPO,SLC25A27,CTNS,DCN,ARL6IP5,PPA2,GCLC,MLLT11,PARK7,ATP5IF1,MYC,NDUFS4,PRKCE,PYCR1,PID1,SLC25A36,RNF122,PANK2,STOML2,SOD1,SOD2,SPART,STOX1,NNT,HEBP2,UBB,UCP2,PIP5KL1,MTCH2,VCP,TRPV1,PINK1,TMEM135
GO: Biological Process	GO:0014070	response to organic cyclic compound		2.83e-09	3.52e-05	1.853e-07	1.854e-06	321	1037	NCOA3,NRIP1,ABAT,ABCA3,ACACA,ACACB,ARID1A,ADA,ADCY3,ADCY6,PLIN2,ADH1C,ADM,ADORA2A,PARP1,ADRA1B,MAVS,AGL,AGTR1,OSBPL7,AHR,AKT1,ALDH2,ALDH3A1,FBXO32,RAE1,ANXA1,CALCOCO1,BIRC2,APLP1,APOB,AQP8,APP,AQP1,ARNTL,PLPP1,STC2,TP63,ASPH,NCOA1,DDRGK1,ATP1A1,ATP2B1,PEA15,ATP2B4,URI1,RIPK2,BAK1,FADD,CCND1,BCL2,BCL2L1,BDNF,BLM,SOCS2,CFLAR,BMP6,ZFP36L1,BSG,KLF9,KLF5,TSPO,MBD2,CALM1,CALM3,CALR,CASP9,CAT,CAV1,RUNX1…
GO: Biological Process	GO:0140352	export from cell		3.309e-09	4.115e-05	2.154e-07	2.156e-06	461	1571	A2M,SERPINA3,ABAT,ABCA1,ABR,ASIC1,ACLY,ACVR2A,STK11IP,UCN2,FZD4,ADM,ADORA2A,ADRA2A,ADRB2,AGA,AGL,AGTR1,C1QTNF1,C1QTNF5,ALDH3B1,ALDOA,DOC2A,ANG,ANPEP,SLC25A4,ANXA1,ANXA2,APP,AQP1,PDXK,MADD,CASK,ARNTL,TNFSF11,ARSB,ASAH1,MCU,RNASET2,DYNLL1,IRS2,ATP1A1,RAP2C,STX11,ATP2A2,ATP2B1,ATP6V0A1,RAB11A,SNAP23,BCL2L1,BDNF,CEACAM1,IQGAP1,BMP6,APLN,PER2,SYNJ1,ARHGEF7,BSG,SPHK1,CPNE3,SERPING1,AP1M1,CACNB2,CACNB4,…
GO: Biological Process	GO:0030155	regulation of cell adhesion		3.355e-09	4.172e-05	2.173e-07	2.174e-06	264	827	ABAT,ABL2,ACVRL1,DYSF,ADA,FZD4,ADK,FZD7,ADORA2A,ADRB2,AKT1,C1QTNF1,ANGPT1,ANK3,ANXA1,EPB41L5,APOD,CASK,ARG2,TNFSF11,PDE5A,ZFHX3,ADAM19,TNFSF9,RIPK2,FADD,BCL2,BCL6,CEACAM1,IQGAP1,BLM,BMI1,BMP6,ARHGEF7,BCL10,AP3D1,TNFSF18,CALR,SEMA5A,CAV1,RUNX1,CBFB,CBLB,CD9,CD47,CD63,CD70,CDC42,CDKN2A,CEBPB,CYTH3,ADGRG1,JAM2,LPXN,MAP4K4,IL27RA,COL1A1,ROCK2,COL16A1,ABI3BP,MAP3K8,BCAR1,SOX13,CRK,MAPK14,SOCS5,PIEZO1,…
GO: Biological Process	GO:0110053	regulation of actin filament organization		3.521e-09	4.379e-05	2.269e-07	2.27e-06	114	298	MKKS,FRMD7,ADD1,SHROOM2,PDLIM4,RHOC,WASF1,WASL,CAPG,CAPZA1,CAPZB,SEMA5A,CD47,CDC42,SLIT2,LMOD1,ROCK2,NOX4,MTSS1,DBN1,FCHSD2,VILL,DLG1,ACTR3,ACTR2,ARPC2,WASF2,SORBS3,EPS8,F2RL1,PTK2B,CORO2B,DLC1,EVL,LIMA1,ARPC1A,ARFGEF1,CDC42EP3,CYFIP2,MTOR,AVIL,NCKAP1,WASF3,GMFB,FERMT2,GRB2,TRIOBP,CIT,GSN,CDC42EP1,CGNL1,SSH2,ARHGAP18,SCIN,LIMK1,SMAD3,MET,RGCC,DBNL,PYCARD,FHOD1,MYH9,NCK1,PECAM1,PFN1,MTPN,SSH1,PIK3…
GO: Biological Process	GO:0032956	regulation of actin cytoskeleton organization		4.022e-09	5.002e-05	2.572e-07	2.574e-06	142	393	MKKS,ABL2,FRMD7,ADD1,SHROOM2,CDK10,PDLIM4,RHOB,RHOC,IQGAP1,WASF1,WASL,CAPG,CAPZA1,CAPZB,SEMA5A,CD47,CDC42,SLIT2,LMOD1,ROCK2,NOX4,CRK,MTSS1,DBN1,FCHSD2,RHOBTB1,VILL,DLG1,JAM3,ACTR3,ACTR2,EDN1,ARPC2,WASF2,SORBS3,EP300,EPS8,F2RL1,PTK2B,CORO2B,DLC1,FES,EVL,LIMA1,ARPC1A,ARFGEF1,CDC42EP3,CYFIP2,MTOR,AVIL,STAU2,NCKAP1,WASF3,GMFB,FERMT2,GPM6B,GRB2,TRIOBP,CIT,GSN,CDC42EP1,AKAP13,CGNL1,HDAC2,DIXDC1,SSH2,AR…
GO: Biological Process	GO:0045944	positive regulation of transcription by RNA polymerase II		4.033e-09	5.016e-05	2.572e-07	2.574e-06	400	1339	NCOA3,NRIP1,LAGE3,ACVR1B,ACVR2A,ACVRL1,EOMES,PARP1,ADRB2,MAVS,AHR,AKT1,ZNF319,TEAD2,MED30,CALCOCO1,ITGA8,CAMK1,APP,LMO4,ARF4,CASK,PHOX2A,ARNT,ARNTL,TNFSF11,RFXANK,TP63,CAPRIN2,NCOA1,DDRGK1,SIX5,ZFHX3,HYAL2,RIPK2,FADD,BCL3,BCL9,BMP6,TSC22D1,BMPR2,APLN,KLF9,KLF5,AP3D1,WASL,RPS6KA4,RUNX1,CBFB,CREB3L4,PIAS2,LDB2,CCNC,CDC5L,CDK9,MTA2,CDKN2B,CCPG1,CEBPB,CEBPD,ZNF71,ZNF462,LRP5L,EIF2AK3,NIPBL,ZNF345,KLF…
GO: Biological Process	GO:0060548	negative regulation of cell death		4.255e-09	5.292e-05	2.7e-07	2.701e-06	367	1214	GDF5,NCOA3,ABL2,ADA,FZD9,ADORA2A,AGTR1,AHR,AKT1,ALDH2,AKR1B1,TEAD2,ANGPT1,SH3RF1,SLC25A4,MCFD2,ANXA1,APBB2,BIRC2,BIRC3,YBX3,API5,APP,AQP1,PIAS1,PDXK,MADD,ARF4,ARG2,TP63,DDRGK1,IRS2,PEA15,URI1,RIPK2,TNFRSF6B,FADD,BCL2,BCL2L1,TNFRSF10D,BCL3,TNFRSF10B,BCL6,TNFRSF10A,BDKRB2,BDNF,BID,BLM,SOCS2,CFLAR,BMI1,TSC22D1,BNIP2,BNIP3,BNIP3L,BOK,IER3,SPHK1,ZPR1,BCL10,PTTG1IP,TNFSF18,CAPN3,SOCS3,SEMA5A,CAT,CAV1,C…
GO: Biological Process	GO:0150115	cell-substrate junction organization		4.32e-09	5.372e-05	2.727e-07	2.729e-06	55	114	ACVRL1,EPB41L5,APOD,BCL2,IQGAP1,ARHGEF7,CD151,MAP4K4,ROCK2,COL16A1,COL17A1,IQSEC1,DUSP3,GREM1,PTK2B,CORO2B,DLC1,TESK2,FN1,SORBS1,FERMT2,MAPRE2,GPM6B,STON1,ITGA2,ITGA5,ITGB4,KRT14,LAMA3,LAMB3,LAMC2,LIMS1,LRP1,SMAD3,MMP14,ENPP2,PIK3R1,PLEC,PTPRK,PXN,ROCK1,S100A10,SDC4,SLC9A1,LIMCH1,THSD1,RCC2,CLASP1,THY1,MACF1,CORO1C,TSC1,VEGFA,DUSP22,PHLDB2
GO: Biological Process	GO:0009896	positive regulation of catabolic process		4.362e-09	5.425e-05	2.74e-07	2.741e-06	169	487	ADRA1B,ADRA2A,ADRB2,HECW2,OSBPL7,PIP4K2B,AKT1,ULK1,CUL4B,CUL4A,APP,PIAS1,KHSRP,ARNT,DDRGK1,IRS2,RBM24,RIPK2,BID,BNIP3,BNIP3L,ZFP36L1,IER3,PTTG1IP,DAGLB,USP13,CAV1,CBLB,RGN,TMEM67,CNOT8,ASB9,RAB3GAP2,RHBDD3,PLK3,ROCK2,SPTLC2,CPT1A,CSNK1A1,SOCS5,PUM1,HERPUD1,PABIR1,RNF144B,DAPK1,DCN,DDB1,FBXL5,FBXO22,RBX1,DXO,NUPR1,OPTN,ABHD5,SH3GLB1,TRIM13,HNRNPR,CALCOCO2,STUB1,WAC,PTK2B,DACT1,ARIH2,ZER1,YTHDF2,FO…
GO: Biological Process	GO:0042180	cellular ketone metabolic process		4.643e-09	5.774e-05	2.902e-07	2.903e-06	110	286	ACACB,ACADVL,ADH4,ADM,PDP2,AKT1,ALDOA,AKR1B1,ANXA1,AKR7A2,HSD17B6,IRS2,ATP2B4,CEACAM1,BHMT,BMP6,CAV1,CBR3,KYAT1,RGN,CLN3,EIF2AK3,PSMF1,COMT,H6PD,CPT1A,NCOR2,CYP11B1,NQO1,LPGAT1,CRYZL1,LONP2,COQ6,RDH10,EGR1,COQ4,INSIG2,PSME3,AADAT,PSMD14,AKR1A1,ACSL4,FDXR,PRKAG2,FH,MTOR,KDSR,OAZ3,DKK3,COQ2,DHRS4,GLO1,GOT2,GPD1,COQ10A,CBR4,AIFM2,ERLIN2,PARK7,HMGCR,SLC45A3,INS,INSIG1,NDUFA9,NFE2L1,NMT1,NUCB2,OAZ2,PP…
GO: Biological Process	GO:0060485	mesenchyme development		4.712e-09	5.86e-05	2.93e-07	2.932e-06	122	326	ACTG2,ACVRL1,EOMES,TEAD2,EPB41L5,PHACTR4,DACT3,RBM24,BCL2,BMPR2,ZFP36L1,SEMA5A,CDH2,TRIP10,COL1A1,WWTR1,CUL7,DDX5,RDH10,EDN1,EFNA1,EFNB1,KLHL12,GREM1,ENG,SPRY1,FAM172A,EXT1,CITED2,SEMA3A,FGF10,FGFR1,MAD2L2,FOXC2,SEMA6C,SEMA4F,SEMA3C,FN1,FOLR1,PDPN,MTOR,FRZB,NCKAP1,KBTBD8,GJA1,LOXL3,FERMT2,STRAP,HAS2,HDAC2,EXOC4,HGF,NRG1,HIF1A,FOXA1,HNRNPAB,HOXA5,HES1,RBPJ,IL6,LAMA5,LIMS1,SMAD3,SMAD7,SPRED2,MDM2,M…
GO: Biological Process	GO:0016241	regulation of macroautophagy		5.054e-09	6.285e-05	3.115e-07	3.116e-06	72	165	ADRB2,PIP4K2B,AKT1,ULK1,ATP6V1A,ATP6V1B1,ATP6V1B2,ATP6V0A1,RIPK2,BNIP3,BNIP3L,ATP6V0D1,SNX6,CLN3,RAB3GAP2,SPTLC2,VPS26A,FEZ2,FEZ1,POLDIP2,RB1CC1,DCN,NUPR1,OPTN,SH3GLB1,TRIM13,CALCOCO2,RRAGB,WAC,PRKAG2,MTOR,GAPDH,GBA,SESN1,PIM2,LZTS1,EXOC4,HIF1A,SCOC,ATG101,LAMTOR4,NEDD4,NPC1,RAB12,PIK3CA,UBQLN1,PHF23,PRKAA1,PRKAB2,FYCO1,QSOX1,TMEM39B,RHEB,VPS13D,TMEM39A,EXOC1,C9orf72,SMG1,RRAGC,SCFD1,MLST8,EXOC7,…
GO: Biological Process	GO:0044089	positive regulation of cellular component biogenesis		5.059e-09	6.292e-05	3.115e-07	3.116e-06	197	587	ABCA1,ABCA3,FRMD7,PARP1,AHR,PIP4K2B,ULK1,CUL4B,CUL4A,LRRN1,EPB41L5,AQP1,PDLIM4,RHOC,DYNLL1,DOCK11,BAK1,BDNF,IQGAP1,BID,WRAP73,WASF1,WASL,CAPG,CAV1,CLDN1,LDB2,HGS,CD47,ADGRE5,CDC42,CDH5,TMEM67,RAB3GAP2,LMOD1,MAP4K4,ROCK2,COL16A1,VPS4B,NOX4,FAM98A,CHD1L,CREB1,DNM3,PIEZO1,MTSS1,DDB1,PLEKHM1,ASAP1,SETDB1,FCHSD2,G3BP2,PAN2,DLG1,RBX1,DPYSL3,PQBP1,ACTR3,ACTR2,ARPC2,PLEK2,SETDB2,SH3GLB1,G3BP1,EPHA2,WASF2…
GO: Biological Process	GO:1901701	cellular response to oxygen-containing compound		5.137e-09	6.388e-05	3.117e-07	3.119e-06	397	1330	NCOA3,NRIP1,ABCA1,ABL2,ACACA,ADCY3,ADCY6,ADD1,ADH4,ADH5,FZD4,FZD7,PARP1,ADRA2A,ADRB2,AGTR1,OSBPL7,OSBPL8,WDR35,AHR,PIP4K2B,AKT1,ALDH2,FBXO32,AKR1B1,KLF11,TEAD2,ADCY4,SORBS2,ANXA1,PIK3R3,APLP1,AQP8,APP,AQP1,RHOB,USO1,DYNLL1,IRS2,ATP2B1,ATP2B4,ATP5MC1,ATP6V1A,ATP6V1B1,ATP6V1B2,ATP6V0A1,RIPK2,BCL2L1,CEACAM1,BLM,SOCS2,CFLAR,BMP6,BNIP3,ZFP36L1,SPHK1,KLF9,KLF5,TSPO,BCL10,TRIM41,CAPN2,SOCS3,CASP9,CXCL16…
GO: Biological Process	GO:0051270	regulation of cellular component movement		5.138e-09	6.39e-05	3.117e-07	3.119e-06	376	1250	MKKS,AAMP,ABL2,ABR,RHOJ,ACVR1B,ACVRL1,DYSF,ADA,ADARB1,ADRA2A,ACAN,OSBPL8,AKT1,ALDOA,STK24,ALOX15B,ANGPT1,ANXA1,PIK3R3,EPB41L5,APOD,APP,LMO4,SHTN1,AQP1,RHOB,RHOC,ARSB,MCU,DDRGK1,NUMB,IRS2,ATP1A1,RAP2C,ATP2A2,ATP2B4,HYAL2,LRRC15,RAB11A,FADD,BBS2,BCL2,BCL6,BDKRB1,FGF18,CEACAM1,IQGAP1,BMPR2,ARHGEF7,BSG,SPHK1,FUBP1,CPNE3,C5,WASL,TNFSF18,CALR,SEMA5A,CXCL16,SPAG9,CAV1,CLDN1,LDB2,RGN,CD9,SCARB1,CD63,CD15…
GO: Biological Process	GO:0042692	muscle cell differentiation		5.139e-09	6.391e-05	3.117e-07	3.119e-06	161	460	ARID1A,DYSF,FZD7,ADM,NLN,ADRA1B,AKT1,TSHZ3,SORBS2,SLC25A4,IFT20,ITGA8,CAMK1,PIAS1,RBM24,ATP2A2,BCL2,BCL9,BDNF,CFLAR,BNIP2,KLF5,CACNB4,CALR,CAPN2,CAPN3,CAPZB,CASQ1,SPAG9,CD9,CDC42,CDH2,CDH15,CDK9,CACNA2D2,TRIP10,JAM2,LMOD1,ASF1A,GDF15,NOX4,MAPK14,CSRP1,CSRP2,CTH,CTNNA1,BOC,HDAC9,NEURL2,CFD,FBXO22,DMD,RCAN1,PARP2,EDN1,GREM1,FLOT1,ENG,EP300,ZMPSTE24,FGF10,FLNC,NEBL,MTOR,CACYBP,G6PD,MEGF10,EHD1,AFG3L…
GO: Biological Process	GO:0008610	lipid biosynthetic process		5.164e-09	6.422e-05	3.118e-07	3.119e-06	247	768	ABCA3,ACACA,ACACB,ACADVL,ACAT2,ACLY,ACOX2,ADM,OSBPL7,OSBPL9,PIP4K2B,AKT1,ALDH1A3,ALDH3B1,AKR1B1,ALOX15B,ANG,ANXA1,PIK3R3,APOB,ARF3,PLA2G4C,PLPP1,ASAH1,HSD17B6,ATP1A1,B4GALT3,B3GALT4,B3GALT2,GPAA1,LPCAT4,DPM2,INPP4B,CEACAM1,BMP6,SYNJ1,SYNJ2,SPHK1,CPNE3,TSPO,DAGLB,CAPN2,CH25H,CBR1,RGN,MTMR6,MTMR4,TAMM41,SCARB1,CDK4,LARGE1,CHKA,CHKB,PCTP,CLN3,GGPS1,PIGB,SPTLC2,H6PD,CREB1,CREBL2,ABCG1,CSNK1G2,OSBPL3,…
GO: Biological Process	GO:0090407	organophosphate biosynthetic process		5.574e-09	6.932e-05	3.349e-07	3.351e-06	240	743	ACACA,ACACB,ACAT1,ACLY,ADA,ADCY3,ADCY6,ADK,PARP1,ADSL,PDP2,AK1,AK2,PIP4K2B,AK4,ALDOA,AMPD2,ADCY4,PIK3R3,NUDT2,PDXK,ARF3,SLC25A12,PLA2G4C,ATP5MC1,ATP5MC2,ATP5MC3,ATP6V1A,GPAA1,LPCAT4,BCL2L1,DPM2,BDNF,INPP4B,BID,SYNJ1,SYNJ2,CPNE3,CAPN2,NFS1,MTMR6,MTMR4,TAMM41,CHKA,CHKB,PCTP,CKM,CLN3,GGPS1,PIGB,MPC2,SPTLC2,RRM2B,COX6C,COX7B,COX10,VPS9D1,CSNK2A2,LPIN2,ELOVL3,PPIP5K1,CTPS1,DGKA,UCK1,DCTD,AK5,LPGAT1,DL…
GO: Biological Process	GO:0043085	positive regulation of catalytic activity		5.61e-09	6.977e-05	3.354e-07	3.356e-06	467	1600	ABL2,ABR,DNAJC19,ADCY3,PICALM,ADCY6,FZD4,FZD8,ADORA2A,ADRA1B,ADRA2A,ADRB2,AGTR1,OSBPL8,WDR35,PDP2,AKT1,ALDH1A1,ARHGAP20,ARHGAP21,ADCY4,ANG,ANGPT1,MAP4K3,RANBP3,ZNF622,CAMK1,APP,LMO4,DENND1A,MADD,ARF4,RHOC,ARL1,TNFSF11,PLPP1,PHACTR4,ASPH,DDRGK1,PDE5A,DYNLL1,RAP2C,PEA15,ATP2B4,DOCK11,RIPK2,BAK1,FADD,CCND1,BCL2,TNFRSF10B,TNFRSF10A,BDKRB1,FGF18,BDNF,IQGAP1,BICD1,BID,CFLAR,BMI1,MLKL,ASAP2,BNIP2,BOK,AR…
GO: Biological Process	GO:0007265	Ras protein signal transduction		5.762e-09	7.166e-05	3.429e-07	3.431e-06	149	419	ABCA1,ABL2,ABR,RHOJ,ADRA1B,ADRA2A,AGTR1,ULK1,SHTN1,DENND1A,MADD,RHOB,RFXANK,PHACTR4,IRS2,RAP2C,CTNNAL1,GBF1,BCL6,ARHGEF7,WASF1,ARHGEF25,CCNA2,ARHGEF1,CDC42,CDH2,CDK2,CDKN1A,CDKN2A,CYTH3,ADGRG1,RCC1,RAB9A,RASGRP3,NGEF,MAP4K4,COL3A1,ROCK2,CRK,MAPK14,RALGPS1,ARHGEF3,ARHGAP32,ARHGAP24,FARP2,SETDB1,STMN3,G3BP2,DHCR24,IQSEC1,DOCK2,G3BP1,LPAR6,WASF2,FLOT1,EPHB2,RAB9B,EPS8,SPRY1,NET1,F2R,F2RL1,DLC1,FGD1,…
GO: Biological Process	GO:1901987	regulation of cell cycle phase transition		7.047e-09	8.764e-05	4.173e-07	4.176e-06	175	511	CDC7,HECW2,AKT1,CUL4B,CUL4A,CUL1,ANXA1,APP,CDC14A,CDK10,HAUS1,TP63,DDRGK1,DYNLL1,ATP2B4,RAB11A,CCND1,BCL2,BID,BLM,ZFP36L1,IER3,CACNB4,CTDSP1,CCND3,CDK2,CDK4,CDKN1A,CDKN1C,CDKN2A,CDKN2B,CDKN2C,CDKN2D,CETN2,CHEK1,CNOT8,CIRBP,PLK3,PSMF1,ADAMTS1,CNOT10,VPS4B,SIN3A,SYF2,CREBBP,MAD2L1BP,SLFN11,PABIR1,DDB1,DLG1,RBX1,ARID3A,DUSP1,CTDSP2,EIF4G1,DYNC1LI1,SENP2,PSME3,PSMD14,CTDSPL,EP300,ERCC3,DACT1,TUBB4B,F…
GO: Biological Process	GO:0036293	response to decreased oxygen levels		7.085e-09	8.811e-05	4.176e-07	4.178e-06	142	396	ABAT,ADA,ADM,ADRB2,AHCY,AK4,AKT1,ALAS1,ALDH3A1,ANG,BIRC2,AQP1,ARNT,STC2,BCL2,CFLAR,BNIP3,BNIP3L,ZFP36L1,CAPN2,CAT,CAV1,CBS,CCNA2,PDLIM1,PLK3,ROCK2,PSMF1,NPEPPS,NOX4,RWDD3,CREB1,CREBBP,HIGD1A,TM9SF4,RBX1,EDN1,EGR1,ANGPTL4,PSME3,PSMD14,ENG,TBL2,EP300,EPAS1,STUB1,CITED2,PTK2B,NDRG1,ACAA2,HYOU1,WDR83,POSTN,MTOR,FNDC1,HIF1A,HK2,COMMD1,RBPJ,ITGA2,ITPR1,ITPR2,KCNK2,LDHA,LEP,LMNA,SMAD3,MDM2,MMP14,RGCC,HI…
GO: Biological Process	GO:0044255	cellular lipid metabolic process		7.555e-09	9.395e-05	4.432e-07	4.434e-06	337	1106	ABCA3,ACACA,ACACB,ACADS,ACADSB,ACADVL,ACAT1,ACAT2,DNAJC19,ACLY,ACOX1,ACOX2,ADH1A,ADH1B,ADH1C,ADH4,ADH5,AGTR1,OSBPL5,OSBPL8,OSBPL10,PDP2,PIP4K2B,AKT1,NCEH1,ALDH1A1,ALDH1A3,ALDH3B1,AKR1B1,FAM135A,ALOX5AP,ALOX15B,ANG,ANXA1,PIK3R3,APOB,APOD,ARF3,PLA2G4C,PLPP1,ASAH1,IRS2,B4GALT3,B3GALT4,B3GALT2,ATP6V1B1,GPAA1,LPCAT4,DPM2,INPP4B,CES2,CEACAM1,SOCS2,PER2,SYNJ1,SYNJ2,SPHK1,CPNE3,GPC2,DAGLA,DAGLB,CAPN2,SOC…
GO: Biological Process	GO:0030335	positive regulation of cell migration		7.816e-09	9.72e-05	4.564e-07	4.566e-06	209	633	AAMP,RHOJ,ACVR1B,DYSF,ADRA2A,AKT1,ALDOA,ANGPT1,ANXA1,PIK3R3,EPB41L5,APP,SHTN1,AQP1,RHOB,RHOC,MCU,DDRGK1,NUMB,IRS2,LRRC15,RAB11A,FADD,BCL2,BDKRB1,FGF18,IQGAP1,BMPR2,ARHGEF7,BSG,SPHK1,FUBP1,CPNE3,TNFSF18,CALR,SEMA5A,CXCL16,SPAG9,CAV1,CLDN1,SCARB1,CD151,CDH5,JAM2,SUN2,CMKLR1,MAP4K4,NIPBL,COL1A1,ROCK2,ADAMTS1,NOX4,BCAR1,AKAP12,CRK,MAPK14,NSMF,CX3CR1,HDAC9,GAB2,IQSEC1,OXSR1,JAM3,HBEGF,ACTR3,EDN1,ARPC2…
GO: Biological Process	GO:0034504	protein localization to nucleus		8.158e-09	0.0001015	4.741e-07	4.744e-06	123	332	PARP1,MAVS,OSBPL8,AKT1,ANGPT1,APOD,APP,ARNTL,HYAL2,BCL3,ZPR1,PTTG1IP,CACNB4,CALR,CBLB,CDKN1A,MFHAS1,SUN2,CIZ1,EIF2AK3,COL1A1,WWTR1,SIN3A,MAPK14,CSE1L,IPO13,CTNNA1,TOR1AIP1,PTPN22,DDX5,DNAJB6,E2F3,LATS2,CNEP1R1,NUTF2,EP300,FAM53C,UBR5,RPF2,HIKESHI,RPAIN,RANBP6,CCT4,UFM1,TXNIP,CCT8,RAB23,NUP50,GLI3,GLUL,FERMT2,GPER1,HDGF,PARK7,HSPA8,HSP90AA1,IL6,INS,JAK2,KPNA3,TNPO1,LEP,LIF,LMNA,SMAD3,MDM2,MSX1,NFK…
GO: Biological Process	GO:0048514	blood vessel morphogenesis		8.316e-09	0.0001034	4.81e-07	4.813e-06	246	768	AAMP,RHOJ,HIPK1,ACVRL1,DYSF,ADD1,FZD4,ADM,FZD8,ADRB2,AGTR1,AHR,AKT1,TEAD2,ANG,ANGPT1,ANPEP,ANXA1,ANXA2,PIK3R3,APOB,APOD,AQP1,RHOB,ATP2B4,BAK1,FGF18,CEACAM1,BMPR2,APLN,ZFP36L1,BSG,SPHK1,KLF5,BTG1,C5,SEMA5A,SH2D2A,CAV1,RUNX1,HGS,CDC42,CDH2,CDH5,ADGRG1,CHI3L1,ARHGAP22,SLIT2,LRP5L,EIF2AK3,COL3A1,ROCK2,COL8A2,TBX4,COL15A1,ADAMTS1,CLIC4,ATF2,MAPK14,CX3CR1,HDAC9,ARHGAP24,CUL7,DCN,COL24A1,CCM2,JAM3,HBEGF…
GO: Biological Process	GO:0051403	stress-activated MAPK cascade		8.503e-09	0.0001057	4.896e-07	4.898e-06	114	302	FZD7,AKT1,CUL1,SH3RF1,MAP4K3,ZNF622,APP,TNFSF11,RIPK2,MLKL,ZFP36L1,SPHK1,BCL10,SPAG9,MTURN,CDC42,MFHAS1,MAPKAPK2,MAP4K4,MAP3K8,TRAF4,MAPK14,RASSF2,PTPN22,RB1CC1,PJA2,CCM2,DLG1,MARVELD3,DUSP1,DUSP3,HIPK3,IRAK4,TRPV4,GREM1,F2RL1,SEMA3A,PTK2B,DACT1,FGFR3,FOXO1,HACD3,ARL6IP5,ZMYND11,HSPH1,CRACR2A,RAPGEF1,GSTP1,MAP4K5,HGF,HMGCR,PRMT1,DNAJA1,NKD1,DIXDC1,INS,IRAK2,LEP,LTBR,NBR1,MAP3K3,MAP3K4,MAP3K5,MEN1…
GO: Biological Process	GO:0001934	positive regulation of protein phosphorylation		8.757e-09	0.0001089	5.018e-07	5.021e-06	294	946	GDF5,ACVR1B,ACVR2A,ACVRL1,ADCY3,ADCY6,FZD4,FZD8,ADORA2A,ADRA2A,ADRB2,MAVS,OSBPL8,AKT1,ADCY4,ANG,ANGPT1,MAP4K3,ANXA2,PIK3R3,CAMK1,APP,MADD,TNFSF11,PLPP1,CAPRIN2,DDRGK1,PDE5A,EIF4G3,RAP2C,PEA15,ATP2B4,MARCO,RIPK2,CCND1,BCL2,TNFRSF10B,TNFRSF10A,BDKRB1,FGF18,BDNF,IQGAP1,MLKL,BMP6,BMPR2,SPHK1,BCL10,C5,RPS6KA4,CALM1,TNFSF18,CALM2,CALM3,MAP3K14,SOCS3,SPAG9,CAV1,CCND3,CDK9,CDKN1A,MAPKAPK2,CHI3L1,CLN3,MAP…
GO: Biological Process	GO:0044262	cellular carbohydrate metabolic process		8.807e-09	0.0001095	5.024e-07	5.027e-06	122	329	ACACB,DYSF,NLN,ADRA1B,AGL,AKT1,C1QTNF1,AKR1B1,SLC25A12,IRS2,B3GALT2,INPP4B,PER2,SYNJ1,IER3,SYNJ2,CALM1,RGN,SCARB2,COX11,CRY1,PPIP5K1,RB1CC1,DDB1,NUPR1,EP300,ZMPSTE24,BCKDK,EXT1,EXT2,PTK2B,BPNT1,PRKAG2,NCOA2,FOXO1,ISYNA1,SORBS1,SIRT7,GK5,MTOR,SLC37A4,GAA,GALK2,GBE1,COQ2,GFPT1,B4GALT1,GPT2,B3GNT9,B4GAT1,GPER1,GRB10,NR3C1,GUSB,HAS2,HAS3,DUSP12,HIF1A,HK1,HK2,HSD11B1,IDH1,IDH2,IGF1,IGF2,IGFBP3,IGFBP4,…
GO: Biological Process	GO:0016054	organic acid catabolic process		9.378e-09	0.0001166	5.319e-07	5.322e-06	103	266	ABAT,ACACB,ACADS,ACADSB,ACADVL,ACAT1,ACAT2,ACOX1,ACOX2,AHCY,AKT1,ARG2,IRS2,ATP2B4,ALDH7A1,BCAT1,BCAT2,BCKDHA,BCKDHB,BLMH,CBS,KYAT1,CDO1,ACBD5,CPT1A,CPT1B,CPT2,CRAT,LPIN2,SLC25A44,DECR2,CTH,DBT,ECI1,HIBCH,DLD,DLST,LONP2,ECH1,MECR,EHHADH,AASS,AADAT,DCXR,BCKDK,ETFA,ETFB,AKR1A1,CYP39A1,ACAA2,MTHFS,MTOR,GCDH,GLDC,GLS,GLUL,MCEE,MCAT,GPT2,GOT2,ABHD2,ADTRP,ADO,HADH,ACOT7,HMGCL,HNMT,IVD,LEP,LIPE,GADL1,ALD…
GO: Biological Process	GO:0016477	cell migration		9.409e-09	0.000117	5.319e-07	5.322e-06	520	1812	AAMP,ABL2,ABR,APCDD1,RHOJ,ACVR1B,ACVRL1,DYSF,ADA,ADARB1,FMNL2,ADRA2A,ACAN,AGTR1,OSBPL8,AKT1,ULK1,ALDOA,STK24,ALOX15B,ANG,ANGPT1,SH3RF1,ANXA1,KNSTRN,PIK3R3,APBB2,EPB41L5,APOB,APOD,APP,LMO4,SHTN1,SHROOM2,AQP1,ARF4,RHOB,RHOC,TNFSF11,ARSB,MCU,PHACTR4,DDRGK1,NUMB,IRS2,RERE,RAP2C,ATP2B4,HYAL2,LRRC15,GBF1,RAB11A,FADD,BCL2,TNFRSF10D,TNFRSF10B,TNFRSF10A,BDKRB1,FGF18,CEACAM1,IQGAP1,BMPR2,ARHGEF7,BSG,SPHK1,…
GO: Biological Process	GO:1901654	response to ketone		1.063e-08	0.0001322	5.979e-07	5.983e-06	89	221	ACACA,ADCY3,ADCY6,ADH1C,PARP1,AGTR1,AHR,AKT1,FBXO32,AKR1B1,AQP1,NCOA1,ATP2B1,CCND1,BCL2L1,CFLAR,KLF9,TSPO,CALM1,CALM3,CALR,CASP9,CAV1,CLDN1,CDC5L,CDK4,CDKN1A,SLIT2,ROCK2,SIN3A,NQO1,DUSP1,EDN1,ARPC2,EP300,KLF2,NCOA2,FOXO1,FOS,TXNIP,GABRB1,GBA,GJB2,FIBIN,GNAI1,GNAS,GNRH1,ABHD2,NR3C1,PARK7,CBX3,HNRNPK,HTR7,IFNB1,JAK2,FOXP2,MAOB,MSN,MTAP,NME1,P2RY6,ERRFI1,PCK2,PCNA,DDIT4,PRKAA1,PRKCE,PTGER2,PTGER4,PT…
GO: Biological Process	GO:0002520	immune system development		1.067e-08	0.0001327	5.979e-07	5.983e-06	357	1185	ABL2,HIPK1,ACVR1B,ACVR2A,ADA,PICALM,ADD1,EOMES,FZD7,FZD8,FZD9,PARP1,AHR,ALAS1,CUL4A,KLF11,ANGPT1,SH3RF1,ANXA1,ANXA2,APP,LMO4,ARNT,TNFSF11,HYAL2,DOCK11,TNFSF9,RIPK2,BAK1,FADD,BCL2,BCL3,BCL6,INPP4B,CEACAM1,BLM,BMI1,ZFP36L1,ARHGEF7,FUBP1,AP3D1,CACNB4,TNFSF18,CASP9,RUNX1,CBFB,CBLB,CD19,MTURN,CDC42,CDKN1C,CDKN2B,CEBPB,CEBPD,MFHAS1,ARL11,C12orf29,TJP2,OCIAD2,LRP5L,CNN2,IL27RA,PSMF1,KLF6,AHCTF1,SAMHD1,S…
GO: Biological Process	GO:0051091	positive regulation of DNA-binding transcription factor activity		1.205e-08	0.0001499	6.715e-07	6.719e-06	204	618	NCOA3,ABL2,FZD4,MAVS,AKT1,CUL1,ANGPT1,BIRC2,BIRC3,APP,RHOC,TNFSF11,DDRGK1,RIPK2,FADD,BCL3,TNFRSF10B,TNFRSF10A,BDNF,CFLAR,SPHK1,BCL10,LURAP1,RPS6KA4,TNFSF18,CALR,TRIM41,CAPN3,MAP3K14,CAT,CAV1,USP10,LRRFIP2,CHI3L1,TICAM2,ROCK2,PSMF1,ATF2,CREBBP,TRAF4,CTH,CX3CR1,RASSF2,PTPN22,DDX1,DHX9,CANT1,DLG1,TANK,GOLT1B,EDN1,OPTN,AGO1,IRAK4,PSME3,GREM1,TRIM13,FLOT1,PSMD14,EP300,TNIP1,F2R,F2RL1,TFG,ARID5B,FKBP1A…
GO: Biological Process	GO:0043069	negative regulation of programmed cell death		1.21e-08	0.0001504	6.715e-07	6.719e-06	330	1084	GDF5,NCOA3,ABL2,ADA,FZD9,ADORA2A,AGTR1,AKT1,ALDH2,AKR1B1,ANGPT1,SH3RF1,SLC25A4,ANXA1,APBB2,BIRC2,BIRC3,YBX3,API5,AQP1,PIAS1,PDXK,MADD,ARF4,ARG2,TP63,DDRGK1,IRS2,PEA15,URI1,RIPK2,TNFRSF6B,FADD,BCL2,BCL2L1,TNFRSF10D,BCL3,TNFRSF10B,BCL6,TNFRSF10A,BDKRB2,BDNF,BID,BLM,SOCS2,CFLAR,BMI1,TSC22D1,BNIP2,BNIP3,BNIP3L,BOK,IER3,SPHK1,ZPR1,BCL10,PTTG1IP,TNFSF18,CAPN3,SOCS3,SEMA5A,CAT,CAV1,CBS,RGN,CDH5,FCMR,CDK…
GO: Biological Process	GO:0007044	cell-substrate junction assembly		1.234e-08	0.0001535	6.82e-07	6.824e-06	52	108	ACVRL1,EPB41L5,APOD,BCL2,IQGAP1,ARHGEF7,CD151,MAP4K4,ROCK2,COL16A1,COL17A1,DUSP3,GREM1,PTK2B,CORO2B,DLC1,TESK2,FN1,SORBS1,FERMT2,GPM6B,STON1,ITGA2,ITGA5,ITGB4,KRT14,LAMA3,LAMB3,LAMC2,LIMS1,LRP1,SMAD3,MMP14,ENPP2,PLEC,PTPRK,PXN,ROCK1,S100A10,SDC4,SLC9A1,LIMCH1,THSD1,RCC2,CLASP1,THY1,MACF1,CORO1C,TSC1,VEGFA,DUSP22,PHLDB2
GO: Biological Process	GO:0007507	heart development		1.251e-08	0.0001556	6.884e-07	6.888e-06	226	698	MKKS,ACACB,ACVRL1,ARID1A,EOMES,FZD7,ADM,ADRA1B,AP1B1,ACAN,AHR,TEAD2,SORBS2,ANGPT1,SLC25A4,IFT20,LMO4,PDLIM4,RBM24,ADAM19,FADD,BMPR2,APLN,ZFP36L1,KLF5,MBD2,CALR,RUNX1,PDLIM1,DNAAF1,CDC42,CDKN1A,TMEM67,DHRS3,PDLIM7,TRIP10,SLIT2,NIPBL,COL3A1,ROCK2,COL5A1,COL11A1,ADAMTS1,NOX4,CREB1,ATF2,CRIP1,NCOR2,MAPK14,VCAN,HDAC9,IFT140,RB1CC1,CCM2,TMEM65,MED12,PARP2,DUSP6,EDN1,SETDB2,EFNA1,EIF4G2,SENP2,GREM1,ENG,…
GO: Biological Process	GO:0043254	regulation of protein-containing complex assembly		1.271e-08	0.0001581	6.966e-07	6.97e-06	170	497	MKKS,ABCA1,ABCA3,ADD1,PARP1,AHR,ULK1,CUL4B,CUL4A,BIRC2,LMO4,RHOC,ANKRA2,BAK1,BID,WASF1,WASL,TNFSF18,CAPG,CAPZA1,CAPZB,CAV1,CDC42,CDH5,PRUNE1,SLIT2,LMOD1,CHD1L,CREB1,CLIP3,PIEZO1,DBN1,DDB1,ASAP1,FARP2,FCHSD2,VILL,DLG1,JAM3,RBX1,DUT,ACTR3,ACTR2,ARPC2,SH3GLB1,WASF2,SAR1B,EIF4G1,CRBN,EP300,EPS8,ERCC1,ERCC3,ERCC5,STUB1,PTK2B,DACT1,FES,CAMSAP1,FOXC2,EVL,ARPC1A,ARFGEF1,CDC42EP3,CYFIP2,MTOR,AVIL,NCKAP1,W…
GO: Biological Process	GO:0071214	cellular response to abiotic stimulus		1.319e-08	0.0001641	7.161e-07	7.165e-06	132	365	ASIC1,DYSF,PARP1,AKT1,AKR1B1,CUL4B,YBX3,AQP1,RHOB,ATP1A1,HYAL2,BAK1,FADD,BCL2L1,TNFRSF10B,TNFRSF10A,BDKRB2,BLM,BMP6,BNIP3,ZFP36L1,TSPO,BCL10,CALM1,CAPN3,MAP3K14,CASP9,CAV1,CDKN1A,CHEK1,CLN3,NIPBL,CNN2,COL1A1,NOX4,CREBBP,CRIP1,CRY1,MAPK14,NSMF,PIEZO1,DDB1,OXSR1,RHNO1,CASP8AP2,TANK,RDH11,EGR1,EIF2S1,TRPV4,ENG,EP300,ERCC1,ZMPSTE24,NET1,MICU1,LRRC8C,FNTA,FNTB,POLD3,GJA1,ADIRF,TLK2,GRB2,HSPA5,TNKS1BP1…
GO: Biological Process	GO:0104004	cellular response to environmental stimulus		1.319e-08	0.0001641	7.161e-07	7.165e-06	132	365	ASIC1,DYSF,PARP1,AKT1,AKR1B1,CUL4B,YBX3,AQP1,RHOB,ATP1A1,HYAL2,BAK1,FADD,BCL2L1,TNFRSF10B,TNFRSF10A,BDKRB2,BLM,BMP6,BNIP3,ZFP36L1,TSPO,BCL10,CALM1,CAPN3,MAP3K14,CASP9,CAV1,CDKN1A,CHEK1,CLN3,NIPBL,CNN2,COL1A1,NOX4,CREBBP,CRIP1,CRY1,MAPK14,NSMF,PIEZO1,DDB1,OXSR1,RHNO1,CASP8AP2,TANK,RDH11,EGR1,EIF2S1,TRPV4,ENG,EP300,ERCC1,ZMPSTE24,NET1,MICU1,LRRC8C,FNTA,FNTB,POLD3,GJA1,ADIRF,TLK2,GRB2,HSPA5,TNKS1BP1…
GO: Biological Process	GO:0016236	macroautophagy		1.324e-08	0.0001647	7.161e-07	7.165e-06	122	331	ADRB2,PIP4K2B,AKT1,ULK1,IFT20,DDRGK1,DYNLL1,ATP6V1A,ATP6V1B1,ATP6V1B2,ATP6V0A1,AUP1,RIPK2,BNIP3,BNIP3L,ATP6V0D1,HGS,CDKN2D,SNAP29,SNX6,CLN3,RAB3GAP2,TECPR1,SPTLC2,VPS4B,ACBD5,VPS26A,FEZ2,FEZ1,CSNK2A2,DYNLL2,POLDIP2,TBC1D5,TOMM20,RB1CC1,DCN,KLHL3,VPS36,NUPR1,OPTN,SH3GLB1,TRIM13,CALCOCO2,STAM2,WDR81,RRAGB,WAC,TEX264,PRKAG2,VTA1,UFM1,MTOR,CHMP3,RAB23,GAPDH,VPS4A,GBA,MAP1LC3A,SESN1,PIM2,HTRA2,WDR45,L…
GO: Biological Process	GO:0046903	secretion		1.338e-08	0.0001664	7.202e-07	7.206e-06	483	1672	A2M,SERPINA3,ABAT,ABCA1,ABR,ASIC1,ACLY,ACVR2A,ADA,STK11IP,UCN2,FZD4,ADM,ADORA2A,ADRA2A,ADRB2,AGA,AGL,AGTR1,C1QTNF1,C1QTNF5,ALDH3B1,ALDOA,DOC2A,ANG,ANPEP,SLC25A4,ANXA1,ANXA2,AQP8,APP,AQP1,PDXK,MADD,CASK,ARNTL,TNFSF11,ARSB,ASAH1,MCU,RNASET2,NCOA1,DYNLL1,IRS2,RAP2C,STX11,ATP2A2,ABCC3,ATP6V0A1,RAB11A,SNAP23,CCND1,BCL2L1,BDKRB2,BDNF,CEACAM1,IQGAP1,SOCS2,BMP6,APLN,PER2,SYNJ1,ARHGEF7,BSG,SPHK1,CPNE3,SER…
GO: Biological Process	GO:1903793	positive regulation of anion transport		1.349e-08	0.0001678	7.233e-07	7.237e-06	196	590	ABAT,ABCA1,ABCA3,CLTCL1,ADORA2A,MAVS,OSBPL8,AK1,AKT1,C1QTNF1,ANG,ANK3,ANXA2,CAMK1,APP,CASK,TNFSF11,TP63,MCU,ASPH,DYNLL1,IRS2,HYAL2,BCL2,BID,BMP6,APLN,ARHGEF7,BSG,ZPR1,CAV1,RUNX1,CDC42,CEBPB,CLN3,PLK3,MPC2,NPEPPS,MYRIP,CREBL2,CLIP3,ABCG1,MAPK14,CSNK2A2,RASL10B,LDLRAP1,TM9SF4,PTPN22,DHX9,PARD6A,DPYSL2,ACTR3,EDN1,ARPC2,SH3GLB1,LPCAT3,SAR1B,NUTF2,EP300,STOM,APBB3,DTNBP1,F2RL1,ABCA8,ACSL1,ACSL3,ACSL4,…
GO: Biological Process	GO:0017038	protein import		1.397e-08	0.0001737	7.454e-07	7.458e-06	93	235	DNAJC19,MAVS,AKT1,ANGPT1,PEX3,APOD,APP,CHCHD4,ARNTL,HYAL2,ZPR1,PTTG1IP,CBLB,CDKN1A,PEX16,MAPK14,CSE1L,IPO13,ROMO1,TOMM20,PTPN22,DDX5,LONP2,E2F3,PAM16,NUTF2,EP300,FAM53C,UBR5,TIMM44,HIKESHI,RPAIN,RANBP6,UFM1,TXNIP,RAB23,NUP50,GLI3,GPER1,HSPA4,HSPA8,HSP90AA1,SNX33,IL6,JAK2,KPNA3,TNPO1,LAMP2,LEP,LMNA,SMAD3,NFKBIA,NUP98,PEX1,PEX6,PEX10,PIK3R1,PIK3R2,PML,MDFIC,FAM53A,PPP2CA,PPP3CA,PPP3R1,PKIA,PRKD1,MA…
GO: Biological Process	GO:0032984	protein-containing complex disassembly		1.418e-08	0.0001764	7.537e-07	7.541e-06	151	431	ARID1A,DYSF,ADD1,SCAF4,ADRB2,NCEH1,ANXA2,APOB,SHROOM2,KHSRP,ASPH,BNIP3,PER2,SYNJ1,MRPL49,CAPG,CAPZA1,CAPZB,SEMA5A,CAV1,SCARB1,SNAP29,AP2S1,CLN3,CLTC,LMOD1,TECPR1,VPS4B,MRPL33,CSNK1A1,LDLRAP1,IST1,MRPL19,CHMP7,VILL,STMN3,FRAT1,MRPL53,ARPC2,MRPS2,TRPV4,CKAP2,MRPS31,CALCOCO2,EPS8,ZMPSTE24,MRPS36,F2RL1,MRPL35,CAMSAP1,MRRF,EVL,LIMA1,CHMP5,VTA1,MRPL45,GAS2L1,AVIL,MRPL48,MRPS33,CHMP3,VPS4A,GBA,MAP1LC3A,…
GO: Biological Process	GO:0048534	hematopoietic or lymphoid organ development		1.49e-08	0.0001853	7.887e-07	7.891e-06	339	1120	ABL2,HIPK1,ACVR1B,ACVR2A,ADA,PICALM,ADD1,EOMES,FZD7,FZD8,FZD9,PARP1,AHR,ALAS1,CUL4A,KLF11,ANGPT1,SH3RF1,ANXA1,ANXA2,APP,LMO4,ARNT,TNFSF11,HYAL2,DOCK11,TNFSF9,RIPK2,BAK1,FADD,BCL2,BCL3,BCL6,INPP4B,CEACAM1,BLM,BMI1,ZFP36L1,ARHGEF7,FUBP1,AP3D1,CACNB4,TNFSF18,CASP9,RUNX1,CBFB,CD19,MTURN,CDC42,CDKN1C,CDKN2B,CEBPB,CEBPD,MFHAS1,ARL11,C12orf29,TJP2,OCIAD2,LRP5L,CNN2,PSMF1,KLF6,AHCTF1,SIN3A,CREB1,CREBBP,S…
GO: Biological Process	GO:0036498	IRE1-mediated unfolded protein response		1.547e-08	0.0001924	8.152e-07	8.157e-06	37	67	ACADVL,ADD1,DDRGK1,BAK1,ATP6V0D1,SRPRB,TPP1,GOSR2,CUL7,CTDSP2,PDIA6,EXTL1,EXTL2,EXTL3,HYOU1,SYVN1,SERP1,GFPT1,YIF1A,PDIA5,KDELR3,HDGF,HSPA5,LMNA,DNAJB9,PTPN1,PARP16,FKBP14,WIPI1,CXXC1,SHC1,SEC31A,ARFGAP1,SRPRA,SSR1,WFS1,XBP1
GO: Biological Process	GO:0034599	cellular response to oxidative stress		1.562e-08	0.0001943	8.197e-07	8.202e-06	125	342	PARP1,AKT1,ALDH2,ALDH3B1,AKR1B1,STK24,ANXA1,NUDT2,ZNF622,APP,AQP1,PRKRA,RHOB,CHCHD4,ARNT,ARNTL,ATP2A2,BCL2,CFLAR,BNIP3,SPHK1,CAT,CCNA2,CDK2,PRDX5,NOX4,SIN3A,BCAR1,CRK,ROMO1,DAPK1,NQO1,EIF2S1,EPAS1,STX2,NET1,KLF2,FANCD2,CHD6,FOXO1,FOXO3,FBLN5,GPX8,FOS,ARL6IP5,OSER1,GSKIP,TXNRD2,PPARGC1B,CAMKK2,G6PD,HSPH1,GBA,MAP1LC3A,GCH1,GJB2,RALBP1,GLRX,HTRA2,GPX1,GPX3,GPX5,GPX7,GSTP1,AIFM2,ZNF277,HDAC2,HGF,HIF1…
GO: Biological Process	GO:0007346	regulation of mitotic cell cycle		1.643e-08	0.0002043	8.581e-07	8.586e-06	215	660	CDC7,HECW2,AKT1,CUL4B,CUL4A,CUL1,ANXA1,APP,CDC14A,CDK10,HAUS1,DYNLL1,GBF1,RAB11A,CCND1,BCL2,BCL2L1,BCL6,IQGAP1,BID,BLM,ZFP36L1,IER3,SPHK1,BTG1,CACNB4,CTDSP1,CCND3,CDC42,CDK2,CDK4,CDK9,CDKN1A,CDKN1C,CDKN2A,CDKN2B,CDKN2C,CDKN2D,CETN2,RCC1,CHEK1,CNOT8,SLC9A3R1,PLK3,PSMF1,ADAMTS1,CNOT10,VPS4B,NEK7,SIN3A,SYF2,ATF2,CREBBP,MAD2L1BP,SLFN11,POLDIP2,PABIR1,BRINP1,CUL7,DDB1,MAGI2,DLG1,RBX1,ARID3A,DUSP1,DUSP…
GO: Biological Process	GO:0048732	gland development		1.649e-08	0.0002051	8.581e-07	8.586e-06	178	527	NCOA3,ADA,WDR35,AHR,AK4,AKT1,ALDH1A3,ALOX15B,ANXA1,LMO4,TNFSF11,TP63,NCOA1,IRS2,FADD,CCND1,BCL2,FGF18,HESX1,CEACAM1,SOCS2,CFLAR,APLN,TSPO,CACNB4,CAV1,RUNX1,CLDN1,RGN,DNAAF1,CDC42,CDKN1C,CDO1,CEBPB,SLIT2,SLC9A3R1,RHBDD3,LRP5L,EIF2AK3,CPT1A,CREB1,CRIP1,NCOR2,UPF2,CSNK2A2,DBP,RB1CC1,MAFB,DUT,EPHA2,EPHB3,ZMPSTE24,FSTL3,EZH1,CITED2,SEMA3A,FASN,PRMT5,ARID5B,FGF7,FGF10,FGFR1,SEMA3C,FPGS,NPHP3,FRZB,DKK3,…
GO: Biological Process	GO:0031400	negative regulation of protein modification process		1.694e-08	0.0002106	8.776e-07	8.781e-06	205	624	DYSF,ADARB1,ADORA2A,AKT1,ANGPT1,ATP2B4,HYAL2,URI1,BAK1,BDKRB1,BDKRB2,CEACAM1,PER2,TSPO,CALM1,CALM2,CALM3,CAMLG,CAPN3,SOCS3,CTDSP1,SPAG9,CAV1,CBLB,RGN,CDKN1A,CDKN1C,CDKN2A,CDKN2B,CDKN2C,CDKN2D,MFHAS1,BOD1,SLIT2,SNX6,ROCK2,WWTR1,SIN3A,CRY1,IBTK,SOCS5,CTBP1,PABIR1,PHACTR2,RASSF2,PTPN22,PARD6A,DMD,L3MBTL2,SH2B3,DUSP1,DUSP3,DUSP4,DUSP5,DUSP6,PPP1R14B,CTDSP2,HIPK3,LATS2,AASS,EIF4G1,SENP2,GREM1,ENG,CTDS…
GO: Biological Process	GO:0051301	cell division		1.711e-08	0.0002128	8.83e-07	8.835e-06	227	704	NCOA3,CDC7,FZD7,KLHL13,KLHL42,ANK3,RAE1,KNSTRN,ANXA11,CDC14A,RHOB,RHOC,HAUS1,TP63,NUMB,RAB11A,CCND1,BCL2L1,BLM,BMI1,ZFP36L1,FUBP1,WASL,CALM1,CALM2,CALM3,CAT,RUNX1,CCNA2,CCND3,CCNG2,SMC3,CCNE2,CDC42,CDK2,CDK4,CETN2,RCC1,BOD1,CLTC,PLK3,ANAPC13,ROCK2,AHCTF1,VPS4B,NSL1,WWTR1,BCAR1,CSNK1A1,RAB11FIP3,IST1,CUL7,CABLES1,CHMP7,PARD6A,KLHL21,GNL3,L3MBTL2,ACTR3,ACTR2,SETDB2,LATS2,SH3GLB1,DYNC1LI1,AATF,CKAP2…
GO: Biological Process	GO:0044265	cellular macromolecule catabolic process		1.805e-08	0.0002245	9.277e-07	9.282e-06	374	1255	USP11,RBM10,RHBDD2,F8A1,RNF150,HECW2,OSBPL7,KLHL42,AKT1,FBXO33,KLHL8,CUL4B,CUL4A,CUL1,AMFR,ANXA2,BIRC2,NT5C3B,YBX3,COPS3,PIAS1,KHSRP,ARNTL,RNASET2,DDRGK1,LSM2,RBM24,RNASEH1,OMA1,CTSF,AUP1,BNIP3,BNIP3L,ZFP36L1,ZPR1,HERC2,SPSB3,PTTG1IP,USP13,NUDT16,CAMLG,CAPN2,RPL14,CAV1,USP10,RGN,MTA1,NEMF,CDK2,TMEM67,TBRG4,DIS3L,MAPKAPK2,CNOT8,CIRBP,ERCC8,AP2S1,TPP1,CLN3,CLTC,NOCT,FBXL2,EIF2AK3,PLK3,ARMC8,ROCK2,P…
GO: Biological Process	GO:0010564	regulation of cell cycle process		1.867e-08	0.0002322	9.556e-07	9.561e-06	267	852	CDC7,FZD9,HECW2,KLHL13,AKT1,UXT,CUL4B,CUL4A,CUL1,RAE1,ANXA1,KNSTRN,APP,CDC14A,CDK10,HAUS1,TP63,DDRGK1,DYNLL1,EIF4G3,ATP2B4,RAB11A,CCND1,BCL2,BCL2L1,BCL6,BID,BLM,BMI1,ZFP36L1,IER3,SPHK1,CACNB4,NUDT16,CALM1,CALM2,CALM3,CALR,CTDSP1,CCND3,CDC42,CDK2,CDK4,CDK9,CDKN1A,CDKN1C,CDKN2A,CDKN2B,CDKN2C,CDKN2D,TMEM67,CETN2,RCC1,CHEK1,CNOT8,CIRBP,CLTC,NIPBL,PLK3,ROCK2,PSMF1,ADAMTS1,CNOT10,AHCTF1,VPS4B,RMI2,SIN3…
GO: Biological Process	GO:0043066	negative regulation of apoptotic process		1.889e-08	0.0002349	9.616e-07	9.621e-06	322	1058	GDF5,NCOA3,ABL2,ADA,FZD9,ADORA2A,AGTR1,AKT1,ALDH2,AKR1B1,ANGPT1,SH3RF1,SLC25A4,ANXA1,APBB2,BIRC2,BIRC3,YBX3,API5,AQP1,PIAS1,PDXK,MADD,ARF4,ARG2,TP63,DDRGK1,IRS2,PEA15,URI1,RIPK2,TNFRSF6B,FADD,BCL2,BCL2L1,TNFRSF10D,BCL3,TNFRSF10B,BCL6,TNFRSF10A,BDKRB2,BDNF,BID,BLM,SOCS2,CFLAR,BMI1,TSC22D1,BNIP2,BNIP3,BNIP3L,BOK,IER3,SPHK1,ZPR1,BCL10,PTTG1IP,TNFSF18,CAPN3,SOCS3,SEMA5A,CAT,CAV1,CBS,RGN,CDH5,FCMR,CDK…
GO: Biological Process	GO:0051099	positive regulation of binding		1.894e-08	0.0002356	9.616e-07	9.621e-06	83	204	ABL2,HIPK1,ADD1,PARP1,AMFR,ANXA2,EPB41L5,APP,CAPRIN2,DDRGK1,EDF1,RIPK2,BDNF,ARHGEF7,MBD2,CALM1,CALM3,CAV1,CDK9,EIF2AK3,DHX9,GMNN,ACTR3,HIPK3,EIF2S1,EIF4G1,FLOT1,EP300,EPHA4,EPHB6,DACT1,FKBP1A,NPHP3,PLK2,GTF2B,PARK7,HMGB2,HOXA3,HES1,HSPA4,IGF1,ITGA2,JAK2,LFNG,LRP1,MARK3,MEN1,MET,MFNG,HIPK2,MYC,NCBP1,NGF,NME1,NVL,PITX2,PLAUR,PLCL1,DERL1,PPP2CA,PPP2CB,PSEN1,HMBOX1,RAN,RARA,RFNG,S100A10,SKI,MAPRE1,PA…
GO: Biological Process	GO:0031331	positive regulation of cellular catabolic process		2.346e-08	0.0002918	1.186e-06	1.187e-05	145	413	ADRA1B,ADRA2A,ADRB2,OSBPL7,PIP4K2B,AKT1,ULK1,APP,PIAS1,KHSRP,ARNT,DDRGK1,IRS2,RBM24,RIPK2,BID,BNIP3,BNIP3L,ZFP36L1,PTTG1IP,DAGLB,USP13,CAV1,RGN,TMEM67,CNOT8,RAB3GAP2,PLK3,ROCK2,SPTLC2,CPT1A,CSNK1A1,SOCS5,PUM1,HERPUD1,PABIR1,RNF144B,DAPK1,DCN,FBXL5,FBXO22,RBX1,DXO,NUPR1,OPTN,ABHD5,SH3GLB1,TRIM13,HNRNPR,CALCOCO2,STUB1,WAC,PTK2B,DACT1,ARIH2,ZER1,YTHDF2,FOXO1,FOXO3,UQCC2,CAMKK2,PLK2,GBA,SESN1,GCLC,TN…
GO: Biological Process	GO:0016049	cell growth		2.552e-08	0.0003174	1.285e-06	1.286e-05	192	580	NCOA3,ACVR1B,ACVRL1,NDRG3,PICALM,ADRA1B,AGTR1,AKT1,ALCAM,ULK1,SORBS2,SLC25A4,APBB2,EPB41L5,APP,SHTN1,CAPRIN2,DACT3,DCBLD2,HYAL2,ATP5MC1,URI1,RAB11A,BCL2,BCL6,BDKRB1,BDNF,CEACAM1,IQGAP1,SOCS2,BMPR2,SPHK1,FUBP1,BTG1,WASF1,SEMA5A,CXCL16,SPAG9,CDC42,CDKN1A,CDKN2A,CDKN2C,CDKN2D,TRIP10,CIRBP,SLIT2,SIN3A,BCAR1,CRABP2,CRK,CTH,ULK2,PABIR1,SERTAD2,IST1,DBN1,SLC23A2,DPYSL2,HBEGF,PARP2,ACTR3,EDN1,SGK2,SH3GLB…
GO: Biological Process	GO:0060348	bone development		2.707e-08	0.0003366	1.357e-06	1.358e-05	94	241	ANXA2,TNFSF11,FGF18,BGN,BMP6,BMPR2,SERPINH1,CBS,RGN,DHRS3,TJP2,LRP5L,COL1A1,MAPK14,SETDB1,SLC38A10,ABI1,SH2B3,WASF2,INSIG2,TRPV4,GREM1,ENG,EP300,LRRC17,ZMPSTE24,EXT1,EXT2,CITED2,FBN1,SLC9B2,FGFR3,FLI1,TMEM107,RAB23,GJA1,GLG1,GLI3,GNAS,TMEM119,MIGA2,AKAP13,HAS2,COL27A1,IGF1,INSIG1,LEP,SMAD5,MEIS1,MMP13,MMP14,MSX1,NAB1,NOTCH2,PAFAH1B1,PHEX,VKORC1,PITX2,PLS3,PLXNB1,TAPT1,PPIB,PRPSAP2,PTGER4,PTPN6,FA…
GO: Biological Process	GO:0051098	regulation of binding		2.813e-08	0.0003499	1.405e-06	1.406e-05	149	428	ABL2,HIPK1,FRMD7,DYSF,ADD1,PARP1,ADRB2,AKT1,AMFR,ANGPT1,ANXA2,EPB41L5,CAMK1,APP,TNFSF11,CAPRIN2,DDRGK1,ATP2A2,EDF1,RIPK2,BCL3,BDNF,BLM,PER2,ARHGEF7,MBD2,CALM1,CALM3,CAV1,RUNX1T1,CBLB,CDC42,CDK9,CDKN1A,CCPG1,ZNF462,EIF2AK3,SIN3A,CRK,CSNK1A1,LDLRAP1,DHX9,ZNF593,GMNN,ACTR3,HIPK3,EIF2S1,EIF4G1,SENP2,FLOT1,EP300,EPHA4,EPHB6,ZMPSTE24,STUB1,DTNBP1,DACT1,MAD2L2,FKBP1A,NPHP3,PLK2,GOLGA2,PIM2,GPER1,GTF2B,H…
GO: Biological Process	GO:0031098	stress-activated protein kinase signaling cascade		2.922e-08	0.0003634	1.454e-06	1.454e-05	117	318	FZD7,AKT1,AKR1B1,CUL1,SH3RF1,MAP4K3,ZNF622,APP,TNFSF11,RIPK2,MLKL,ZFP36L1,SPHK1,BCL10,SPAG9,MTURN,CDC42,MFHAS1,MAPKAPK2,MAP4K4,MAP3K8,TRAF4,MAPK14,RASSF2,PTPN22,RB1CC1,PJA2,CCM2,DLG1,MARVELD3,DUSP1,DUSP3,HIPK3,IRAK4,TRPV4,GREM1,ZMPSTE24,F2RL1,SEMA3A,PTK2B,DACT1,FGFR3,FOXO1,HACD3,ARL6IP5,ZMYND11,HSPH1,CRACR2A,RAPGEF1,GSTP1,MAP4K5,HGF,HMGCR,PRMT1,DNAJA1,NKD1,DIXDC1,INS,IRAK2,LEP,LTBR,NBR1,MAP3K3,MA…
GO: Biological Process	GO:0090066	regulation of anatomical structure size		2.937e-08	0.0003652	1.455e-06	1.456e-05	197	599	MKKS,RAB22A,PICALM,ADCY6,ADD1,ADM,ADORA2A,ADRA1B,ADRA2A,ADRB2,AGTR1,AHR,AKT1,ULK1,TMEM123,SHTN1,SHROOM2,AQP1,PDE5A,ATP2B1,ATP5MC1,RAB11A,BBS2,PEX11B,PEX11A,BDKRB2,BDNF,BMPR2,APLN,PER2,WASF1,WASL,CAPG,CAPZA1,CAPZB,SEMA5A,CAV1,CBS,CDK4,SLIT2,SLC9A3R1,CLN3,LMOD1,ROCK2,SIN3A,CRABP2,CREB1,ULK2,IST1,DBN1,RB1CC1,FCHSD2,VILL,DLG1,DPYSL2,DUSP5,ACTR3,ACTR2,EDN1,ARPC2,WASF2,EIF4G2,TRPV4,EP300,KCNMB2,EPS8,EX…
GO: Biological Process	GO:0032507	maintenance of protein location in cell		3.115e-08	0.0003874	1.537e-06	1.538e-05	38	71	ADCY6,AKT1,ANK3,GPAA1,BCL3,TSPO,CAV1,SUN2,CIZ1,DBN1,INSIG2,GJA1,TNRC6A,KDELR2,KDELR3,GRIK5,GSN,HK1,HK2,PARK7,HSPA5,SCIN,INSIG1,PFN1,PML,TAPT1,RANGAP1,VPS13D,PFN4,SP100,GOLPH3,MPRIP,TAF8,VPS13A,ARL2BP,PINK1,CHCHD10,TMSB15B
GO: Biological Process	GO:0016126	sterol biosynthetic process		3.237e-08	0.0004026	1.591e-06	1.592e-05	42	82	ACACA,ACACB,ACAT2,ACLY,APOB,CH25H,GGPS1,ABCG1,DHCR7,DHCR24,PLPP6,LPCAT3,INSIG2,FASN,ACAA2,PRKAG2,PMVK,EBP,G6PD,CYB5R2,CYB5R1,FAXDC2,ERLIN2,HMGCR,HMGCS1,IDI1,INSIG1,MVD,NFYA,NFYB,PRKAA1,RAN,MSMO1,SCD,SCAP,SOD1,SP1,SQLE,SREBF1,SREBF2,TM7SF2,SEC14L2
GO: Biological Process	GO:0032970	regulation of actin filament-based process		3.322e-08	0.0004131	1.626e-06	1.627e-05	153	443	MKKS,ABL2,FRMD7,ADD1,SHROOM2,CDK10,PDLIM4,RHOB,RHOC,ATP1A1,ATP2A2,IQGAP1,WASF1,WASL,CAPG,CAPZA1,CAPZB,SEMA5A,CAV1,CD47,CDC42,SLIT2,LMOD1,CNN2,ROCK2,NOX4,CRK,MTSS1,DBN1,FCHSD2,RHOBTB1,VILL,DLG1,JAM3,ACTR3,ACTR2,EDN1,ARPC2,WASF2,SORBS3,EP300,EPS8,F2RL1,PTK2B,CORO2B,DLC1,FES,EVL,LIMA1,ARPC1A,ARFGEF1,CDC42EP3,CYFIP2,PDPN,MTOR,AVIL,STAU2,NCKAP1,WASF3,GMFB,FERMT2,GPM6B,GRB2,TRIOBP,CIT,GSN,CDC42EP1,AKAP…
GO: Biological Process	GO:1901653	cellular response to peptide		3.334e-08	0.0004147	1.626e-06	1.627e-05	149	429	ADCY3,ADCY6,PARP1,ADRB2,AGTR1,OSBPL8,PIP4K2B,AKT1,AKR1B1,KLF11,ADCY4,PIK3R3,APP,USO1,IRS2,ATP2B1,ATP6V1A,ATP6V1B1,ATP6V1B2,ATP6V0A1,RIPK2,CEACAM1,SOCS2,CFLAR,ZFP36L1,KLF5,TRIM41,SOCS3,CAV1,CCNA2,CCND3,ATP6V0D1,CDC5L,CDK2,CDK4,ATP6V1F,SNX6,ROCK2,GDF15,BCAR1,CREB1,CRK,LPIN2,HDAC9,CYP11B1,PTPN22,EDN1,NAMPT,EIF4EBP2,INSIG2,EPHA4,EPRS1,KLF2,FBN1,FOXC2,FOXO1,CHMP5,SORBS1,GHR,GJA1,RAB10,GJB2,GNAI2,RAB31…
GO: Biological Process	GO:0032990	cell part morphogenesis		3.481e-08	0.0004328	1.691e-06	1.692e-05	254	809	ABL2,ADARB1,PICALM,FZD4,ADORA2A,HECW2,ALCAM,ULK1,ANK3,CNTNAP1,APBB2,LRRC4C,APP,SHTN1,CASK,TMEFF1,CAPRIN2,NUMB,IRS2,RERE,TRAK2,ATP5MC1,RAB11A,BCL2,BCL2L1,BDNF,IQGAP1,BMPR2,ARHGEF7,BSG,WASF1,WASL,SEMA5A,SPAG9,PIAS2,CDC42,CDH2,CDH11,ARHGAP33,SLC25A46,PDLIM7,CHN1,SLIT2,NGEF,MAP4K4,ROCK2,SIN3A,CRABP2,CREB1,NSMF,FEZ2,FEZ1,DNM3,POLDIP2,NEXN,ULK2,CUX1,BOC,IST1,DBN1,CUL7,GAB2,NYAP1,SLC23A2,DPYSL2,ABI1,PQB…
GO: Biological Process	GO:0006839	mitochondrial transport		3.572e-08	0.0004442	1.728e-06	1.729e-05	109	292	ACACA,ACACB,DNAJC19,FZD9,AKT1,SLC25A4,CHCHD4,SLC25A12,TP63,MCU,ATP5MC1,ATP5MC2,ATP5MC3,BAK1,BCL2,BCL2L1,BCS1L,BID,BNIP3,BNIP3L,BOK,IER3,TSPO,AIP,SLC25A46,MPC2,PMPCB,NPEPPS,CPT1A,CPT1B,CPT2,ATF2,CSNK2A2,ROMO1,SMDT1,TOMM20,PAM16,SH3GLB1,IMMP2L,EYA2,SLC25A37,MICU1,ARIH2,ACAA2,PRKAG2,TIMM44,ALKBH7,TMEM14C,MTX2,MPC1,GCLC,AFG3L2,TOMM34,YWHAQ,HTRA2,HK2,HSPA4,HSP90AA1,ATP5IF1,SFXN5,LMAN1,BLOC1S2,NMT1,TIM…
GO: Biological Process	GO:0061008	hepaticobiliary system development		3.633e-08	0.0004518	1.751e-06	1.752e-05	75	181	ADA,WDR35,AHR,AK4,ANXA1,CCND1,FGF18,CEACAM1,CFLAR,RUNX1,CLDN1,RGN,DNAAF1,CEBPB,RHBDD3,NIPBL,CPT1A,UPF2,CSNK2A2,DBP,RB1CC1,DUT,ZMPSTE24,EZH1,CITED2,PRMT5,ARID5B,FPGS,NPHP3,FRZB,GLI3,HGF,HLX,HMBS,HMGCL,HMGCS1,HP,HES1,IGF2R,IL6,ITGA2,ITPR1,JUN,KRAS,KRT18,LIMS1,SMAD3,MET,MPST,NOTCH1,NOTCH2,PCK2,PCNA,E2F7,PHF2,PIK3CA,PKM,PLAU,PROX1,PTCH1,QDPR,PTCD2,SOD2,SOX9,SP1,SRD5A1,TAF10,SOX17,ICMT,TYMS,CADM1,UCP2…
GO: Biological Process	GO:0006753	nucleoside phosphate metabolic process		3.736e-08	0.0004646	1.794e-06	1.795e-05	227	710	ACACA,ACACB,PUDP,ACADSB,ACAT1,ACLY,ADA,ADCY3,ADCY6,ADK,PARP1,ADSL,PDP2,AK1,AK2,AK4,ALDOA,TPST2,AMPD2,ADCY4,RAE1,NUDT2,NT5C3B,APP,CASK,ARNT,SLC25A12,ASMTL,PDE5A,ATP5MC1,ATP5MC2,ATP5MC3,ATP6V1A,BCL2L1,SUCLA2,BDNF,BID,IER3,CACNB4,NUDT16,ENTPD3,TJP2,MPC2,RRM2B,COX6C,COX7B,COX10,SAMHD1,VPS9D1,REXO2,ELOVL3,CTPS1,UCK1,DCTD,CANT1,AK5,DLD,DLG1,DLST,DTYMK,SLC35B3,DUT,NUPR1,DERA,NAMPT,EHHADH,AASS,EPHA2,HSD1…
GO: Biological Process	GO:0048285	organelle fission		3.919e-08	0.0004873	1.874e-06	1.875e-05	393	1336	CLTCL1,ACOX1,ACVR1B,CDC7,HECW2,AKT1,RAD54L,CUL4B,CUL4A,CUL1,KLF11,ANK3,RAE1,ANXA1,KNSTRN,APP,PIAS1,CDC14A,CDK10,RHOB,RHOC,HAUS1,MCU,DYNLL1,EIF4G3,GBF1,RAB11A,BCAT1,CCND1,BCL2,BCL2L1,BCL6,PEX11B,PEX11A,BANF1,IQGAP1,BID,BLM,BNIP3,ZFP36L1,IER3,SPHK1,ZPR1,BTG1,WRAP73,CACNB4,CALM1,CALM2,CALM3,CALR,CTDSP1,KIFC2,CCNA2,CCND3,CCNG2,CCNH,SMC3,CCNE2,CDC5L,CDC42,CDK2,CDK4,SLC25A46,CDK9,CDKN1A,CDKN1C,CDKN2A,C…
GO: Biological Process	GO:0007163	establishment or maintenance of cell polarity		4.043e-08	0.0005028	1.926e-06	1.928e-05	95	246	IFT20,SHTN1,AQP1,ARF4,RHOB,RHOC,GBF1,PDLIM1,CDC42,CDH5,CYTH3,SLC9A3R1,ROCK2,CLIC4,CRK,FEZ1,CTNNA1,RHOBTB1,PARD6A,DLG1,JAM3,DOCK2,UST,ACTR3,ACTR2,SPRY1,PTK2B,FAT1,FGF10,CAP2,FLOT2,ARFGEF1,NPHP3,SPINT2,PRICKLE2,NCKAP1,PARD6G,GJA1,RAB10,INSC,GSN,EXOC4,HES1,HSP90AA1,IGF1,DOCK7,ILK,MPP7,LIMS1,LMNA,MSN,MYH9,MYO9B,NEK3,NUMA1,PAFAH1B1,PARVB,PLK1,MAPKAP1,PRKCI,NDE1,PTK7,SPDL1,RAP2A,MCPH1,ROCK1,LIN7C,SYNJ2…
GO: Biological Process	GO:0001701	in utero embryonic development		4.199e-08	0.0005222	1.993e-06	1.994e-05	176	526	NCOA3,ACVR1B,ACVRL1,ADA,ADD1,EOMES,ADM,AKT1,CUL4A,AMD1,TSHZ3,ANGPT1,EPB41L5,APOB,YBX3,COPS3,WDR19,ARNT,NCOA1,BCL2L1,BMI1,BNIP2,ZFP36L1,ZPR1,C5,CAPN2,SOCS3,RUNX1,CDKN1C,CEBPB,CHEK1,SLIT2,ADAMTS3,C1orf43,APBA3,SIN3A,SYF2,CPT2,HINFP,NCOR2,MTSS1,DAD1,DBN1,YTHDC1,SETDB1,SEC24D,CCM2,STMN3,HBEGF,DUSP3,RDH10,DNAJB6,EDN1,LATS2,LPAR6,SENP2,EPAS1,ERF,KLF2,CITED2,FGFR1,ZBTB18,SPINT2,PRICKLE2,B9D1,SYVN1,NCKAP…
GO: Biological Process	GO:0120039	plasma membrane bounded cell projection morphogenesis		4.389e-08	0.0005458	2.075e-06	2.076e-05	247	785	ABL2,ADARB1,PICALM,FZD4,ADORA2A,HECW2,ALCAM,ULK1,ANK3,CNTNAP1,APBB2,LRRC4C,APP,SHTN1,CASK,TMEFF1,CAPRIN2,NUMB,IRS2,RERE,TRAK2,ATP5MC1,RAB11A,BCL2,BDNF,IQGAP1,BMPR2,ARHGEF7,BSG,WASF1,WASL,SEMA5A,SPAG9,PIAS2,CDC42,CDH2,CDH11,ARHGAP33,SLC25A46,PDLIM7,CHN1,SLIT2,NGEF,MAP4K4,ROCK2,SIN3A,CRABP2,CREB1,NSMF,FEZ2,FEZ1,DNM3,NEXN,ULK2,CUX1,BOC,IST1,DBN1,CUL7,GAB2,NYAP1,SLC23A2,DPYSL2,ABI1,PQBP1,UST,ACTR3,AC…
GO: Biological Process	GO:0009117	nucleotide metabolic process		4.83e-08	0.0006006	2.273e-06	2.274e-05	224	701	ACACA,ACACB,PUDP,ACADSB,ACAT1,ACLY,ADA,ADCY3,ADCY6,ADK,PARP1,ADSL,PDP2,AK1,AK2,AK4,ALDOA,TPST2,AMPD2,ADCY4,RAE1,NUDT2,NT5C3B,APP,CASK,ARNT,SLC25A12,ASMTL,PDE5A,ATP5MC1,ATP5MC2,ATP5MC3,ATP6V1A,BCL2L1,SUCLA2,BDNF,BID,IER3,CACNB4,NUDT16,TJP2,MPC2,RRM2B,COX6C,COX7B,COX10,SAMHD1,VPS9D1,REXO2,ELOVL3,CTPS1,UCK1,DCTD,AK5,DLD,DLG1,DLST,DTYMK,SLC35B3,DUT,NUPR1,DERA,NAMPT,EHHADH,AASS,EPHA2,HSD17B12,AADAT,EN…
GO: Biological Process	GO:1901990	regulation of mitotic cell cycle phase transition		4.843e-08	0.0006022	2.273e-06	2.274e-05	160	470	CDC7,HECW2,AKT1,CUL4B,CUL4A,CUL1,ANXA1,APP,CDC14A,CDK10,HAUS1,DYNLL1,RAB11A,CCND1,BCL2,BID,BLM,ZFP36L1,IER3,CACNB4,CTDSP1,CCND3,CDK2,CDK4,CDKN1A,CDKN1C,CDKN2A,CDKN2B,CDKN2C,CDKN2D,CETN2,CHEK1,CNOT8,PLK3,PSMF1,ADAMTS1,CNOT10,VPS4B,SIN3A,SYF2,CREBBP,MAD2L1BP,SLFN11,PABIR1,DDB1,DLG1,RBX1,ARID3A,DUSP1,CTDSP2,EIF4G1,DYNC1LI1,SENP2,PSME3,PSMD14,CTDSPL,EP300,ERCC3,DACT1,TUBB4B,FGF10,MAD2L2,ANAPC5,ANP32B…
GO: Biological Process	GO:0009150	purine ribonucleotide metabolic process		4.95e-08	0.0006156	2.314e-06	2.316e-05	186	563	ACACA,ACACB,ACADSB,ACAT1,ACLY,ADA,ADCY3,ADCY6,ADK,PARP1,ADSL,PDP2,AK1,AK2,AK4,ALDOA,TPST2,AMPD2,ADCY4,RAE1,NUDT2,APP,CASK,ARNT,SLC25A12,PDE5A,ATP5MC1,ATP5MC2,ATP5MC3,ATP6V1A,BCL2L1,SUCLA2,BDNF,BID,IER3,CACNB4,NUDT16,TJP2,MPC2,COX6C,COX7B,COX10,VPS9D1,ELOVL3,AK5,DLD,DLG1,DLST,SLC35B3,NUPR1,EHHADH,AASS,EPHA2,HSD17B12,AADAT,ENO2,ENO3,EP300,GMPR2,ACSL1,ACSL3,ACSL4,BPNT1,FASN,ACAA2,PRKAG2,UQCC2,ACBD6,…
GO: Biological Process	GO:0043405	regulation of MAP kinase activity		5.075e-08	0.0006311	2.364e-06	2.365e-05	127	355	FZD4,FZD8,ADRA2A,MAP4K3,APP,MADD,TNFSF11,PDE5A,PEA15,HYAL2,RIPK2,FGF18,IQGAP1,MLKL,BCL10,C5,SPAG9,CAV1,CBS,HGS,MAPKAPK2,MAGED1,GDF15,NOX4,MAPK14,PTPN22,SH2B3,DUSP1,DUSP3,DUSP4,DUSP5,DUSP6,EDN1,HIPK3,ELANE,EPHA4,EPHB2,SPRY1,DTNBP1,PTK2B,FGF10,FGFR1,HACD3,FPR1,GBA,GHR,GSTP1,MAP4K5,IRAK3,AKAP13,AVPI1,SNF8,HGF,NRG1,STK38,HMGCR,DNAJA1,HTR2A,IGF1,ILK,INS,IRAK2,ITGA1,KRAS,SPRED2,MAP3K4,MAP3K5,MET,TRIB2,…
GO: Biological Process	GO:0048858	cell projection morphogenesis		5.129e-08	0.0006379	2.38e-06	2.381e-05	248	790	ABL2,ADARB1,PICALM,FZD4,ADORA2A,HECW2,ALCAM,ULK1,ANK3,CNTNAP1,APBB2,LRRC4C,APP,SHTN1,CASK,TMEFF1,CAPRIN2,NUMB,IRS2,RERE,TRAK2,ATP5MC1,RAB11A,BCL2,BDNF,IQGAP1,BMPR2,ARHGEF7,BSG,WASF1,WASL,SEMA5A,SPAG9,PIAS2,CDC42,CDH2,CDH11,ARHGAP33,SLC25A46,PDLIM7,CHN1,SLIT2,NGEF,MAP4K4,ROCK2,SIN3A,CRABP2,CREB1,NSMF,FEZ2,FEZ1,DNM3,NEXN,ULK2,CUX1,BOC,IST1,DBN1,CUL7,GAB2,NYAP1,SLC23A2,DPYSL2,ABI1,PQBP1,UST,ACTR3,AC…
GO: Biological Process	GO:0070302	regulation of stress-activated protein kinase signaling cascade		5.319e-08	0.0006615	2.459e-06	2.461e-05	83	208	FZD7,AKT1,SH3RF1,ZNF622,APP,TNFSF11,RIPK2,SPHK1,MTURN,CDC42,MFHAS1,MAP4K4,TRAF4,RASSF2,PTPN22,RB1CC1,PJA2,DLG1,MARVELD3,DUSP1,DUSP3,HIPK3,TRPV4,GREM1,ZMPSTE24,F2RL1,SEMA3A,PTK2B,DACT1,FOXO1,ARL6IP5,ZMYND11,HSPH1,CRACR2A,RAPGEF1,GSTP1,HGF,HMGCR,PRMT1,DNAJA1,DIXDC1,LEP,LTBR,NBR1,MAP3K3,MAP3K4,MAP3K5,MEN1,MET,MID1,HIPK2,PYCARD,MYC,GADD45B,PAFAH1B1,PRDX1,PER1,MAPK1,MAPK9,MAP2K1,MAP2K2,MAP2K7,EIF2AK2,…
GO: Biological Process	GO:0032872	regulation of stress-activated MAPK cascade		5.633e-08	0.0007005	2.595e-06	2.596e-05	82	205	FZD7,AKT1,SH3RF1,ZNF622,APP,TNFSF11,RIPK2,SPHK1,MTURN,CDC42,MFHAS1,MAP4K4,TRAF4,RASSF2,PTPN22,RB1CC1,PJA2,DLG1,MARVELD3,DUSP1,DUSP3,HIPK3,TRPV4,GREM1,F2RL1,SEMA3A,PTK2B,DACT1,FOXO1,ARL6IP5,ZMYND11,HSPH1,CRACR2A,RAPGEF1,GSTP1,HGF,HMGCR,PRMT1,DNAJA1,DIXDC1,LEP,LTBR,NBR1,MAP3K3,MAP3K4,MAP3K5,MEN1,MET,MID1,HIPK2,PYCARD,MYC,GADD45B,PAFAH1B1,PRDX1,PER1,MAPK1,MAPK9,MAP2K1,MAP2K2,MAP2K7,EIF2AK2,QARS1,RAP…
GO: Biological Process	GO:0010638	positive regulation of organelle organization		5.668e-08	0.0007049	2.601e-06	2.603e-05	210	651	ADRB2,WDR35,PIP4K2B,ULK1,ANXA1,ANXA2,APP,PDLIM4,RHOC,TP63,MCU,DYNLL1,EIF4G3,BAK1,BCL2,BCL6,BID,BNIP3,BOK,SYNJ1,SPHK1,WRAP73,WASF1,WASL,RPS6KA4,CAPG,SEMA5A,CAV1,CD47,CDC42,CDK9,TMEM67,RAB3GAP2,LMOD1,NIPBL,ROCK2,VPS4B,ATL3,NEK7,NOX4,SIN3A,MAD2L1BP,CTBP1,PHF19,MTSS1,DCN,ASAP1,SETDB1,FCHSD2,G3BP2,PAN2,DLG1,GNL3,L3MBTL2,PQBP1,ACTR3,ACTR2,EDN1,ARPC2,SETDB2,SH3GLB1,G3BP1,WASF2,SORBS3,TRPV4,PAN3,EP300,CA…
GO: Biological Process	GO:2000147	positive regulation of cell motility		5.701e-08	0.000709	2.607e-06	2.608e-05	213	662	AAMP,RHOJ,ACVR1B,DYSF,ADRA2A,AKT1,ALDOA,ANGPT1,ANXA1,PIK3R3,EPB41L5,APP,SHTN1,AQP1,RHOB,RHOC,MCU,DDRGK1,NUMB,IRS2,LRRC15,RAB11A,FADD,BCL2,BDKRB1,FGF18,IQGAP1,BMPR2,ARHGEF7,BSG,SPHK1,FUBP1,CPNE3,TNFSF18,CALR,SEMA5A,CXCL16,SPAG9,CAV1,CLDN1,SCARB1,CD151,CDH5,JAM2,SUN2,CMKLR1,MAP4K4,NIPBL,COL1A1,ROCK2,ADAMTS1,NOX4,BCAR1,AKAP12,CRK,MAPK14,NSMF,CX3CR1,HDAC9,SPOCK2,GAB2,IQSEC1,OXSR1,JAM3,HBEGF,ACTR3,EDN…
GO: Biological Process	GO:0006790	sulfur compound metabolic process		6.025e-08	0.0007493	2.745e-06	2.746e-05	142	408	ACACA,ACACB,ACADSB,ACAT1,ACLY,ISCA2,ACAN,AHCY,PDP2,AMD1,TPST2,ANGPT1,ARSB,B4GALT3,B4GALT2,SUCLA2,BGN,BHMT,BLMH,SLC5A6,NFS1,CBS,CDO1,GSTO1,EIF2AK3,MPC2,COMT,NOX4,VCAN,ELOVL3,CTH,CTNS,SPOCK2,DCN,DLD,DLST,HS3ST3B1,SLC35B3,UST,EHHADH,AASS,HSD17B12,CHSY3,AADAT,GLRX5,EXT1,EXT2,AKR1A1,ACSL1,ACSL3,ACSL4,BPNT1,FASN,ST3GAL6,ACAA2,ARL6IP5,ACBD6,TPK1,PMVK,MPC1,EGFLAM,G6PD,GAMT,ACSS1,GCDH,B4GALT1,GGT5,GHR,GCL…
GO: Biological Process	GO:0043603	cellular amide metabolic process		6.418e-08	0.0007981	2.913e-06	2.914e-05	376	1276	ABCF1,ACACA,ACACB,ACADSB,ACAT1,ACLY,ACO1,PICALM,NLN,AARS2,PDP2,AKT1,ANG,ANPEP,APLP1,YBX3,APP,DENR,YARS1,KHSRP,ARG2,PLPP1,ASAH1,CAPRIN2,EIF4EBP3,EIF3A,EIF3F,EIF3G,RBM24,EIF4G3,B4GALT3,B3GALT4,B3GALT2,BCL3,SUCLA2,PER2,ZFP36L1,SPHK1,SLC5A6,EIF2B3,EIF2B5,MALSU1,MRPL49,CALR,RPL14,NEMF,CDK4,CNOT8,CIRBP,TPP1,BACE2,GSTO1,EIF2AK3,ROCK2,MPC2,SPTLC2,MTHFD1L,CNOT10,NPEPPS,GEMIN5,MRPL33,ABCG1,PTCD1,LTN1,ELOVL…
GO: Biological Process	GO:0010212	response to ionizing radiation		6.605e-08	0.0008214	2.987e-06	2.989e-05	67	158	PARP1,RAD54L,ANXA1,RHOB,BAK1,CCND1,BCL2,BCL2L1,BLM,MTA1,CDKN1A,INIP,ERCC8,RAD54B,NIPBL,NOX4,MAPK14,RHNO1,TANK,EGR1,TRIM13,ERCC1,ZMPSTE24,NET1,FANCD2,LZIC,UIMC1,TLK2,GPX1,TOPBP1,GRB2,HSPA5,TNKS1BP1,KARS1,KRT14,MDM2,MEN1,MYC,PNP,TMEM109,PML,POLB,PRKAA1,RAD1,RAD9A,RNF4,CCL7,SFRP2,SNAI2,PAXIP1,SMPD1,KDM1A,SOD2,IKBIP,STK11,SIRT1,TGFB1,DCLRE1C,TP53,TP53BP1,TP53BP2,NUCKS1,VCAM1,AEN,WRN,NABP1,TIGAR
GO: Biological Process	GO:0034612	response to tumor necrosis factor		6.659e-08	0.0008281	3e-06	3.002e-05	119	329	HIPK1,WDR35,AKT1,MAP4K3,BIRC2,BIRC3,APOB,YBX3,MADD,TNFSF11,ASAH1,HYAL2,TNFRSF25,TNFSF9,TNFRSF6B,ZFP36L1,SPHK1,TNFSF18,MAP3K14,CXCL16,CLDN1,CD58,CD70,CHI3L1,TJP2,COL1A1,PSMF1,AKAP12,CLIP3,TRAF4,MAPK14,DBN1,DHX9,CCDC3,TANK,ACTR3,EDN1,PSME3,PSMD14,TRAIP,EXT1,F2RL1,FABP4,KLF2,TNFRSF12A,PTK2B,PIAS3,FOXO3,RBCK1,POSTN,COMMD7,GBA,GBP1,GBP3,GCH1,TNFRSF21,GGT5,GPD1,GPER1,TXNDC17,GSS,GSTP1,HAS2,UBE2K,IL6,IL…
GO: Biological Process	GO:0030097	hemopoiesis		6.699e-08	0.000833	3.007e-06	3.009e-05	323	1074	ABL2,HIPK1,ACVR1B,ACVR2A,ADA,PICALM,ADD1,EOMES,FZD7,FZD8,FZD9,PARP1,AHR,ALAS1,CUL4A,KLF11,ANGPT1,SH3RF1,ANXA1,ANXA2,APP,ARNT,TNFSF11,HYAL2,DOCK11,TNFSF9,RIPK2,BAK1,FADD,BCL2,BCL3,BCL6,INPP4B,CEACAM1,BLM,BMI1,ZFP36L1,ARHGEF7,FUBP1,AP3D1,CACNB4,TNFSF18,CASP9,RUNX1,CBFB,CD19,MTURN,CDC42,CDKN1C,CDKN2B,CEBPB,CEBPD,MFHAS1,ARL11,C12orf29,TJP2,OCIAD2,CNN2,PSMF1,KLF6,AHCTF1,SIN3A,CREB1,CREBBP,SOX13,CRIP2,…
GO: Biological Process	GO:0040017	positive regulation of locomotion		6.802e-08	0.0008459	3.043e-06	3.044e-05	217	678	AAMP,RHOJ,ACVR1B,DYSF,ADRA2A,AKT1,ALDOA,ANGPT1,ANXA1,PIK3R3,EPB41L5,APP,SHTN1,AQP1,RHOB,RHOC,MCU,DDRGK1,NUMB,IRS2,LRRC15,RAB11A,FADD,BCL2,BDKRB1,FGF18,IQGAP1,BMPR2,ARHGEF7,BSG,SPHK1,FUBP1,CPNE3,TNFSF18,CALR,SEMA5A,CXCL16,SPAG9,CAV1,CLDN1,SCARB1,CD151,CDH5,JAM2,SLIT2,SUN2,CMKLR1,MAP4K4,NIPBL,COL1A1,ROCK2,ADAMTS1,NOX4,BCAR1,AKAP12,CRK,MAPK14,NSMF,CX3CR1,HDAC9,SPOCK2,GAB2,IQSEC1,OXSR1,JAM3,HBEGF,ACT…
GO: Biological Process	GO:0016050	vesicle organization		6.84e-08	0.0008506	3.049e-06	3.05e-05	517	1825	A2M,SERPINA3,ABCA1,CLTCL1,ABL2,ABR,RHOJ,ACLY,RAB22A,DYSF,STK11IP,PICALM,ADD1,ADM,ADORA2A,ADRA2A,ADRB2,AGA,AGL,PIP4K2B,NCEH1,SRPX,ULK1,ALDH3B1,STX7,ALDOA,ARHGAP21,DOC2A,ANGPT1,ANPEP,MCFD2,ANXA1,ANXA2,APLP1,APOB,APP,SHROOM2,AQP1,DENND1A,PDXK,KHSRP,CASK,ARSB,USO1,ASAH1,RNASET2,NUMB,DYNLL1,RAP2C,VAMP4,STX11,ATP2A2,MARCO,ATP6V0A1,GBF1,RAB11A,SNAP23,BCL2,BCL2L1,CEACAM1,IQGAP1,BICD1,APLN,SYNJ1,SYNJ2,SPH…
GO: Biological Process	GO:0031960	response to corticosteroid		7.215e-08	0.0008973	3.205e-06	3.206e-05	72	174	ABCA3,ADM,PARP1,AGL,AGTR1,ALDH3A1,FBXO32,ANXA1,AQP1,ATP2B1,CCND1,BCL2,CFLAR,BMP6,ZFP36L1,KLF9,CALM1,CALM3,CASP9,CLDN1,CDKN1A,CDO1,SLIT2,COL1A1,DUSP1,PDCD7,EDN1,ENG,EP300,FOXO1,FOS,PPARGC1B,GBA,GJB2,FIBIN,GNRH1,GPER1,NR3C1,GSTP1,AKAP13,CBX3,HNMT,HTR7,IFNB1,IGFBP2,IL6,JAK2,KRAS,MAOB,NOTCH1,ERRFI1,PAPPA,PCK2,PCNA,PIK3R1,DDIT4,MAP2K1,CREBRF,RPS6KB1,RXRA,SCNN1A,SDC1,SGK1,SLIT3,SPARC,SRD5A1,STC1,TGFB1,…
GO: Biological Process	GO:0051170	import into nucleus		7.679e-08	0.000955	3.399e-06	3.4e-05	81	203	MAVS,AKT1,ANGPT1,GEMIN2,APOD,ARNTL,HYAL2,ZPR1,PTTG1IP,CBLB,CDKN1A,GEMIN5,MAPK14,CSE1L,GEMIN4,IPO13,PTPN22,DDX5,E2F3,NUTF2,EP300,FAM53C,UBR5,HIKESHI,RPAIN,RANBP6,UFM1,TXNIP,RAB23,NUP50,GLI3,GPER1,HNRNPA1,HSPA8,HSP90AA1,IL6,JAK2,KPNA3,TNPO1,LEP,LMNA,SMAD3,NFKBIA,NUP98,PIK3R1,PIK3R2,PML,MDFIC,FAM53A,PPP2CA,PPP3CA,PPP3R1,PKIA,PRKD1,MAPK1,PSEN1,PTGS2,GEMIN8,HEATR3,RAN,UACA,APPL2,GEMIN6,NUP85,SEC13,RBM…
GO: Biological Process	GO:0042176	regulation of protein catabolic process		7.741e-08	0.0009626	3.414e-06	3.416e-05	145	420	F8A1,DYSF,ADRA2A,HECW2,OSBPL7,AKT1,CUL4B,CUL4A,ANXA2,APP,PIAS1,ARNTL,DDRGK1,IER3,PTTG1IP,USP13,CAMLG,CAV1,CBLB,RGN,HGS,DEDD,TMEM67,ASB9,RHBDD3,PLK3,PSMF1,CSNK1A1,CSNK2A2,SOCS5,CST3,HERPUD1,PABIR1,RNF144B,DDB1,FBXL5,FBXO22,RBX1,NUPR1,EFNA1,SERPINB1,PSME3,PSMD14,EPHA4,STUB1,WAC,PTK2B,DACT1,ARIH2,ZER1,MAD2L2,FOXO1,DTL,UQCC2,OAZ3,PLK2,GBA,GJA1,GCLC,CENATAC,TLK2,GPX1,GLMN,IRAK3,FBXL20,SNF8,NRG1,UBE2K,…
GO: Biological Process	GO:0001503	ossification		7.882e-08	0.0009802	3.464e-06	3.466e-05	158	466	GDF5,ACVR2A,FZD9,ADRB2,AHR,AKT1,TNFSF11,TP63,ATP2B1,ATP6V1B1,BCL2,FGF18,BMP6,BMPR2,CAT,RUNX1,CBFB,PIAS2,CBS,CDH11,CEBPB,CEBPD,DHRS3,PDLIM7,CLTC,LRP5L,NOCT,EIF2AK3,NIPBL,ASF1A,COL1A1,COL6A1,COL11A1,WWTR1,MAPK14,VCAN,RASSF2,RSL1D1,MTSS1,DDX5,DHX9,MRC2,ZBTB40,PAM16,EGR2,EPHA2,OSTF1,GREM1,LRRC17,ZMPSTE24,ERH,CRIM1,FSTL3,FBL,EXT1,EXT2,ADGRV1,PTK2B,FASN,FGFR1,FGFR3,SYNCRIP,FOXC2,SIRT7,HDAC7,PPARGC1B,TO…
GO: Biological Process	GO:0048193	Golgi vesicle transport		7.97e-08	0.0009911	3.49e-06	3.492e-05	247	790	MKKS,SCYL1,ODF2L,COG6,OSBPL5,WDR35,ANK3,MCFD2,IFT20,BLZF1,CDC14A,CDK10,ARCN1,ARF3,ARF4,WDR19,ARL1,HAUS1,USO1,DYNLL1,VAMP4,GBF1,RAB11A,SNAP23,BBS2,WRAP73,WDR90,AP3D1,CAPZA1,CAPZB,ATP6V0D1,SEC22C,RABEP1,DNAAF1,EVI5L,TMEM67,CETN2,CYTH3,COPB2,TICAM2,SNAP29,CLN3,ATXN10,COG4,COL7A1,COPA,COPB1,SCAMP1,ATL3,WWTR1,GOSR2,PREPL,IQCB1,DYNLL2,CUX1,IFT140,TBC1D5,CD55,DNAL1,CNIH3,ASAP1,CEP350,SEC24D,ARFGAP3,GOLG…
GO: Biological Process	GO:0019693	ribose phosphate metabolic process		8.327e-08	0.001035	3.633e-06	3.635e-05	193	592	ACACA,ACACB,ACADSB,ACAT1,ACLY,ADA,ADCY3,ADCY6,ADK,PARP1,ADSL,PDP2,AK1,AK2,AK4,ALDOA,TPST2,AMPD2,ADCY4,RAE1,NUDT2,APP,CASK,ARNT,SLC25A12,PDE5A,ATP5MC1,ATP5MC2,ATP5MC3,ATP6V1A,BCL2L1,SUCLA2,BDNF,BID,IER3,CACNB4,NUDT16,TJP2,MPC2,COX6C,COX7B,COX10,VPS9D1,ELOVL3,CTPS1,UCK1,AK5,DLD,DLG1,DLST,SLC35B3,NUPR1,EHHADH,AASS,EPHA2,HSD17B12,AADAT,ENO2,ENO3,EP300,GMPR2,ACSL1,ACSL3,ACSL4,BPNT1,FASN,ACAA2,PRKAG2,U…
GO: Biological Process	GO:0001933	negative regulation of protein phosphorylation		8.449e-08	0.001051	3.662e-06	3.664e-05	142	410	ADARB1,ADORA2A,AKT1,ANGPT1,HYAL2,BAK1,BDKRB1,BDKRB2,CEACAM1,CALM1,CALM2,CALM3,SOCS3,CTDSP1,SPAG9,CAV1,CBLB,RGN,CDKN1A,CDKN1C,CDKN2A,CDKN2B,CDKN2C,CDKN2D,SLIT2,SNX6,WWTR1,IBTK,SOCS5,RASSF2,PTPN22,PARD6A,DMD,SH2B3,DUSP1,DUSP3,DUSP4,DUSP5,DUSP6,CTDSP2,HIPK3,LATS2,EIF4G1,GREM1,ENG,CTDSPL,EPHB2,SPRY1,DTNBP1,FABP4,FBLN1,PRKAG2,GSKIP,AKT1S1,MTOR,GBA,GMFB,RABGEF1,TMED2,CIT,EMILIN1,GSTP1,STRAP,IRAK3,HGF,C…
GO: Biological Process	GO:0060284	regulation of cell development		8.452e-08	0.001051	3.662e-06	3.664e-05	196	603	PICALM,ADD1,ULK1,SHTN1,BHLHE40,CASK,ARNTL,TNFSF11,CAPRIN2,NUMB,PDE5A,TRAK2,ATP5MC1,RAB11A,BCL2,BDNF,BNC1,BMPR2,PER2,SYNJ1,ARHGEF7,TSPO,CALR,SEMA5A,CTDSP1,RUNX1,PIAS2,CDC42,CDH5,PRUNE1,SLIT2,TJP2,ROCK2,BCAR1,CRABP2,CRK,CTNNA1,ULK2,CUX1,CX3CR1,HDAC9,IST1,BRINP1,DBN1,CUL7,FBXO22,ACTR3,ACTR2,ARPC2,SH3GLB1,EFNB3,EGR2,EIF4G2,EP300,SS18L2,EPHA4,EPHB2,NET1,TNFRSF12A,SEMA3A,FBLN1,FBN1,PRMT5,SLC9B2,TRPV2,F…
GO: Biological Process	GO:2000026	regulation of multicellular organismal development		8.594e-08	0.001069	3.711e-06	3.713e-05	467	1632	GDF5,NCOA3,ACACB,RHOJ,HIPK1,ACVR1B,ACVR2A,ACVRL1,ADA,PICALM,ADD1,ADM,FZD9,ADRB2,AHR,AKT1,ULK1,ALOX15B,CUL4A,SH3RF1,LRRN1,SLC25A4,ANXA1,SHTN1,AQP1,BHLHE40,CASK,RHOB,ARNT,ARNTL,TNFSF11,SLC25A12,TP63,CAPRIN2,NUMB,TRAK2,ATP2B1,ATP2B4,ATP5MC1,TNFSF9,RAB11A,RIPK2,FADD,CCND1,BCL6,FGF18,BDNF,HESX1,INPP4B,CEACAM1,BMP6,BMPR2,PER2,SYNJ1,ZFP36L1,SPHK1,ZPR1,BTG1,TSPO,C5,AP3D1,TNFSF18,CAPN3,SEMA5A,CTDSP1,CAV1,…
GO: Biological Process	GO:0001889	liver development		9.056e-08	0.001126	3.883e-06	3.886e-05	73	178	ADA,WDR35,AHR,AK4,ANXA1,CCND1,FGF18,CEACAM1,CFLAR,RUNX1,CLDN1,RGN,DNAAF1,CEBPB,RHBDD3,CPT1A,UPF2,CSNK2A2,DBP,RB1CC1,DUT,ZMPSTE24,EZH1,CITED2,PRMT5,ARID5B,FPGS,NPHP3,FRZB,GLI3,HGF,HLX,HMBS,HMGCL,HMGCS1,HP,HES1,IGF2R,IL6,ITGA2,ITPR1,JUN,KRAS,KRT18,LIMS1,SMAD3,MET,MPST,NOTCH1,NOTCH2,PCK2,PCNA,E2F7,PHF2,PIK3CA,PKM,PLAU,PROX1,PTCH1,QDPR,PTCD2,SOD2,SOX9,SP1,SRD5A1,TAF10,ICMT,TYMS,CADM1,UCP2,VWF,XBP1,RT…
GO: Biological Process	GO:0071456	cellular response to hypoxia		9.843e-08	0.001224	4.207e-06	4.209e-05	85	217	ADRB2,AK4,AKT1,AQP1,ARNT,STC2,BCL2,CFLAR,BNIP3,BNIP3L,ZFP36L1,CBS,CCNA2,PLK3,ROCK2,PSMF1,NPEPPS,RWDD3,CREBBP,HIGD1A,RBX1,EDN1,EGR1,PSME3,PSMD14,TBL2,EP300,EPAS1,STUB1,CITED2,NDRG1,ACAA2,HYOU1,MTOR,FNDC1,HIF1A,COMMD1,RBPJ,KCNK2,LMNA,MDM2,RGCC,HIPK2,MYC,NFE2L2,NOTCH1,P4HB,UBQLN1,EGLN1,PRKAA1,PRKCE,MAP2K1,PSMA1,PSMA3,PSMA4,PSMB1,PSMB5,PSMB6,PSMC1,PSMC2,PSMC4,PSMD1,PSMD10,PSME1,PSME2,PTGIS,PTGS2,NDNF…
GO: Biological Process	GO:0051272	positive regulation of cellular component movement		9.972e-08	0.00124	4.247e-06	4.249e-05	217	681	AAMP,RHOJ,ACVR1B,DYSF,ADRA2A,AKT1,ALDOA,ANGPT1,ANXA1,PIK3R3,EPB41L5,APP,SHTN1,AQP1,RHOB,RHOC,MCU,DDRGK1,NUMB,IRS2,LRRC15,RAB11A,FADD,BCL2,BCL6,BDKRB1,FGF18,IQGAP1,BMPR2,ARHGEF7,BSG,SPHK1,FUBP1,CPNE3,TNFSF18,CALR,SEMA5A,CXCL16,SPAG9,CAV1,CLDN1,SCARB1,CD151,CDH5,JAM2,SUN2,CMKLR1,MAP4K4,NIPBL,COL1A1,ROCK2,ADAMTS1,NOX4,BCAR1,AKAP12,CRK,MAPK14,NSMF,FEZ1,CX3CR1,HDAC9,SPOCK2,GAB2,IQSEC1,OXSR1,JAM3,HBEGF…
GO: Biological Process	GO:0014706	striated muscle tissue development		1.004e-07	0.001249	4.262e-06	4.264e-05	157	464	ARID1A,DYSF,EOMES,FZD7,NLN,ADRA1B,ADRB2,SORBS2,ANGPT1,SLC25A4,IFT20,YBX3,ARNTL,RBM24,FADD,BCL2,BCL9,BDNF,CFLAR,BMPR2,KLF5,CALR,CAPN3,CASQ1,CAV1,RUNX1,CDC42,MSC,TRIP10,MYL6B,MED20,COL11A1,NOX4,CREB1,MAPK14,BOC,HDAC9,DCN,DDX5,FBXO22,DMD,RCAN1,TSC22D3,PARP2,NUPR1,EDN1,EGR1,EGR2,SRPK3,GREM1,FLOT1,ENG,EP300,ZMPSTE24,UBE4B,EYA2,CITED2,FGFR1,FKBP1A,ZBTB18,FOXC2,FLNB,SEMA3C,NEBL,FOS,UQCC2,HDAC7,MTOR,CACY…
GO: Biological Process	GO:0001837	epithelial to mesenchymal transition		1.04e-07	0.001293	4.398e-06	4.4e-05	70	169	ACVRL1,EOMES,EPB41L5,DACT3,TRIP10,COL1A1,WWTR1,CUL7,DDX5,EFNA1,KLHL12,GREM1,ENG,SPRY1,FGFR1,MAD2L2,PDPN,MTOR,KBTBD8,GJA1,LOXL3,FERMT2,STRAP,HAS2,HDAC2,HGF,HIF1A,FOXA1,HNRNPAB,RBPJ,IL6,LIMS1,SMAD3,SMAD7,SPRED2,PEF1,RGCC,MSX1,GLIPR2,NFATC1,NOTCH1,PAWR,PPP2CA,PPP3R1,SDHAF2,GSC,SPRED1,TMEM100,S100A4,SFRP2,FUZ,SNAI2,SNAI1,SOX9,PBLD,PHLDB1,TCF7L2,CLASP1,AKNA,TGFB1,TGFB3,TGFBR1,TGFBR2,TIAM1,TSC2,VEGFA,w…
GO: Biological Process	GO:0006066	alcohol metabolic process		1.087e-07	0.001352	4.583e-06	4.585e-05	141	408	ABCA1,ACACA,ACACB,ACADVL,ACAT2,ACLY,DYSF,ADH1A,ADH1B,ADH1C,ADH4,ADH5,OSBPL5,ALDH1A1,ALDH2,ALDH1A3,ALDH3B1,AKR1B1,APOB,APP,AKR7A2,PLPP1,ASAH1,DPM2,INPP4B,BMP6,SYNJ1,SYNJ2,SPHK1,CALM1,CH25H,CAT,SCARB1,DHRS3,CHKA,PCTP,GGPS1,SPTLC2,H6PD,ABCG1,PPIP5K1,LDLRAP1,CYP11B1,DHCR7,DHCR24,RDH10,PLPP6,RDH11,LPCAT3,INSIG2,EPHX1,AKR1A1,CYP39A1,PTK2B,BPNT1,FASN,FDXR,ACAA2,FGFR1,IP6K2,LIMA1,ISYNA1,FMO5,GK5,PMVK,EBP…
GO: Biological Process	GO:0051347	positive regulation of transferase activity		1.134e-07	0.00141	4.765e-06	4.768e-05	240	767	ADCY3,ADCY6,FZD4,FZD8,ADORA2A,ADRA2A,ADRB2,OSBPL8,AKT1,ADCY4,ANG,ANGPT1,MAP4K3,ZNF622,CAMK1,APP,LMO4,MADD,TNFSF11,PLPP1,PDE5A,RAP2C,PEA15,ATP2B4,RIPK2,CCND1,TNFRSF10B,TNFRSF10A,BDKRB1,FGF18,BDNF,IQGAP1,BMI1,MLKL,BCL10,C5,CALM1,CALM2,CALM3,MAP3K14,SPAG9,CCND3,CD19,CDC42,CDKN1A,MAPKAPK2,CHI3L1,MAP4K4,MAGED1,GDF15,MAP3K8,NEK7,NOX4,CRK,HIGD1A,TRAF4,MAPK14,RASSF2,DGKA,DAZAP2,DLG1,DOCK3,ABI1,ARRDC4,HBE…
GO: Biological Process	GO:0071453	cellular response to oxygen levels		1.149e-07	0.001428	4.809e-06	4.812e-05	93	244	ADRB2,AK4,AKT1,AQP1,ARNT,STC2,ATP6V1A,BCL2,CFLAR,BNIP3,BNIP3L,ZFP36L1,CAV1,CBS,CCNA2,ATP6V0D1,PLK3,ROCK2,PSMF1,NPEPPS,RWDD3,CREBBP,HIGD1A,RBX1,EDN1,EGR1,PSME3,PSMD14,TBL2,EP300,EPAS1,STUB1,CITED2,NDRG1,ACAA2,FOXO1,HYOU1,CCDC115,MTOR,FNDC1,HIF1A,COMMD1,RBPJ,KCNK2,LMNA,MDM2,RGCC,HIPK2,MYC,NDUFS4,NFE2L2,NOTCH1,P4HB,EEF2K,UBQLN1,EGLN1,PRKAA1,PRKCE,MAP2K1,PSMA1,PSMA3,PSMA4,PSMB1,PSMB5,PSMB6,PSMC1,PSMC…
GO: Biological Process	GO:0010639	negative regulation of organelle organization		1.185e-07	0.001474	4.93e-06	4.932e-05	136	391	MKKS,FRMD7,DYSF,ADD1,FZD9,PARP1,ODF2L,AKT1,SHROOM2,CDK10,OMA1,BCL2L1,BNIP3,BOK,IER3,TSPO,CAPG,CAPZA1,CAPZB,CDH5,EVI5L,TMEM67,CHEK1,SLIT2,LMOD1,MAD2L1BP,HIGD1A,CLIP3,FEZ2,FEZ1,DBN1,VILL,DUSP1,TOM1L1,PAM16,NUPR1,ARPC2,WASF2,DYNC1LI1,CKAP2,EPS8,ERCC1,CORO2B,DLC1,ACAA2,FGFR3,MAD2L2,CAMSAP1,EVL,LIMA1,TCHP,ARFGEF1,GAS2L1,AVIL,GCLC,GMFB,CENATAC,EML4,GPX1,TRIOBP,GSN,CGNL1,HGF,HNRNPA1,HNRNPC,DCP2,IGF1,SSH…
GO: Biological Process	GO:0000280	nuclear division		1.218e-07	0.001514	5.048e-06	5.051e-05	376	1283	CLTCL1,ACVR1B,CDC7,HECW2,AKT1,RAD54L,CUL4B,CUL4A,CUL1,KLF11,ANK3,RAE1,ANXA1,KNSTRN,APP,PIAS1,CDC14A,CDK10,RHOB,RHOC,HAUS1,DYNLL1,EIF4G3,GBF1,RAB11A,BCAT1,CCND1,BCL2,BCL2L1,BCL6,BANF1,IQGAP1,BID,BLM,ZFP36L1,IER3,SPHK1,ZPR1,BTG1,WRAP73,CACNB4,CALM1,CALM2,CALM3,CALR,CTDSP1,KIFC2,CCNA2,CCND3,CCNG2,CCNH,SMC3,CCNE2,CDC5L,CDC42,CDK2,CDK4,CDK9,CDKN1A,CDKN1C,CDKN2A,CDKN2B,CDKN2C,CDKN2D,CETN2,RCC1,CHEK1,CN…
GO: Biological Process	GO:0048608	reproductive structure development		1.278e-07	0.00159	5.273e-06	5.276e-05	175	530	MKKS,NCOA3,NRIP1,DNAJC19,ACVR2A,ARID1A,ADA,EOMES,FZD4,ADM,AHR,AKT1,ALOX15B,WDR48,ANG,ANGPT1,ANXA1,BIRC2,YBX3,WDR19,ARNT,STC2,TP63,NCOA1,ADAM19,BAK1,CCND1,BCL2,BCL2L1,HESX1,BMP6,BMPR2,BOK,ZFP36L1,BSG,EIF2B5,SOCS3,RUNX1,DEDD,CDKN1C,CEBPB,ADGRG1,SLIT2,NIPBL,ADAMTS1,CRIP1,MAPK14,SAFB2,CTNNA1,KMT2B,CUL7,DCN,DHCR24,DLG1,MAMLD1,RDH10,DNAJB6,NUPR1,SENP2,IMMP2L,EPAS1,ERCC1,ERF,FSTL3,CITED2,SEMA3A,SYCP2,AR…
GO: Biological Process	GO:0009083	branched-chain amino acid catabolic process		1.281e-07	0.001593	5.273e-06	5.276e-05	16	20	ACADSB,ACAT1,BCAT1,BCAT2,BCKDHA,BCKDHB,SLC25A44,DBT,HIBCH,DLD,BCKDK,IVD,ALDH6A1,PPM1K,MCCC2,MCCC1
GO: Biological Process	GO:0043270	positive regulation of ion transport		1.285e-07	0.001598	5.273e-06	5.276e-05	251	809	ABAT,ABCA1,ABCA3,CLTCL1,ADORA2A,ADRA2A,ADRB2,MAVS,OSBPL8,AK1,AKT1,C1QTNF1,STIM2,ANG,ANK3,ANXA2,CAMK1,APP,CASK,TNFSF11,TP63,MCU,ASPH,DYNLL1,IRS2,ATP2B1,HYAL2,BAK1,BCL2,BDKRB1,BID,BMP6,APLN,ARHGEF7,BSG,ZPR1,TSPO,CACNB2,CACNB4,CALM1,CALM2,CALM3,CAPN3,CASQ1,CAV1,RUNX1,RGN,CD19,CDC42,CEBPB,SLC9A3R1,CLN3,GSTO1,PLK3,AKAP7,MPC2,NPEPPS,MYRIP,CREBL2,CLIP3,ABCG1,MAPK14,CSNK2A2,RASL10B,LDLRAP1,TM9SF4,PTPN22,…
GO: Biological Process	GO:0006470	protein dephosphorylation		1.302e-07	0.00162	5.327e-06	5.33e-05	120	336	PDP2,NCEH1,CDC14A,PHACTR4,URI1,RNGTT,BCL2,CALM1,CALM2,CALM3,CTDSP1,RGN,MTMR6,MTMR4,CDH5,MFHAS1,PPM1M,BOD1,ROCK2,NSMF,VCAN,PABIR1,PHACTR2,PTPN22,MAGI2,NUAK1,DLG1,RCAN1,DUSP1,DUSP3,DUSP4,DUSP5,DUSP6,PPP1R14B,CTDSP2,CNEP1R1,CTDSPL,ENSA,VRK3,EYA2,DLC1,FKBP1A,MTOR,PPA2,OAZ3,GBA,GNAI2,PTPN21,PPP1R16A,DUSP12,UBLCP1,IGFBP3,SSH2,ITGA1,JAK2,PPP1R14A,PHPT1,NCK1,PAWR,PPTC7,PDGFRB,SSH1,PPM1K,PPEF2,PPM1A,PPP1C…
GO: Biological Process	GO:0044257	cellular protein catabolic process		1.335e-07	0.00166	5.442e-06	5.445e-05	256	828	USP11,RHBDD2,F8A1,RNF150,HECW2,OSBPL7,KLHL42,AKT1,FBXO33,KLHL8,CUL4B,CUL4A,CUL1,AMFR,ANXA2,BIRC2,COPS3,PIAS1,ARNTL,DDRGK1,OMA1,CTSF,AUP1,BNIP3,BNIP3L,HERC2,SPSB3,PTTG1IP,USP13,CAMLG,CAPN2,CAV1,USP10,RGN,MTA1,NEMF,CDK2,TMEM67,ERCC8,AP2S1,TPP1,CLN3,CLTC,FBXL2,EIF2AK3,PLK3,ARMC8,PSMF1,VPS4B,WWTR1,RNF167,CSNK1A1,CSNK2A2,UBQLN3,SOCS5,LTN1,CTSK,HERPUD1,PABIR1,RNF144B,SPATA18,CUL7,DDB1,FBXL3,LRRC29,FBXL…
GO: Biological Process	GO:0001525	angiogenesis		1.405e-07	0.001748	5.712e-06	5.715e-05	210	658	AAMP,RHOJ,HIPK1,ACVRL1,DYSF,ADD1,ADM,FZD8,ADRB2,AGTR1,AHR,AKT1,ANG,ANGPT1,ANPEP,ANXA1,ANXA2,PIK3R3,APOD,AQP1,RHOB,ATP2B4,FGF18,CEACAM1,APLN,BSG,SPHK1,KLF5,BTG1,C5,SEMA5A,SH2D2A,CAV1,RUNX1,HGS,CDC42,CDH5,ADGRG1,CHI3L1,ARHGAP22,SLIT2,EIF2AK3,ROCK2,COL8A2,TBX4,COL15A1,ADAMTS1,CLIC4,ATF2,MAPK14,CX3CR1,HDAC9,ARHGAP24,DCN,COL24A1,JAM3,HBEGF,EDN1,EFNA1,AGO1,EPHA2,WASF2,ANGPTL4,GREM1,ENG,ANGPTL7,EPAS1,EP…
GO: Biological Process	GO:0031667	response to nutrient levels		1.425e-07	0.001772	5.771e-06	5.775e-05	167	502	MKKS,ACACB,ADA,UCN2,ADM,ADRB2,ADSL,AGL,AHCY,AKT1,ULK1,ALDH3A1,STK24,ARSB,STC2,NCOA1,ATP2B1,OMA1,BBS2,BCKDHB,CCND1,BCL2,BMPR2,BNIP3,TSPO,BCL10,MBD2,CAT,CBS,CD68,CDKN1A,CDKN2B,CDKN2D,EIF2AK3,COL1A1,COMT,GDF15,CPT1A,HIGD1A,DEPDC5,ULK2,TBC1D5,DAD1,DAP,SETDB1,FBXO22,NUAK1,NQO1,SH3GLB1,EIF2S1,ANGPTL4,EIF4G1,TRPV4,ENSA,TBL2,ERCC1,RRAGB,ACSL1,ACSL3,ACSL4,FES,PRKAG2,FOXO1,FOXO3,SGIP1,FOLR1,POSTN,GAS2L1,MT…
GO: Biological Process	GO:0001667	ameboidal-type cell migration		1.434e-07	0.001783	5.789e-06	5.792e-05	172	520	AAMP,RHOJ,ACVR1B,ACVRL1,AKT1,ANGPT1,ANXA1,PIK3R3,EPB41L5,AQP1,RHOB,ARSB,PHACTR4,ATP2B4,HYAL2,RAB11A,FGF18,CEACAM1,IQGAP1,BMPR2,ARHGEF7,BSG,CALR,SEMA5A,PDLIM1,SCARB1,CD63,CDH2,CDH5,MTA2,SLIT2,CLN3,LPXN,MAP4K4,ROCK2,BCAR1,AKAP12,MAPK14,HDAC9,DCN,GAB2,IQSEC1,MARVELD3,HBEGF,ACTR3,EDN1,EFNA1,EFNB1,EPHA2,WASF2,GREM1,ENG,SEMA3A,PTK2B,ARID5B,FGF7,FGF10,FGFR1,FOXC2,SEMA6C,SEMA4F,EVL,SEMA3C,FN1,FOLR1,HDAC7…
GO: Biological Process	GO:1990778	protein localization to cell periphery		1.526e-07	0.001898	6.143e-06	6.147e-05	133	382	CNPY4,PICALM,ADCY6,AKT1,STX7,ANK3,IFT20,ANXA2,BLZF1,CASK,WDR19,NUMB,VAMP4,ATP2B4,LRRC15,RAB11A,SNAP23,BBS2,BCL2L1,BSG,CACNB2,CAV1,FCHO2,ZDHHC23,RABEP1,CDH2,SLC9A3R1,CLN3,CLTC,ROCK2,NECTIN3,PREPL,CLIP3,GORASP2,LDLRAP1,CNIH3,MAGI2,DLG1,ACTR3,TSPAN5,OPTN,EPHA2,FLOT1,EPB41L2,EPHB2,GPHN,SNAP47,ZDHHC3,ACSL3,GPC4,MEX3B,SEC23A,FLOT2,ARL6IP5,SORBS1,EXOC5,VPS4A,GBP1,PGRMC1,RAB10,PGAP2,EHD1,FAM126A,TMED2,GN…
GO: Biological Process	GO:0005996	monosaccharide metabolic process		1.531e-07	0.001905	6.144e-06	6.147e-05	111	306	ACACB,NLN,ADRA1B,AKT1,C1QTNF1,ALDH1A1,ALDOA,AKR1B1,APOD,SLC25A12,IRS2,OMA1,PER2,RGN,GSTO1,COX11,H6PD,CPT1A,CRY1,MAPK14,CYB5A,DDB1,SLC23A2,ENO2,ENO3,DCXR,EP300,ZMPSTE24,BCKDK,AKR1A1,FBN1,NCOA2,FOXO1,SORBS1,SIRT7,MTOR,FUCA1,FUCA2,FUT4,G6PD,SLC37A4,GAA,GALE,GALK2,GAPDH,SERP1,GFPT1,B4GALT1,GCLC,GPT2,GOT2,GPD1,GRB10,NR3C1,DUSP12,HIF1A,HK1,HK2,IGF1,IGF2,IGFBP3,IGFBP4,SLC45A3,IL6,INS,LDHA,LEP,LEPR,MAN2B…
GO: Biological Process	GO:0022610	biological adhesion		1.708e-07	0.002124	6.829e-06	6.833e-05	451	1578	ABAT,ABL2,ACVRL1,DYSF,ADA,FZD4,ADK,FZD7,ADORA2A,ADRB2,ACAN,PCDH19,AKT1,C1QTNF1,SPARCL1,ALCAM,SRPX,PCDH10,ANGPT1,ANK3,ANXA1,ANXA2,PPFIBP1,CNTNAP1,ITGA10,ITGA8,EPB41L5,APLP1,LRRC4C,APOD,APP,CASK,ARG2,RHOB,TNFSF11,PDE5A,ZFHX3,ATP2A2,LRRC15,CTNNAL1,ADAM19,TNFSF9,RIPK2,FADD,BCL2,BCL6,CEACAM1,IQGAP1,BLM,BMI1,BMP6,ZFP36L1,ARHGEF7,BSG,BCL10,AP3D1,TNFSF18,CALR,SEMA5A,CAV1,RUNX1,CBFB,CBLB,CLDN1,CD9,PDLIM1,…
GO: Biological Process	GO:0031669	cellular response to nutrient levels		1.742e-07	0.002166	6.92e-06	6.924e-05	87	226	UCN2,ULK1,STK24,NCOA1,ATP2B1,BCL2,BMPR2,CD68,CDKN1A,CDKN2B,EIF2AK3,COL1A1,COMT,HIGD1A,DEPDC5,DAP,FBXO22,NUAK1,SH3GLB1,EIF2S1,ANGPTL4,EIF4G1,TBL2,RRAGB,FES,PRKAG2,FOXO1,FOXO3,FOLR1,POSTN,GAS2L1,MTOR,GBA,MAP1LC3A,SESN1,TNRC6A,GLUL,GCN1,WDR45,HNRNPA1,HSPA5,HSPA8,INHBB,JUN,KCNB1,LAMP2,LEP,FADS1,ZFYVE1,MAP3K5,MN1,NFE2L2,PDK2,PDK4,PHEX,SLC38A2,PIK3C2A,PIK3C3,PIM1,MIOS,PRKAA1,PRKD1,MAPK1,EIF2AK2,WIPI1,W…
GO: Biological Process	GO:0036294	cellular response to decreased oxygen levels		1.742e-07	0.002166	6.92e-06	6.924e-05	87	226	ADRB2,AK4,AKT1,AQP1,ARNT,STC2,BCL2,CFLAR,BNIP3,BNIP3L,ZFP36L1,CBS,CCNA2,PLK3,ROCK2,PSMF1,NPEPPS,RWDD3,CREBBP,HIGD1A,RBX1,EDN1,EGR1,PSME3,PSMD14,TBL2,EP300,EPAS1,STUB1,CITED2,NDRG1,ACAA2,HYOU1,MTOR,FNDC1,HIF1A,COMMD1,RBPJ,KCNK2,LMNA,MDM2,RGCC,HIPK2,MYC,NFE2L2,NOTCH1,P4HB,EEF2K,UBQLN1,EGLN1,PRKAA1,PRKCE,MAP2K1,PSMA1,PSMA3,PSMA4,PSMB1,PSMB5,PSMB6,PSMC1,PSMC2,PSMC4,PSMD1,PSMD10,PSME1,PSME2,PTGIS,PTGS…
GO: Biological Process	GO:0009259	ribonucleotide metabolic process		1.766e-07	0.002196	6.993e-06	6.997e-05	189	583	ACACA,ACACB,ACADSB,ACAT1,ACLY,ADA,ADCY3,ADCY6,ADK,PARP1,ADSL,PDP2,AK1,AK2,AK4,ALDOA,TPST2,AMPD2,ADCY4,RAE1,NUDT2,APP,CASK,ARNT,SLC25A12,PDE5A,ATP5MC1,ATP5MC2,ATP5MC3,ATP6V1A,BCL2L1,SUCLA2,BDNF,BID,IER3,CACNB4,NUDT16,TJP2,MPC2,COX6C,COX7B,COX10,VPS9D1,ELOVL3,CTPS1,UCK1,AK5,DLD,DLG1,DLST,SLC35B3,NUPR1,EHHADH,AASS,EPHA2,HSD17B12,AADAT,ENO2,ENO3,EP300,GMPR2,ACSL1,ACSL3,ACSL4,BPNT1,FASN,ACAA2,PRKAG2,U…
GO: Biological Process	GO:0043624	cellular protein complex disassembly		1.783e-07	0.002218	7.041e-06	7.045e-05	93	246	DYSF,ADD1,SHROOM2,ASPH,SYNJ1,MRPL49,CAPG,CAPZA1,CAPZB,SEMA5A,LMOD1,VPS4B,MRPL33,MRPL19,VILL,STMN3,MRPL53,ARPC2,MRPS2,TRPV4,CKAP2,MRPS31,EPS8,MRPS36,F2RL1,MRPL35,CAMSAP1,MRRF,EVL,LIMA1,MRPL45,GAS2L1,AVIL,MRPL48,MRPS33,VPS4A,MRPS30,GLE1,EML4,TRIOBP,GSN,GSPT1,NRG1,MRPS35,HSPA8,SCIN,CCSAP,MAP1A,MID1,MRPS28,MRPS18B,MRPL42,DBNL,MRPL13,MYH9,MTPN,PIK3CA,MRPS21,MPHOSPH8,MRPL20,MRPS10,OGFOD1,MRPL23,MRPS12,…
GO: Biological Process	GO:0001890	placenta development		1.794e-07	0.002231	7.06e-06	7.064e-05	75	187	NCOA3,ARID1A,ADA,EOMES,ADM,AKT1,ANG,BIRC2,ARNT,STC2,NCOA1,ADAM19,BMPR2,ZFP36L1,BSG,SOCS3,DEDD,CDKN1C,CEBPB,MAPK14,CUL7,DCN,DNAJB6,SENP2,EPAS1,ERF,CITED2,SPINT2,GJA1,GJB2,TMED2,GRB2,RSPO3,HIF1A,HES1,SYDE1,IGF2,RBPJ,KRT19,LEP,LIF,MAP3K4,MET,SETD2,NDP,NFE2,NOTCH2,SERPINE1,E2F7,PLA2G4A,EGLN1,MAPK1,MAP2K1,PTGIS,PTGS2,ETNK2,CCDC134,GGNBP2,RXRA,PLCD3,SNAI1,SOD1,SOX15,SP1,NCOA6,STC1,STK3,LDOC1,PHLDA2,VCA…
GO: Biological Process	GO:0071356	cellular response to tumor necrosis factor		2.011e-07	0.002501	7.89e-06	7.895e-05	110	304	HIPK1,WDR35,AKT1,BIRC2,BIRC3,APOB,YBX3,MADD,TNFSF11,ASAH1,HYAL2,TNFRSF25,TNFSF9,TNFRSF6B,ZFP36L1,SPHK1,TNFSF18,MAP3K14,CLDN1,CD58,CD70,CHI3L1,TJP2,COL1A1,PSMF1,AKAP12,CLIP3,TRAF4,MAPK14,DBN1,DHX9,CCDC3,TANK,ACTR3,EDN1,PSME3,PSMD14,TRAIP,EXT1,F2RL1,FABP4,KLF2,TNFRSF12A,PTK2B,PIAS3,FOXO3,RBCK1,POSTN,COMMD7,GBA,GBP1,GBP3,TNFRSF21,GPD1,GPER1,TXNDC17,GSTP1,HAS2,UBE2K,IL6,ILK,IRF1,JAK2,KRT18,LIMS1,LTBR…
GO: Biological Process	GO:0046822	regulation of nucleocytoplasmic transport		2.119e-07	0.002635	8.287e-06	8.292e-05	58	134	MAVS,ANGPT1,CAMK1,APOD,CHCHD4,HYAL2,INPP4B,IER3,ZPR1,MAPK14,PTPN22,DHX9,NUTF2,EP300,UBR5,ANP32B,SIRT7,UFM1,KHDRBS1,RAB23,GLI3,GPER1,PARK7,HSP90AA1,IL6,JAK2,LEP,SMAD3,MDM2,SETD2,NEDD4,UHMK1,PIK3R1,PIK3R2,MDFIC,PPM1A,PPP2CA,PKIA,PRKD1,MAPK1,PSEN1,NSUN2,PTGS2,RAN,RANGAP1,UACA,RBM4,IWS1,RBM22,SMO,SP100,TCF7L2,TGFB1,TNFRSF1A,TP53,NUP62,XBP1,NUP214
GO: Biological Process	GO:0007005	mitochondrion organization		2.134e-07	0.002654	8.32e-06	8.324e-05	193	599	DNAJC19,FZD9,PARP1,WDR35,AKT1,ALAS1,ULK1,SLC25A4,CHCHD4,TP63,MCU,TRAK2,ATP5MC1,ATP5MC2,ATP5MC3,OMA1,BAK1,BCL2,BCL2L1,BCS1L,BID,BNIP3,BNIP3L,BOK,IER3,SYNJ2,TSPO,WASF1,CALM1,CALM3,AIP,SLC25A46,PMPCB,NPEPPS,COX10,ATF2,HIGD1A,FEZ1,CSNK2A2,DNM3,POLDIP2,CTSK,COX20,ROMO1,SPATA18,TOMM20,RB1CC1,DCN,DNM1,PAM16,OPTN,SH3GLB1,TFB1M,IMMP2L,EP300,EPAS1,WDR81,EYA2,ARIH2,COA5,ACAA2,TIMM44,CISD2,ALKBH7,UQCC2,SIRT7…
GO: Biological Process	GO:0072521	purine-containing compound metabolic process		2.152e-07	0.002676	8.364e-06	8.369e-05	199	621	ACACA,ACACB,ACADSB,ACAT1,ACLY,ADA,ADCY3,ADCY6,ADK,PARP1,ADSL,AHCY,PDP2,AK1,AK2,AK4,ALDOA,OARD1,AMD1,TPST2,AMPD2,ADCY4,RAE1,NUDT2,APP,CASK,ARNT,SLC25A12,PDE5A,ATP5MC1,ATP5MC2,ATP5MC3,ATP6V1A,BCL2L1,SUCLA2,BDNF,BID,IER3,CACNB4,NUDT16,TJP2,MPC2,COX6C,COX7B,COX10,SAMHD1,VPS9D1,ELOVL3,AK5,DLD,DLG1,DLST,SLC35B3,NUPR1,EHHADH,AASS,EPHA2,HSD17B12,AADAT,ENO2,ENO3,EP300,GMPR2,ACSL1,ACSL3,ACSL4,BPNT1,FASN,AC…
GO: Biological Process	GO:0071383	cellular response to steroid hormone stimulus		2.186e-07	0.002719	8.47e-06	8.475e-05	87	227	NCOA3,ARID1A,PARP1,AGTR1,FBXO32,ANXA1,CALCOCO1,AQP1,ARNTL,PLPP1,TP63,DDRGK1,ATP1A1,ATP2B1,URI1,BDNF,CFLAR,ZFP36L1,KLF9,CALR,CASP9,RUNX1,CBFB,PIAS2,CRY1,NCOR2,SAFB2,DDX5,EDN1,EP300,ESRRG,UBR5,NCOA2,FOXO1,UFM1,PPARGC1B,GJB2,GPER1,ABHD2,NR3C1,ADTRP,GSTP1,AKAP13,PADI2,PARK7,CBX3,FOXA1,DNAJA1,PAQR8,IFNB1,IGF1,JAK2,NEDD4,CNOT2,NPC1,ERRFI1,PCK2,PER1,DDIT4,PAGR1,CREBRF,TRIM68,UFSP2,RPS6KB1,RXRA,SAFB,SCNN…
GO: Biological Process	GO:0032092	positive regulation of protein binding		2.228e-07	0.002771	8.606e-06	8.61e-05	47	101	ABL2,ADD1,AMFR,ANXA2,EPB41L5,APP,CAPRIN2,RIPK2,BDNF,ARHGEF7,CAV1,EIF2AK3,ACTR3,FLOT1,EP300,EPHB6,DACT1,FKBP1A,NPHP3,PLK2,HOXA3,HSPA4,LFNG,LRP1,MARK3,MEN1,MFNG,HIPK2,NGF,NVL,PLCL1,DERL1,PPP2CA,PPP2CB,PSEN1,RAN,RFNG,MAPRE1,PACS1,MAPRE3,USP33,PLXND1,STK3,TCF7L2,AKTIP,TIAM1,CLDN5
GO: Biological Process	GO:0015980	energy derivation by oxidation of organic compounds		2.246e-07	0.002793	8.646e-06	8.651e-05	111	308	ACADVL,ACO1,ADRA1B,ADSL,AGL,AKT1,CHCHD4,SLC25A12,IRS2,SUCLA2,BDNF,BID,BNIP3,PER2,CALM1,CAT,COX6C,COX7B,COX10,COX20,RB1CC1,DLD,DLST,TRPV4,IMMP2L,ETFA,ETFB,PRKAG2,FH,NOA1,SORBS1,MTOR,UQCRQ,SLC37A4,GAA,GBE1,GFPT1,ME3,GNAS,GPD1,GRB10,COQ10A,AIFM2,POLG2,HIF1A,PARK7,IDH1,IDH2,IDH3B,IDH3G,IGF1,IGF2,IL6ST,INS,LDHA,LEP,LEPR,MDH1,ME2,MYC,PGM2L1,NDUFA3,NDUFA6,NDUFA8,NDUFA9,NDUFAB1,NDUFB3,NDUFB5,NDUFB7,NDUFS…
GO: Biological Process	GO:0051384	response to glucocorticoid		2.253e-07	0.002801	8.646e-06	8.651e-05	65	156	ABCA3,ADM,AGL,AGTR1,ALDH3A1,FBXO32,ANXA1,AQP1,ATP2B1,CCND1,BCL2,CFLAR,BMP6,ZFP36L1,KLF9,CALM1,CALM3,CASP9,CLDN1,CDKN1A,CDO1,SLIT2,DUSP1,PDCD7,EDN1,EP300,FOXO1,FOS,PPARGC1B,GBA,GJB2,FIBIN,NR3C1,GSTP1,AKAP13,CBX3,HNMT,HTR7,IFNB1,IGFBP2,IL6,JAK2,KRAS,MAOB,ERRFI1,PAPPA,PCK2,PCNA,PIK3R1,DDIT4,MAP2K1,CREBRF,RPS6KB1,RXRA,SDC1,SGK1,SLIT3,SPARC,SRD5A1,STC1,TGFB1,TYMS,SMYD3,ZFP36,FOSL1
GO: Biological Process	GO:0071375	cellular response to peptide hormone stimulus		2.315e-07	0.002879	8.859e-06	8.864e-05	126	360	ADCY3,ADCY6,PARP1,AGTR1,OSBPL8,PIP4K2B,AKT1,ADCY4,PIK3R3,USO1,IRS2,ATP2B1,ATP6V1A,ATP6V1B1,ATP6V1B2,ATP6V0A1,CEACAM1,SOCS2,CFLAR,ZFP36L1,SOCS3,CAV1,CCNA2,CCND3,ATP6V0D1,CDC5L,CDK2,CDK4,ATP6V1F,ROCK2,GDF15,BCAR1,CREB1,CRK,LPIN2,HDAC9,CYP11B1,EDN1,NAMPT,EIF4EBP2,INSIG2,EPRS1,FBN1,FOXC2,FOXO1,SORBS1,GHR,RAB10,GJB2,GNAI2,RAB31,GPER1,ADRM1,GRB2,GRB10,GSTP1,NR4A1,HNRNPK,IGF1,IGF2,INHBB,INS,INSIG1,IRF1,…
GO: Biological Process	GO:0051092	positive regulation of NF-kappaB transcription factor activity		2.336e-07	0.002906	8.913e-06	8.918e-05	168	509	ABL2,MAVS,AKT1,CUL1,ANGPT1,BIRC2,BIRC3,APP,RHOC,TNFSF11,DDRGK1,RIPK2,FADD,BCL3,TNFRSF10B,TNFRSF10A,CFLAR,SPHK1,BCL10,LURAP1,RPS6KA4,TNFSF18,CALR,CAPN3,MAP3K14,CAT,CAV1,USP10,LRRFIP2,CHI3L1,TICAM2,ROCK2,PSMF1,CREBBP,TRAF4,CTH,CX3CR1,RASSF2,PTPN22,DDX1,DHX9,CANT1,DLG1,TANK,GOLT1B,EDN1,OPTN,AGO1,IRAK4,PSME3,GREM1,TRIM13,FLOT1,PSMD14,EP300,TNIP1,F2R,F2RL1,TFG,FKBP1A,FLOT2,HACD3,PRDX4,CXXC5,WDR83,HDAC…
GO: Biological Process	GO:0097191	extrinsic apoptotic signaling pathway		2.363e-07	0.002939	8.988e-06	8.993e-05	95	254	HIPK1,ACVR1B,AKT1,SRPX,SH3RF1,MADD,PEA15,HYAL2,BAK1,FADD,BCL2,BCL2L1,TNFRSF10B,TNFRSF10A,BID,CFLAR,BOK,BCL10,CASP9,CAV1,CD70,DEDD,FCMR,ROCK2,CTNNA1,CX3CR1,DAPK1,RB1CC1,CASP8AP2,PARP2,PSME3,EYA2,ZDHHC3,TNFRSF12A,FGF10,FGFR1,FGFR3,FOXO3,RBCK1,BEX3,ZMYND11,GCLC,MLLT11,GPER1,HTRA2,MKNK2,GPX1,GSTP1,HGF,PARK7,HMGB2,IGF1,IL6R,IL7,ZSWIM2,JAK2,KRT18,LMNA,LTBR,SMAD3,MCL1,BLOC1S2,PYCARD,NGF,SERPINE1,PIK3R1,…
GO: Biological Process	GO:0048812	neuron projection morphogenesis		2.479e-07	0.003082	9.397e-06	9.403e-05	239	770	ABL2,ADARB1,PICALM,FZD4,ADORA2A,HECW2,ALCAM,ULK1,ANK3,CNTNAP1,APBB2,LRRC4C,APP,SHTN1,CASK,TMEFF1,CAPRIN2,NUMB,IRS2,RERE,TRAK2,ATP5MC1,RAB11A,BCL2,BDNF,IQGAP1,BMPR2,BSG,WASF1,WASL,SEMA5A,SPAG9,PIAS2,CDC42,CDH2,CDH11,ARHGAP33,SLC25A46,PDLIM7,CHN1,SLIT2,NGEF,MAP4K4,ROCK2,SIN3A,CRABP2,CREB1,NSMF,FEZ2,FEZ1,DNM3,NEXN,ULK2,CUX1,BOC,IST1,DBN1,CUL7,GAB2,NYAP1,SLC23A2,DPYSL2,ABI1,PQBP1,UST,ACTR3,ACTR2,EFNA…
GO: Biological Process	GO:0007155	cell adhesion		2.493e-07	0.0031	9.422e-06	9.427e-05	448	1571	ABAT,ABL2,ACVRL1,DYSF,ADA,FZD4,ADK,FZD7,ADORA2A,ADRB2,ACAN,PCDH19,AKT1,C1QTNF1,SPARCL1,ALCAM,SRPX,PCDH10,ANGPT1,ANK3,ANXA1,ANXA2,PPFIBP1,CNTNAP1,ITGA10,ITGA8,EPB41L5,APLP1,LRRC4C,APOD,APP,CASK,ARG2,RHOB,TNFSF11,PDE5A,ZFHX3,ATP2A2,CTNNAL1,ADAM19,TNFSF9,RIPK2,FADD,BCL2,BCL6,CEACAM1,IQGAP1,BLM,BMI1,BMP6,ZFP36L1,ARHGEF7,BSG,BCL10,AP3D1,TNFSF18,CALR,SEMA5A,CAV1,RUNX1,CBFB,CBLB,CLDN1,CD9,PDLIM1,CD47,CD…
GO: Biological Process	GO:0045786	negative regulation of cell cycle		2.513e-07	0.003125	9.471e-06	9.476e-05	212	670	CDC7,FZD9,AK1,UXT,ALOX15B,CUL4A,CUL1,APBB2,CDC14A,RHOB,ZFHX3,PEA15,CCND1,BCL2,BCL2L1,BCL6,BLM,BMI1,ZFP36L1,IER3,BTG1,CACNB4,CALR,CTDSP1,CDC5L,CDK2,CDK4,CDK9,CDKN1A,CDKN1C,CDKN2A,CDKN2B,CDKN2C,CDKN2D,TMEM67,TBRG4,CHEK1,CNOT8,SLC9A3R1,PLK3,PSMF1,CNOT10,SYF2,ATF2,MAD2L1BP,CRY1,HINFP,RNF167,MAPK14,SLFN11,PABIR1,BRINP1,MAGI2,DHCR24,DLG1,RHNO1,RBX1,ARID3A,L3MBTL2,DUSP1,TOM1L1,NUPR1,GMNN,PHC1,CTDSP2,LAT…
GO: Biological Process	GO:0042127	regulation of cell population proliferation		2.559e-07	0.003182	9.615e-06	9.62e-05	550	1973	GDF5,NCOA3,HIPK1,RBM10,ACVRL1,DYSF,ADA,ADARB1,CDC7,ADK,FZD7,ADM,FZD9,ADORA2A,ADRA2A,ADRB2,AGTR1,AHR,AKT1,SRPX,ALDH3A1,AKR1B1,ALOX15B,WDR48,CUL4A,KLF11,ANG,ANGPT1,SH3RF1,ANXA1,ANXA2,BIRC2,APOD,APP,AQP1,PIAS1,CDK10,CASK,PRKRA,ARG2,ARNT,PLPP1,TP63,ASPH,DDRGK1,SIX5,POLD4,PDE5A,IRS2,SERPINB7,TNFSF9,RIPK2,BAK1,FADD,CCND1,BCL2,BCL2L1,BCL6,BDKRB2,FGF18,BDNF,CEACAM1,BID,BLM,CFLAR,BNC1,BMI1,BMP6,TSC22D1,BM…
GO: Biological Process	GO:0061458	reproductive system development		2.589e-07	0.00322	9.647e-06	9.653e-05	175	535	MKKS,NCOA3,NRIP1,DNAJC19,ACVR2A,ARID1A,ADA,EOMES,FZD4,ADM,AHR,AKT1,ALOX15B,WDR48,ANG,ANGPT1,ANXA1,BIRC2,YBX3,WDR19,ARNT,STC2,TP63,NCOA1,ADAM19,BAK1,CCND1,BCL2,BCL2L1,HESX1,BMP6,BMPR2,BOK,ZFP36L1,BSG,EIF2B5,SOCS3,RUNX1,DEDD,CDKN1C,CEBPB,ADGRG1,SLIT2,NIPBL,ADAMTS1,CRIP1,MAPK14,SAFB2,CTNNA1,KMT2B,CUL7,DCN,DHCR24,DLG1,MAMLD1,RDH10,DNAJB6,NUPR1,SENP2,IMMP2L,EPAS1,ERCC1,ERF,FSTL3,CITED2,SEMA3A,SYCP2,AR…
GO: Biological Process	GO:0006606	protein import into nucleus		2.591e-07	0.003222	9.647e-06	9.653e-05	73	182	MAVS,AKT1,ANGPT1,APOD,ARNTL,HYAL2,ZPR1,PTTG1IP,CBLB,CDKN1A,MAPK14,CSE1L,IPO13,PTPN22,DDX5,E2F3,NUTF2,EP300,FAM53C,UBR5,HIKESHI,RPAIN,RANBP6,UFM1,TXNIP,RAB23,NUP50,GLI3,GPER1,HSPA8,HSP90AA1,IL6,JAK2,KPNA3,TNPO1,LEP,LMNA,SMAD3,NFKBIA,NUP98,PIK3R1,PIK3R2,PML,MDFIC,FAM53A,PPP2CA,PPP3CA,PPP3R1,PKIA,PRKD1,MAPK1,PSEN1,PTGS2,HEATR3,RAN,UACA,APPL2,NUP85,SEC13,RBM22,NUP133,SMO,STAT3,TGFB1,NUP188,TNFRSF1A,T…
GO: Biological Process	GO:0046165	alcohol biosynthetic process		2.591e-07	0.003222	9.647e-06	9.653e-05	68	166	ACACA,ACACB,ACAT2,ACLY,AKR1B1,APOB,ASAH1,BMP6,SPHK1,GGPS1,SPTLC2,H6PD,ABCG1,PPIP5K1,CYP11B1,DHCR7,DHCR24,PLPP6,LPCAT3,INSIG2,EPHX1,PTK2B,FASN,ACAA2,IP6K2,ISYNA1,PMVK,EBP,G6PD,DKK3,GBA,GCH1,GPER1,ERLIN2,PARK7,HMGCR,HMGCS1,IDI1,IMPA1,IMPA2,INSIG1,ITPKA,ITPKB,LEP,MVD,NFYA,NFYB,NTSR1,P2RY6,PCK2,PRKAA1,PTH1R,QDPR,RAN,DHDDS,MSMO1,SCD,ITPKC,SCAP,SOD1,SP1,SPR,SQLE,SREBF1,SREBF2,TM7SF2,SEC14L2,PDXP
GO: Biological Process	GO:0048667	cell morphogenesis involved in neuron differentiation		2.711e-07	0.003371	1.006e-05	0.0001007	224	715	ABL2,ADARB1,PICALM,HECW2,ALCAM,ULK1,ANK3,APBB2,LRRC4C,APP,SHTN1,CASK,TMEFF1,CAPRIN2,NUMB,IRS2,RERE,TRAK2,ATP5MC1,RAB11A,BCL2,BDNF,BMPR2,BSG,WASL,SEMA5A,PIAS2,CDC42,CDH2,CDH11,ARHGAP33,SLC25A46,PDLIM7,CHN1,SLIT2,SLC9A3R1,NGEF,ROCK2,WHRN,SIN3A,CRABP2,CREB1,NSMF,FEZ2,FEZ1,DNM3,NEXN,ULK2,CUX1,BOC,IST1,DBN1,CUL7,GAB2,DPYSL2,ABI1,PQBP1,UST,ACTR3,ACTR2,EFNA1,EFNA4,EFNB1,SH3GLB1,EFNB3,EGR2,EPHA2,EIF4G2,L…
GO: Biological Process	GO:0042326	negative regulation of phosphorylation		2.731e-07	0.003396	1.008e-05	0.0001008	156	467	ADARB1,ADORA2A,PIP4K2B,AKT1,ANGPT1,DYNLL1,IRS2,HYAL2,BAK1,BDKRB1,BDKRB2,CEACAM1,IER3,CALM1,CALM2,CALM3,SOCS3,CTDSP1,SPAG9,CAV1,CBLB,RGN,CDKN1A,CDKN1C,CDKN2A,CDKN2B,CDKN2C,CDKN2D,SLIT2,SNX6,COX11,WWTR1,IBTK,SOCS5,RASSF2,PTPN22,PARD6A,DMD,SH2B3,DUSP1,DUSP3,DUSP4,DUSP5,DUSP6,NUPR1,CTDSP2,HIPK3,LATS2,EIF4G1,GREM1,ENG,CTDSPL,EPHB2,SPRY1,DTNBP1,FABP4,FBLN1,PRKAG2,GSKIP,AKT1S1,MTOR,GBA,GMFB,RABGEF1,TMED…
GO: Biological Process	GO:1901652	response to peptide		2.738e-07	0.003406	1.008e-05	0.0001008	187	579	ADCY3,ADCY6,ADM,PARP1,ADRB2,AGTR1,OSBPL8,PIP4K2B,AKT1,AKR1B1,KLF11,ADCY4,ANXA1,PIK3R3,APP,STC2,USO1,IRS2,ATP2A2,ATP2B1,ATP6V1A,ATP6V1B1,ATP6V1B2,ATP6V0A1,RIPK2,CEACAM1,IQGAP1,SOCS2,CFLAR,ZFP36L1,BSG,KLF5,EIF2B3,EIF2B5,TRIM41,SOCS3,CAT,CAV1,CCNA2,CCND3,ATP6V0D1,CDC5L,CDK2,CDK4,CDO1,ATP6V1F,SNX6,COL1A1,ROCK2,GDF15,BCAR1,CREB1,CRK,CRY1,MAPK14,LPIN2,HDAC9,CYP11B1,PTPN22,EDN1,NAMPT,EGR1,EGR2,EIF4EBP2,…
GO: Biological Process	GO:0051017	actin filament bundle assembly		2.739e-07	0.003406	1.008e-05	0.0001008	72	179	MKKS,ABL2,FRMD7,ADD1,SHROOM2,PDLIM4,RHOC,PDLIM1,CD47,CDC42,ROCK2,NOX4,MTSS1,DBN1,DPYSL3,WASF2,SORBS3,EPS8,PTK2B,CORO2B,DLC1,EVL,LIMA1,SORBS1,MTOR,FERMT2,TRIOBP,CGNL1,ITGB5,LCP1,LIMK1,MARCKS,SMAD3,MET,RGCC,DBNL,MYO1B,FHOD1,MYH10,NEDD9,PAWR,PFN1,PIK3R1,PIK3R2,PLS3,PTGER4,PXN,ROCK1,ARHGAP28,S100A10,CX3CL1,SDC4,ASAP3,SLC9A1,LIMCH1,FSCN1,SWAP70,CLASP1,ARHGEF18,TGFB3,TGFBR1,SH3PXD2B,TJP1,TNFAIP1,HSP90B…
GO: Biological Process	GO:0051235	maintenance of location		2.752e-07	0.003422	1.009e-05	0.000101	126	361	NRIP1,ABCA1,ACACB,DYSF,ADCY6,PLIN2,OSBPL8,AKT1,ARHGAP21,ANK3,APOB,PLA2G4C,ASPH,GPAA1,AUP1,BCL3,BDKRB1,TSPO,AP3D1,CALM1,CALM2,CALM3,CALR,CAPN3,CASQ1,CAV1,CD19,SCARB1,SUN2,CIZ1,GSTO1,CPT1A,CRY1,SLC30A7,IBTK,ABCG1,DBN1,G3BP2,DMD,ABHD5,INSIG2,F2R,PTK2B,FBN1,FKBP1A,CREB3,ALKBH7,RBCK1,FTH1,GAA,B4GALNT1,GBA,GJA1,EHD1,TNRC6A,GM2A,KDELR2,KDELR3,GPER1,GRIK5,GSN,HK1,HK2,PARK7,HSPA5,HTR2A,SCIN,IL6,INSIG1,ITP…
GO: Biological Process	GO:0045598	regulation of fat cell differentiation		2.847e-07	0.003541	1.041e-05	0.0001042	66	160	AKT1,ARNTL,ZFP36L1,KLF5,RUNX1T1,CEBPB,CMKLR1,NOCT,WWTR1,CREB1,SOX13,CREBL2,NCOR2,MAPK14,CCDC3,TRPV4,MEX3C,DACT1,FOXO1,MTOR,FRZB,BBS12,ADIRF,FERMT2,CCDC85B,GPER1,MEDAG,SAV1,HES1,HTR2A,ID2,IGF1,IL6,INS,INSIG1,SYAP1,LEP,SMAD3,MMP11,TRIB2,NUCB2,PIM1,PTGS2,ZADH2,RORA,ZFPM1,ATAT1,SORT1,SFRP2,SNAI2,SOD2,LMO3,STK3,TAF8,TCF7L2,SIRT1,ZFPM2,TGFB1,SH3PXD2B,ASXL1,UCHL3,VEGFA,wnt10B,XBP1,ZFP36,ZBTB16
GO: Biological Process	GO:0006888	endoplasmic reticulum to Golgi vesicle-mediated transport		2.874e-07	0.003574	1.045e-05	0.0001045	83	215	COG6,ANK3,MCFD2,ARCN1,ARF4,USO1,DYNLL1,VAMP4,GBF1,CAPZA1,CAPZB,SEC22C,COPB2,TICAM2,COG4,COL7A1,COPA,COPB1,ATL3,GOSR2,DYNLL2,CD55,CNIH3,SEC24D,ARFGAP3,DYNC1LI2,TMED7,IER3IP1,SAR1B,DYNC1LI1,KLHL12,COPZ2,BET1L,ERGIC2,TFG,F9,SEC24B,COG5,SEC23B,SEC23A,HYOU1,FOLR1,SEC22A,ARFGAP2,TRAPPC3,YIF1A,TMED2,GOLGA2,KDELR2,KDELR3,TMEM115,COPE,TRAPPC11,INS,INSIG1,LMAN1,PEF1,CNIH4,RANGRF,TRAPPC6A,PPP6C,TMED9,PROS1,…
GO: Biological Process	GO:0032989	cellular component morphogenesis		2.878e-07	0.003578	1.045e-05	0.0001045	277	914	ABL2,ADARB1,PICALM,FZD4,ADORA2A,HECW2,ALCAM,ULK1,ANK3,CNTNAP1,APBB2,LRRC4C,APP,SHTN1,CASK,TMEFF1,CAPRIN2,NUMB,IRS2,RERE,TRAK2,ATP5MC1,RAB11A,BCL2,BCL2L1,BDNF,IQGAP1,CFLAR,BMPR2,ARHGEF7,BSG,WASF1,WASL,CAPN3,CASQ1,SEMA5A,SPAG9,PIAS2,CD9,CDC42,CDH2,CDH11,ARHGAP33,SLC25A46,PDLIM7,CHN1,SLIT2,NGEF,LMOD1,MAP4K4,ROCK2,SIN3A,CRABP2,CREB1,NSMF,FEZ2,FEZ1,CSRP1,CSRP2,DNM3,POLDIP2,NEXN,ULK2,CUX1,BOC,NEURL2,IS…
GO: Biological Process	GO:0044843	cell cycle G1/S phase transition		2.882e-07	0.003584	1.045e-05	0.0001045	117	330	ACVR1B,CDC7,AKT1,CUL4B,CUL4A,CUL1,KLF11,ANXA1,PIAS1,CDK10,TP63,DDRGK1,ATP2B4,BCAT1,CCND1,BCL2,BID,ZPR1,CACNB4,CTDSP1,CCNA2,CCND3,CCNH,CCNE2,CDK2,CDK4,CDKN1A,CDKN2A,CDKN2B,CDKN2C,CDKN2D,RCC1,CNOT8,CIRBP,PLK3,ADAMTS1,CNOT10,CREBBP,HINFP,SLFN11,CABLES1,DLG1,ARID3A,E2F3,E2F5,GMNN,CTDSP2,LATS2,EIF4G1,SENP2,PSME3,CTDSPL,EP300,DACT1,CRLF3,FGF10,ANP32B,PDPN,KHDRBS1,PLK2,PIM2,GSPT1,LSM10,PRMT1,ID2,TNKS1BP…
GO: Biological Process	GO:0033157	regulation of intracellular protein transport		3.247e-07	0.004038	1.174e-05	0.0001175	104	286	MAVS,ANGPT1,ANK3,CAMK1,APOD,CHCHD4,TP63,ASPH,HYAL2,BCL2,BID,BNIP3L,ZPR1,CDC42,PLK3,NPEPPS,MAPK14,CSNK2A2,TM9SF4,PTPN22,ACTR3,ARPC2,SH3GLB1,SAR1B,NUTF2,EP300,STOM,UBR5,ARIH2,UBE2J1,ANP32B,SIRT7,UFM1,OAZ3,RAB23,GDI1,ERLEC1,GLI3,YWHAQ,GPER1,HTRA2,PARK7,COMMD1,HSP90AA1,IL6,INSIG1,ITGB2,JAK2,KCNB1,ATP5IF1,LCP1,LEP,LMAN1,SMAD3,MDM2,NMT1,OAZ2,UHMK1,PDZK1,PIK3R1,PIK3R2,MDFIC,PPM1A,PPP2CA,PPP3R1,PRKAA1,PK…
GO: Biological Process	GO:0045185	maintenance of protein location		3.261e-07	0.004055	1.175e-05	0.0001176	49	108	ADCY6,AKT1,ANK3,GPAA1,BCL3,TSPO,CAV1,SUN2,CIZ1,DBN1,G3BP2,INSIG2,FBN1,CREB3,RBCK1,GJA1,TNRC6A,KDELR2,KDELR3,GRIK5,GSN,HK1,HK2,PARK7,HSPA5,SCIN,INSIG1,CCDC22,NFKBIA,NFKBIB,NFKBIE,PFN1,PML,TAPT1,PSMD10,RANGAP1,VPS13D,DZIP1,PFN4,SP100,GOLPH3,MPRIP,TAF8,VPS13A,THRA,ARL2BP,PINK1,CHCHD10,TMSB15B
GO: Biological Process	GO:0061572	actin filament bundle organization		3.339e-07	0.004152	1.2e-05	0.0001201	73	183	MKKS,ABL2,FRMD7,ADD1,SHTN1,SHROOM2,PDLIM4,RHOC,PDLIM1,CD47,CDC42,ROCK2,NOX4,MTSS1,DBN1,DPYSL3,WASF2,SORBS3,EPS8,PTK2B,CORO2B,DLC1,EVL,LIMA1,SORBS1,MTOR,FERMT2,TRIOBP,CGNL1,ITGB5,LCP1,LIMK1,MARCKS,SMAD3,MET,RGCC,DBNL,MYO1B,FHOD1,MYH10,NEDD9,PAWR,PFN1,PIK3R1,PIK3R2,PLS3,PTGER4,PXN,ROCK1,ARHGAP28,S100A10,CX3CL1,SDC4,ASAP3,SLC9A1,LIMCH1,FSCN1,SWAP70,CLASP1,ARHGEF18,TGFB3,TGFBR1,SH3PXD2B,TJP1,TNFAIP1,…
GO: Biological Process	GO:0043434	response to peptide hormone		3.392e-07	0.004218	1.216e-05	0.0001216	162	490	ADCY3,ADCY6,ADM,PARP1,AGTR1,OSBPL8,PIP4K2B,AKT1,ADCY4,ANXA1,PIK3R3,STC2,USO1,IRS2,ATP2A2,ATP2B1,ATP6V1A,ATP6V1B1,ATP6V1B2,ATP6V0A1,CEACAM1,IQGAP1,SOCS2,CFLAR,ZFP36L1,BSG,EIF2B3,EIF2B5,SOCS3,CAT,CAV1,CCNA2,CCND3,ATP6V0D1,CDC5L,CDK2,CDK4,CDO1,ATP6V1F,COL1A1,ROCK2,GDF15,BCAR1,CREB1,CRK,CRY1,LPIN2,HDAC9,CYP11B1,EDN1,NAMPT,EGR1,EGR2,EIF4EBP2,INSIG2,TRPV4,EPRS1,FBN1,FOXC2,FOXO1,SORBS1,MTOR,CACYBP,GATM,…
GO: Biological Process	GO:0006109	regulation of carbohydrate metabolic process		3.421e-07	0.004254	1.222e-05	0.0001222	90	239	ACACB,NLN,ADRA1B,AKT1,C1QTNF1,RAE1,APP,ARNT,SLC25A12,IRS2,IER3,RGN,SCARB2,CLTC,COX11,CRY1,DDB1,NUPR1,EP300,ZMPSTE24,BCKDK,PTK2B,PRKAG2,NCOA2,FOXO1,SORBS1,SIRT7,MTOR,NUP50,GFPT1,GPT2,GPD1,GPER1,GRB10,NUP42,NR3C1,SLC2A6,HAS2,DUSP12,HIF1A,HSD11B1,HTR2A,IGF1,IGF2,IGFBP3,IGFBP4,SLC45A3,IL6,INS,LEP,LEPR,MST1,MYC,MYOG,NFE2L1,NTSR1,NUP98,P2RY6,PDK2,PDK4,PFKFB2,DDIT4,PPP1CB,PPP1R3C,PPP1R3D,PRKAA1,PRKCE,PS…
GO: Biological Process	GO:0060429	epithelium development		3.429e-07	0.004264	1.222e-05	0.0001222	437	1532	MKKS,NCOA3,ABL2,ACADVL,APCDD1,ACVR1B,ACVRL1,ARID1A,ADD1,EOMES,FZD4,FZD7,ADM,AGTR1,AHR,AKT1,ALDH1A3,AKR1B1,ALOX15B,AMPD2,TEAD2,TSHZ3,ANGPT1,IFT20,ANXA1,EPB41L5,LMO4,AQP1,ARG2,WDR19,RHOB,RHOC,ARNTL,TNFSF11,ASAH1,TP63,PHACTR4,NUMB,RAP2C,EDF1,CCND1,BCL2,BDNF,HESX1,BFSP1,CEACAM1,IQGAP1,BMI1,BMP6,BMPR2,ZFP36L1,BSG,KLF5,BTG1,BCL10,SOCS3,SEMA5A,CAT,CAV1,RUNX1,CBFB,CBR1,CLDN1,LDB2,CD63,CD151,DNAAF1,CDC42,…
GO: Biological Process	GO:0019318	hexose metabolic process		3.516e-07	0.004372	1.249e-05	0.000125	103	283	ACACB,NLN,ADRA1B,AKT1,C1QTNF1,ALDH1A1,ALDOA,AKR1B1,APOD,SLC25A12,IRS2,OMA1,PER2,RGN,COX11,H6PD,CPT1A,CRY1,MAPK14,DDB1,ENO2,ENO3,DCXR,EP300,ZMPSTE24,BCKDK,AKR1A1,FBN1,NCOA2,FOXO1,SORBS1,SIRT7,MTOR,FUCA1,FUCA2,FUT4,G6PD,SLC37A4,GAA,GALE,GALK2,GAPDH,SERP1,GFPT1,B4GALT1,GPT2,GOT2,GPD1,GRB10,NR3C1,DUSP12,HIF1A,HK1,HK2,IGF1,IGF2,IGFBP3,IGFBP4,SLC45A3,IL6,INS,LDHA,LEP,LEPR,MAN2B1,MDH1,FUOM,MST1,MYC,PGM2…
GO: Biological Process	GO:0010720	positive regulation of cell development		3.552e-07	0.004418	1.259e-05	0.0001259	129	373	PICALM,ADD1,SHTN1,CASK,TNFSF11,CAPRIN2,NUMB,PDE5A,ATP5MC1,RAB11A,BCL2,BDNF,BNC1,BMPR2,SYNJ1,ARHGEF7,TSPO,CALR,SEMA5A,RUNX1,PIAS2,CDC42,CDH5,SLIT2,CRABP2,CRK,CUX1,CX3CR1,IST1,DBN1,CUL7,ACTR3,ACTR2,ARPC2,SH3GLB1,EGR2,EIF4G2,EP300,SS18L2,EPHA4,EPHB2,NET1,TNFRSF12A,PRMT5,SLC9B2,TRPV2,FN1,NPTN,MTOR,STAU2,GDI1,GLI3,FERMT2,GPER1,TRIOBP,HAS2,HDAC2,NRG1,HIF1A,HES1,ID2,IGF1,DIXDC1,IL6,IL6ST,ILK,ITPKA,LIF,L…
GO: Biological Process	GO:0030010	establishment of cell polarity		3.739e-07	0.00465	1.321e-05	0.0001322	66	161	IFT20,SHTN1,GBF1,CDC42,CDH5,CYTH3,SLC9A3R1,ROCK2,CRK,FEZ1,PARD6A,JAM3,DOCK2,UST,SPRY1,PTK2B,FAT1,FGF10,FLOT2,ARFGEF1,PRICKLE2,GJA1,RAB10,INSC,GSN,EXOC4,HES1,HSP90AA1,DOCK7,MPP7,LMNA,MSN,MYH9,MYO9B,NEK3,NUMA1,PAFAH1B1,PLK1,PRKCI,NDE1,PTK7,SPDL1,RAP2A,MCPH1,ROCK1,RAB11FIP2,MYO18A,FRMD4A,FSCN1,GOLPH3,STK11,KANK1,TCF15,CLASP1,DYNLT1,SH3BP1,FAM89B,TSC2,AMOT,EZR,CYP26B1,WEE1,BCCIP,RICTOR,NDEL1,SAPCD2
GO: Biological Process	GO:0009081	branched-chain amino acid metabolic process		3.769e-07	0.004687	1.328e-05	0.0001328	17	23	ACADSB,ACAT1,BCAT1,BCAT2,BCKDHA,BCKDHB,SLC25A44,DBT,HIBCH,DLD,BCKDK,IVD,ALDH6A1,PPM1K,MCCC2,SDSL,MCCC1
GO: Biological Process	GO:0048568	embryonic organ development		3.848e-07	0.004786	1.352e-05	0.0001353	172	527	MKKS,NCOA3,ABR,HIPK1,ARID1A,ADA,EOMES,ADM,AHR,AKT1,ALDH1A3,WDR48,TEAD2,ITGA8,PRKRA,WDR19,ARNT,PHACTR4,NCOA1,ATP6V1B1,HESX1,BMI1,ZFP36L1,MBD2,SOCS3,RUNX1,DNAAF1,CDKN1C,CEBPB,SLC9A3R1,NIPBL,WHRN,COL11A1,TBX4,MTHFD1L,SYF2,LRIG1,IFT140,DLG1,MAFB,MED12,SH2B3,RDH10,DNAJB6,EDN1,SETDB2,EFNA1,EPHA2,INSIG2,SENP2,ENG,EPAS1,EPHB2,ERCC1,ERCC3,ERF,CITED2,FBN1,SEC24B,FGF10,FGFR1,PRRX2,FOXC2,FOLR1,NPHP3,SPINT2,F…
GO: Biological Process	GO:0042770	signal transduction in response to DNA damage		3.893e-07	0.004841	1.364e-05	0.0001364	58	136	BCL3,BID,PTTG1IP,CASP9,USP10,CDC5L,CDK2,CDKN1A,CHEK1,CNOT8,PLK3,CNOT10,MAPK14,DDX5,ARID3A,ING4,SENP2,EP300,ZMPSTE24,NDRG1,MAD2L2,FOXO3,DTL,UIMC1,PLK2,KMT5A,GRB2,PRMT1,TNKS1BP1,SPRED2,MDM2,RGCC,HIPK2,MSX1,MUC1,MYO6,NBN,CNOT2,CNOT4,PCNA,E2F7,PLK1,PML,PSMD10,RBL2,SPRED1,CEP63,SNAI2,PAXIP1,SNAI1,CNOT1,KDM1A,SOX4,SP100,SIRT1,TFDP1,TP53,PCBP4
GO: Biological Process	GO:1901796	regulation of signal transduction by p53 class mediator		4.037e-07	0.00502	1.41e-05	0.0001411	74	187	HIPK1,AKT1,TP63,BCL2,BDKRB2,BLM,PTTG1IP,CDK2,MTA2,CHD4,CHEK1,PLK3,RRM2B,RMI2,MAPK14,CSNK2A2,DDX5,NUAK1,RHNO1,SH3GLB1,SENP2,EP300,ZMPSTE24,ATRIP,PRMT5,RPF2,PRKAG2,KMT5A,TOPBP1,HDAC2,HNRNPK,ING2,SPRED2,MDM2,MRE11,HIPK2,MSX1,MUC1,NBN,PML,PRKAA1,PRKAB2,PSMD10,RAD1,PAK1IP1,RAD9A,RBBP8,RFC4,RFC5,PRMT6,STEAP3,SPRED1,RPS7,RNF34,CEP63,SNAI2,SNAI1,KDM1A,SSRP1,STK11,BOP1,TAF4,TAF5,TAF10,TAF13,SIRT1,TP53,TP5…
GO: Biological Process	GO:0016125	sterol metabolic process		4.287e-07	0.005331	1.493e-05	0.0001494	73	184	ABCA1,ACACA,ACACB,ACADVL,ACAT2,ACLY,OSBPL5,APOB,APP,CH25H,CAT,SCARB1,PCTP,GGPS1,ABCG1,LDLRAP1,CYP11B1,DHCR7,DHCR24,PLPP6,LPCAT3,INSIG2,CYP39A1,FASN,FDXR,ACAA2,PRKAG2,LIMA1,FMO5,PMVK,EBP,G6PD,CYB5R2,CYB5R1,GBA,FAXDC2,EBPL,ERLIN2,HMGCR,HMGCS1,IDI1,INSIG1,LDLR,LEP,LEPR,LIPA,LIPE,LRP1,MVD,NFE2L1,NFYA,NFYB,NPC1,PMP22,PRKAA1,RAN,RXRA,MSMO1,SCD,HSD3B7,SCAP,SMPD1,SOAT1,SOD1,SP1,SQLE,SREBF1,SREBF2,TM7SF2,…
GO: Biological Process	GO:1903008	organelle disassembly		4.323e-07	0.005377	1.502e-05	0.0001503	54	124	ADRB2,ULK1,DENR,DDRGK1,GBF1,AUP1,BNIP3,BNIP3L,TSPO,SLC25A46,PLK3,SPTLC2,ACBD5,CSNK2A2,CTSK,SPATA18,RB1CC1,EIF2D,OPTN,TEX264,MRRF,CISD2,UFM1,CAMKK2,GBA,MAP1LC3A,GOLGA2,HTRA2,WDR45,HIF1A,HK2,PARK7,KLC1,ATP5IF1,MCTS1,MTIF2,PELO,PIK3C3,WIPI1,VPS13D,MAP1LC3C,SREBF1,SREBF2,ATG2A,WDR45B,TP53,TSC2,GABARAPL1,VCP,VDAC1,PINK1,FZD5,RAB7A,TIGAR
GO: Biological Process	GO:0033674	positive regulation of kinase activity		4.395e-07	0.005465	1.522e-05	0.0001523	214	682	ADCY3,ADCY6,FZD4,FZD8,ADORA2A,ADRA2A,ADRB2,OSBPL8,AKT1,ADCY4,ANG,ANGPT1,MAP4K3,ZNF622,CAMK1,APP,LMO4,MADD,TNFSF11,PLPP1,PDE5A,RAP2C,PEA15,ATP2B4,RIPK2,CCND1,TNFRSF10B,TNFRSF10A,BDKRB1,FGF18,BDNF,IQGAP1,MLKL,BCL10,C5,CALM1,CALM2,CALM3,MAP3K14,SPAG9,CCND3,CD19,CDC42,CDKN1A,MAPKAPK2,CHI3L1,MAP4K4,MAGED1,GDF15,MAP3K8,NOX4,CRK,HIGD1A,TRAF4,MAPK14,RASSF2,DGKA,DAZAP2,DLG1,DOCK3,ABI1,HBEGF,DUSP5,DUSP6,TO…
GO: Biological Process	GO:0022604	regulation of cell morphogenesis		4.574e-07	0.005688	1.58e-05	0.0001581	122	350	RHOJ,FMNL2,PICALM,BRWD3,FZD4,ALDOA,ANXA1,CASK,RHOB,RHOC,CAPRIN2,NUMB,ARHGEF7,CALR,CAPZB,SPAG9,PIAS2,CDC42,ZMYM3,ZMYM6,SLC9A3R1,BCAR1,CRK,CUX1,DBN1,CUL7,RHOBTB1,DLG1,SLC23A2,ACTR3,ACTR2,ARPC2,SH3GLB1,SS18L2,EPB41L2,EPHA4,EPS8,ZMPSTE24,NET1,PTK2B,FBLN1,DLC1,FES,FGD1,CAMSAP1,FN1,CDC42EP3,PDPN,POSTN,STAU2,WASF3,GBP1,NTNG2,FERMT2,TRIOBP,CDC42EP1,BVES,HAS2,HNRNPK,ARHGAP18,IL6,ILK,ITGB2,ITPKA,LIMS1,CAPR…
GO: Biological Process	GO:0009411	response to UV		4.889e-07	0.00608	1.684e-05	0.0001685	66	162	PARP1,AKT1,CUL4B,MAP4K3,UVSSA,AQP1,HYAL2,BAK1,CCND1,BCL2,BCL3,CASP9,CAT,CDKN1A,CDKN2D,CHEK1,CIRBP,ERCC8,CREBBP,CRIP1,DDB1,RHNO1,EIF2S1,ELANE,SDF4,SPRTN,EP300,ERCC1,ERCC3,ERCC5,UBE4B,ZRANB3,SCARA3,RPAIN,DTL,POLD3,GPX1,HMGN1,MC1R,MAP3K4,MEN1,MMP1,MYC,NEDD4,PCNA,PIK3R1,PML,POLH,PRKAA1,MAPK9,MAPK13,MAP2K7,PTPRK,UACA,EIF2AK4,SMPD1,KDM1A,STK11,SIRT1,C9orf116,TP53,OPN3,WRN,XPA,XPC,YY1
GO: Biological Process	GO:0043244	regulation of protein-containing complex disassembly		5.05e-07	0.00628	1.735e-05	0.0001736	59	140	DYSF,ADD1,SCAF4,ADRB2,SHROOM2,ASPH,BNIP3,PER2,CAPG,CAPZA1,CAPZB,SEMA5A,CLN3,LMOD1,VILL,ARPC2,TRPV4,CKAP2,CALCOCO2,EPS8,ZMPSTE24,F2RL1,CAMSAP1,EVL,LIMA1,GAS2L1,AVIL,GBA,GLE1,EML4,TRIOBP,GSN,GSPT1,IRAK3,SCIN,MAP1A,MID1,DBNL,MYH9,MTPN,PIK3CA,PHF23,MPHOSPH8,FYCO1,TMEM39B,OGFOD1,TMEM39A,SWAP70,SPTBN1,SVIL,CAMSAP2,CLASP1,SPECC1L,TMOD1,SH3BP1,UVRAG,JMJD4,NAV3,PDXP
GO: Biological Process	GO:0031954	positive regulation of protein autophosphorylation		5.101e-07	0.006344	1.748e-05	0.0001749	20	30	RAP2C,IQGAP1,CALM1,CALM2,CALM3,RASSF2,TOM1L1,GREM1,TNKS1BP1,INS,MRE11,NEK10,NBN,NGF,RAP2A,RAP2B,PDGFD,PDGFC,VEGFA,VEGFC
GO: Biological Process	GO:0072659	protein localization to plasma membrane		5.131e-07	0.006381	1.753e-05	0.0001754	110	309	CNPY4,PICALM,ADCY6,AKT1,STX7,ANK3,IFT20,ANXA2,BLZF1,CASK,NUMB,VAMP4,ATP2B4,LRRC15,RAB11A,BBS2,BCL2L1,BSG,CACNB2,FCHO2,ZDHHC23,CDH2,SLC9A3R1,CLN3,CLTC,ROCK2,NECTIN3,PREPL,CLIP3,GORASP2,LDLRAP1,DLG1,ACTR3,TSPAN5,OPTN,EPHA2,FLOT1,EPHB2,ZDHHC3,ACSL3,SEC23A,FLOT2,ARL6IP5,SORBS1,EXOC5,VPS4A,GBP1,PGRMC1,RAB10,PGAP2,EHD1,FAM126A,TMED2,RAB40B,RAB31,GPER1,COMMD1,RAB40A,INS,KCNB1,KRT18,LAMA5,LRP1,LYPLAL1,MM…
GO: Biological Process	GO:0009267	cellular response to starvation		5.405e-07	0.006722	1.842e-05	0.0001843	69	172	ULK1,STK24,BCL2,BMPR2,CDKN1A,EIF2AK3,COMT,HIGD1A,DEPDC5,DAP,FBXO22,NUAK1,SH3GLB1,EIF2S1,ANGPTL4,TBL2,RRAGB,PRKAG2,FOXO1,FOXO3,GAS2L1,MTOR,GBA,MAP1LC3A,SESN1,TNRC6A,GLUL,GCN1,WDR45,HNRNPA1,HSPA5,HSPA8,INHBB,JUN,LAMP2,FADS1,ZFYVE1,MAP3K5,NFE2L2,PDK4,SLC38A2,PIK3C2A,PIK3C3,MIOS,PRKAA1,PRKD1,MAPK1,EIF2AK2,WIPI1,WDR59,RNASE4,EIF2AK4,FNIP1,MAP1LC3C,USP33,SRD5A1,SREBF1,SREBF2,RRAGC,TCF7L2,SIRT1,KLF10,WD…
GO: Biological Process	GO:0031589	cell-substrate adhesion		5.654e-07	0.007032	1.921e-05	0.0001922	135	397	ACVRL1,FZD4,FZD7,ANGPT1,ITGA10,ITGA8,EPB41L5,APOD,CASK,BCL2,BCL6,IQGAP1,ARHGEF7,CALR,CD63,CDC42,CDKN2A,LPXN,MAP4K4,COL1A1,COL3A1,ROCK2,COL16A1,COL17A1,ABI3BP,BCAR1,CRK,SPOCK2,DBN1,DMD,JAM3,DUSP3,ARPC2,EFNA1,SORBS3,HSD17B12,GREM1,EPHB3,NET1,TNFRSF12A,PTK2B,FBLN1,CORO2B,DLC1,TESK2,ANTXR1,FBLN5,FN1,SORBS1,PDPN,POSTN,EGFLAM,TMEM8B,GBP1,HPSE,B4GALT1,NTNG2,FERMT2,GPM6B,STON1,TRIOBP,EMILIN1,BVES,HAS2,IL…
GO: Biological Process	GO:0051240	positive regulation of multicellular organismal process		5.845e-07	0.007269	1.979e-05	0.000198	476	1692	MKKS,GDF5,NCOA3,ABAT,ABCA1,ABL2,ACACB,HIPK1,ACVR1B,ACVR2A,ACVRL1,ADA,PICALM,ADD1,ADK,ADM,FZD9,ADORA2A,PARP1,ADRA1B,ADRA2A,ADRB2,MAVS,AGTR1,AKT1,C1QTNF1,ALOX15B,LRRN1,SLC25A4,ANXA1,ANXA2,BIRC2,BIRC3,YBX3,APP,SHTN1,AQP1,CASK,RHOB,ARNT,TNFSF11,SLC25A12,TP63,CAPRIN2,NUMB,PDE5A,ATP1A1,ATP2A2,ATP2B1,HYAL2,ATP5MC1,SERPINB7,OMA1,TNFSF9,RAB11A,RIPK2,FADD,BBS2,CCND1,BCL2,BCL3,BCL6,FGF18,BDNF,BMP6,BMPR2,POL…
GO: Biological Process	GO:0008631	intrinsic apoptotic signaling pathway in response to oxidative stress		5.856e-07	0.007282	1.979e-05	0.000198	28	50	PARP1,AKT1,ALDH2,STK24,ZNF622,BCL2,ARL6IP5,GSKIP,HSPH1,RALBP1,HTRA2,GPX1,HIF1A,PARK7,INS,JAK2,MCL1,MAP3K5,NFE2L2,P4HB,PML,UBQLN1,PRODH,UACA,SOD1,SOD2,SIRT1,PINK1
GO: Biological Process	GO:0032535	regulation of cellular component size		7.489e-07	0.009313	2.521e-05	0.0002522	146	438	MKKS,RAB22A,PICALM,ADD1,AHR,AKT1,ULK1,TMEM123,SHTN1,SHROOM2,AQP1,ATP5MC1,RAB11A,PEX11B,PEX11A,BDNF,BMPR2,WASF1,WASL,CAPG,CAPZA1,CAPZB,SEMA5A,CDK4,SLIT2,SLC9A3R1,CLN3,LMOD1,SIN3A,CRABP2,CREB1,ULK2,IST1,DBN1,RB1CC1,FCHSD2,VILL,DLG1,DPYSL2,ACTR3,ACTR2,EDN1,ARPC2,WASF2,EIF4G2,TRPV4,EP300,EPS8,F2RL1,TNFRSF12A,SEMA3A,PTK2B,TRPV2,SEMA6C,SEMA4F,EVL,SEMA3C,LIMA1,FN1,ARPC1A,ARFGEF1,CDC42EP3,AKT1S1,CYFIP2,M…
GO: Biological Process	GO:0043409	negative regulation of MAPK cascade		7.5e-07	0.009327	2.521e-05	0.0002522	79	206	AKT1,EIF3A,HYAL2,CAV1,SLC9A3R1,PTPN22,DLG1,MARVELD3,DMD,SH2B3,DUSP1,DUSP3,DUSP4,DUSP5,DUSP6,HIPK3,EFNA1,EPHB2,SPRY1,VRK3,TNIP1,F2RL1,DACT1,FBLN1,FOXO1,ZMYND11,HSPH1,GBA,GBP1,GPER1,RAPGEF1,EMILIN1,GSTP1,IRAK3,STK38,HMGCR,DNAJA1,IGF1,LIF,SPRED2,MEN1,MYC,PAFAH1B1,ERRFI1,PAQR3,PER1,PIK3R2,PPEF2,PPP2CA,PPP2R1A,PRKCA,PSMD10,PTPN1,PTPN6,PTPRR,QARS1,RGS2,RGS3,RGS4,SPRED1,SYNJ2BP,CAMK2N1,SFRP2,SFRP4,SFRP5…
GO: Biological Process	GO:0043269	regulation of ion transport		7.585e-07	0.009433	2.542e-05	0.0002544	439	1550	ABAT,ABCA1,ABCA3,CLTCL1,DYSF,ADA,PICALM,ADORA2A,ADRA2A,ADRB2,MAVS,HECW2,AGTR1,OSBPL8,AHR,AK1,AKT1,C1QTNF1,STIM2,ANG,ANGPT1,ANK3,SLC25A4,ANXA1,ANXA2,SLC43A1,CAMK1,APOD,APP,MADD,CASK,ARG2,CHCHD4,ARNTL,TNFSF11,STC2,TP63,MCU,ASPH,NUMB,DYNLL1,IRS2,ATP1A1,VAMP4,ATP2B1,PEA15,ATP2B4,HYAL2,RAB11A,BAK1,BCL2,BDKRB1,BID,BMP6,BNIP3L,APLN,PER2,SYNJ1,ARHGEF7,BSG,ZPR1,TSPO,CA7,CACNB2,CACNB4,CALM1,CALM2,CALM3,CAP…
GO: Biological Process	GO:0030099	myeloid cell differentiation		7.91e-07	0.009837	2.644e-05	0.0002646	162	496	ACVR1B,ACVR2A,ADD1,PARP1,ALAS1,CUL4A,ANXA2,APP,ARNT,TNFSF11,TNFSF9,FADD,BCL6,INPP4B,CEACAM1,ZFP36L1,CASP9,RUNX1,CBFB,MTURN,CDC42,CDKN1C,CDKN2B,CEBPB,MFHAS1,TJP2,SIN3A,CREB1,CREBBP,MAPK14,KMT2B,RASSF2,HEPH,GAB2,FARP2,MAFB,DNASE2,ABI1,SH2B3,TSPAN2,AGO1,EPHA2,WASF2,EP300,EPAS1,LRRC17,FSTL3,GMPR2,F2RL1,KLF2,CITED2,PTK2B,FASN,FBN1,PIAS3,KAT8,SLC9B2,FES,FGFR3,FOXO3,FLI1,FOS,TMEM14C,GAS2L1,PPARGC1B,MTOR…
GO: Biological Process	GO:1901615	organic hydroxy compound metabolic process		7.961e-07	0.0099	2.647e-05	0.0002649	194	613	ABAT,ABCA1,ACACA,ACACB,ACADVL,ACAT2,ACLY,DYSF,ACOX2,ADH1A,ADH1B,ADH1C,ADH4,ADH5,OSBPL5,OSBPL7,OSBPL9,ALDH1A1,ALDH2,ALDH1A3,ALDH3B1,AKR1B1,ALOX15B,APOB,APP,PDXK,AKR7A2,SLC25A12,PLPP1,ASAH1,HSD17B6,BCL2,DPM2,INPP4B,BMP6,PER2,SYNJ1,SYNJ2,SPHK1,CALM1,CH25H,CAT,SCARB1,DHRS3,CHKA,PCTP,GGPS1,COMT,SPTLC2,H6PD,ABCG1,OSBPL3,PPIP5K1,CTNS,CTSK,LDLRAP1,CYP11B1,OSBPL2,DHCR7,DHCR24,RDH10,PLPP6,RDH11,LPCAT3,INSI…
GO: Biological Process	GO:0045860	positive regulation of protein kinase activity		7.961e-07	0.0099	2.647e-05	0.0002649	194	613	ADCY3,ADCY6,FZD4,FZD8,ADORA2A,ADRA2A,ADRB2,OSBPL8,AKT1,ADCY4,ANG,ANGPT1,MAP4K3,CAMK1,APP,MADD,TNFSF11,PLPP1,PDE5A,RAP2C,PEA15,ATP2B4,RIPK2,CCND1,TNFRSF10B,TNFRSF10A,BDKRB1,FGF18,BDNF,IQGAP1,MLKL,BCL10,C5,CALM1,CALM2,CALM3,MAP3K14,SPAG9,CCND3,CDKN1A,MAPKAPK2,CHI3L1,MAP4K4,MAGED1,GDF15,MAP3K8,NOX4,CRK,HIGD1A,TRAF4,MAPK14,RASSF2,DGKA,DAZAP2,DLG1,DOCK3,ABI1,HBEGF,DUSP5,DUSP6,TOM1L1,EDN1,EFNA1,EGR1,EL…
GO: Biological Process	GO:0071396	cellular response to lipid		8.2e-07	0.0102	2.719e-05	0.0002721	198	628	NCOA3,NRIP1,ABCA1,ABL2,ARID1A,ADCY3,ADCY6,ADD1,FZD4,FZD7,PARP1,AGTR1,OSBPL7,WDR35,AHR,AKT1,FBXO32,TEAD2,ANXA1,CALCOCO1,APP,AQP1,ARNTL,PLPP1,TP63,DDRGK1,ATP1A1,ATP2B1,URI1,RIPK2,BDNF,CFLAR,BMP6,ZFP36L1,KLF9,TSPO,BCL10,CALR,TRIM41,CAPN2,CASP9,CXCL16,RUNX1,CBFB,PIAS2,CLDN1,CCNA2,SCARB1,CD68,CDK4,CEBPB,TICAM2,COL1A1,ROCK2,CPT1A,CREB1,CRY1,NCOR2,MAPK14,SAFB2,CX3CR1,CD55,PTPN22,BRINP1,DDX5,EDN1,PHC1,IN…
GO: Biological Process	GO:0051146	striated muscle cell differentiation		8.267e-07	0.01028	2.734e-05	0.0002736	121	350	ARID1A,DYSF,FZD7,NLN,ADRA1B,AKT1,SORBS2,SLC25A4,IFT20,RBM24,BCL2,BCL9,BDNF,CFLAR,BNIP2,KLF5,CACNB4,CALR,CAPN2,CAPN3,CAPZB,CASQ1,SPAG9,CD9,CDH2,CACNA2D2,TRIP10,JAM2,LMOD1,GDF15,NOX4,MAPK14,CSRP1,CSRP2,HDAC9,NEURL2,FBXO22,DMD,RCAN1,PARP2,EDN1,GREM1,FLOT1,EP300,ZMPSTE24,FLNC,NEBL,MTOR,CACYBP,G6PD,EHD1,AFG3L2,GPX1,TMEM119,NR3C1,BVES,AKAP13,HDAC2,NRG1,IGF1,IGF2,IGFBP5,RBPJ,IL4R,INS,KRAS,KRT19,DLL1,LMN…
GO: Biological Process	GO:0006890	retrograde vesicle-mediated transport, Golgi to endoplasmic reticulum		8.545e-07	0.01063	2.819e-05	0.000282	41	87	SCYL1,ARCN1,ARF3,ARF4,GBF1,COPB2,COG4,COPA,COPB1,ARFGAP3,TMED7,COPZ2,BET1L,ERGIC2,RAB6B,NBAS,ARFGAP2,TMED2,KDELR2,KDELR3,TMEM115,COPE,KLC1,TMED9,RAB1A,RAB6A,GOLPH3L,COPZ1,COPG1,KIFAP3,ARFGAP1,GOLPH3,SURF4,SCFD1,TAPBP,BICD2,TMED3,PITPNB,UVRAG,KIF4A,ERGIC1
GO: Biological Process	GO:0051056	regulation of small GTPase mediated signal transduction		8.919e-07	0.01109	2.934e-05	0.0002936	124	361	A2M,ABCA1,ABL2,ABR,RHOJ,FRMD7,ADRA1B,ARHGAP20,ARHGAP21,DENND1A,MADD,RHOB,RHOC,IRS2,GBF1,BCL6,BNIP2,ARHGEF7,ARHGEF25,ARHGEF1,CDC42,CDH2,ARHGAP33,CYTH3,ADGRG1,CHN1,TRIP10,ARHGAP22,SLIT2,NGEF,MAP4K4,COL3A1,CRK,RALGPS1,ARHGEF3,DEPDC7,ARHGAP32,ARHGAP24,FARP2,RHOBTB1,STMN3,IQSEC1,DOCK2,FAM13A,LPAR6,FLOT1,EPHB2,EPS8,SPRY1,NET1,GMIP,F2R,F2RL1,DLC1,FGD1,FGF10,PSD2,ARFGEF1,STAMBP,SSX2IP,GDI1,RALBP1,RABGEF1…
GO: Biological Process	GO:0016311	dephosphorylation		9.22e-07	0.01147	3.025e-05	0.0003027	165	508	PUDP,AHR,PDP2,NCEH1,NT5C3B,CDC14A,PLPP1,PHACTR4,ATP1A1,URI1,RNGTT,BCL2,INPP4B,IQGAP1,SYNJ1,SYNJ2,SPOCD1,NUDT16,CALM1,CALM2,CALM3,CTDSP1,RGN,MTMR6,MTMR4,CDH5,MFHAS1,PPM1M,CHRM5,PRUNE1,BOD1,NOCT,ROCK2,NSMF,VCAN,LPIN2,PABIR1,PHACTR2,NANP,PTPN22,MAGI2,NUAK1,DLG1,RCAN1,DUSP1,DUSP3,DUSP4,DUSP5,DUSP6,HDDC2,PPP1R14B,PLPP6,CTDSP2,CNEP1R1,MPHOSPH10,CTDSPL,ENSA,CCDC8,VRK3,WDR81,EYA2,BPNT1,DLC1,PXYLP1,FKBP1A…
GO: Biological Process	GO:0034330	cell junction organization		9.752e-07	0.01213	3.191e-05	0.0003193	249	820	ABL2,HIPK1,ACVRL1,PICALM,ADD1,FZD9,SPARCL1,SORBS2,ANG,ANK3,LRRN1,PPFIBP2,PPFIBP1,CNTNAP1,APBB2,EPB41L5,CAMK1,LRRC4C,APOD,APP,SHROOM2,ARF4,CASK,TMEFF1,RHOC,CAPRIN2,NUMB,BCL2,BDNF,IQGAP1,BMP6,ARHGEF7,C1QB,WASF1,CACNB2,WASL,CACNB4,CAPZA1,CAV1,RUNX1,CBFB,CLDN1,INA,CD9,ADGRE5,CD151,CDC42,CDH2,CDH5,CDH6,CDH11,CDH15,ARHGAP33,CDH18,SLC25A46,CACNA2D2,CHD4,ARHGAP22,CLN3,NGEF,TJP2,CRIPT,MAP4K4,ROCK2,WHRN,CO…
GO: Biological Process	GO:0050767	regulation of neurogenesis		9.787e-07	0.01217	3.191e-05	0.0003193	148	447	PICALM,ULK1,SHTN1,BHLHE40,CASK,ARNTL,CAPRIN2,NUMB,TRAK2,ATP5MC1,RAB11A,BDNF,BMPR2,PER2,SYNJ1,TSPO,SEMA5A,CTDSP1,PIAS2,PRUNE1,SLIT2,CRABP2,CTNNA1,ULK2,CUX1,CX3CR1,IST1,BRINP1,DBN1,CUL7,ACTR3,ACTR2,SH3GLB1,EFNB3,EGR2,EIF4G2,EP300,SS18L2,EPHA4,EPHB2,TNFRSF12A,SEMA3A,PRMT5,TRPV2,FGFR3,YTHDF2,SEMA6C,SEMA4F,SEMA3C,FN1,NPTN,MTOR,STAU2,GDI1,GLI3,GPER1,CIT,LINGO1,HDAC2,NRG1,HIF1A,HMGB2,HES1,ID2,IDH2,IGF1,…
GO: Biological Process	GO:0031668	cellular response to extracellular stimulus		9.802e-07	0.01219	3.191e-05	0.0003193	95	261	UCN2,ULK1,STK24,NCOA1,ATP2B1,BCL2,BMP6,BMPR2,CBS,CD68,CDKN1A,CDKN2B,EIF2AK3,COL1A1,COMT,HIGD1A,DEPDC5,DAP,FBXO22,NUAK1,SH3GLB1,EIF2S1,ANGPTL4,EIF4G1,TBL2,RRAGB,FES,PRKAG2,FOXO1,FOXO3,FOLR1,FOS,POSTN,GAS2L1,MTOR,GBA,MAP1LC3A,SESN1,TNRC6A,GLUL,GCN1,GSTP1,WDR45,HNRNPA1,HSPA5,HSPA8,INHBB,JUN,KCNB1,LAMP2,LDHA,LEP,FADS1,ZFYVE1,MAP3K5,MN1,NFE2L2,PDK2,PDK4,PHEX,SLC38A2,PIK3C2A,PIK3C3,PIM1,MIOS,PRKAA1,PRK…
GO: Biological Process	GO:0006163	purine nucleotide metabolic process		9.867e-07	0.01227	3.204e-05	0.0003206	190	600	ACACA,ACACB,ACADSB,ACAT1,ACLY,ADA,ADCY3,ADCY6,ADK,PARP1,ADSL,PDP2,AK1,AK2,AK4,ALDOA,TPST2,AMPD2,ADCY4,RAE1,NUDT2,APP,CASK,ARNT,SLC25A12,PDE5A,ATP5MC1,ATP5MC2,ATP5MC3,ATP6V1A,BCL2L1,SUCLA2,BDNF,BID,IER3,CACNB4,NUDT16,TJP2,MPC2,COX6C,COX7B,COX10,SAMHD1,VPS9D1,ELOVL3,AK5,DLD,DLG1,DLST,SLC35B3,NUPR1,EHHADH,AASS,EPHA2,HSD17B12,AADAT,ENO2,ENO3,EP300,GMPR2,ACSL1,ACSL3,ACSL4,BPNT1,FASN,ACAA2,PRKAG2,UQCC2…
GO: Biological Process	GO:1902652	secondary alcohol metabolic process		1.01e-06	0.01256	3.271e-05	0.0003272	71	181	ABCA1,ACACA,ACACB,ACADVL,ACAT2,ACLY,OSBPL5,APOB,APP,CH25H,CAT,SCARB1,PCTP,GGPS1,ABCG1,LDLRAP1,CYP11B1,DHCR7,DHCR24,PLPP6,LPCAT3,INSIG2,CYP39A1,FASN,FDXR,ACAA2,FGFR1,LIMA1,FMO5,PMVK,EBP,G6PD,GBA,ERLIN2,HMGCR,HMGCS1,IDH1,IDH2,IDH3B,IDH3G,IDI1,INSIG1,LDLR,LEP,LEPR,LIPE,LRP1,MVD,NFE2L1,NFYA,NFYB,NPC1,PMP22,PRKAA1,RAN,RXRA,MSMO1,SCD,HSD3B7,SCAP,SMPD1,SOAT1,SOD1,SP1,SQLE,SREBF1,SREBF2,TM7SF2,SEC14L2,TN…
GO: Biological Process	GO:0045926	negative regulation of growth		1.026e-06	0.01276	3.315e-05	0.0003317	106	299	ACVR1B,ACVRL1,NDRG3,ADRB2,ULK1,ALOX15B,APBB2,STC2,CAPRIN2,DACT3,DCBLD2,HYAL2,BBS2,BCL2,BCL6,BDKRB1,SOCS2,BMPR2,BTG1,SEMA5A,SPAG9,CDKN1A,CDKN2A,CDKN2C,CDKN2D,CIRBP,SLIT2,GDF15,CTH,ULK2,SERTAD2,ACTR3,ING4,GREM1,CITED2,SEMA3A,CRLF3,FGFR3,IP6K2,SEMA6C,SEMA4F,SEMA3C,TCHP,GAS2L1,FRZB,G6PD,SESN1,GJA1,GNAS,CCDC85B,HDAC2,HIF1A,SAV1,IDH3G,NKD1,IGFBP5,KCNK2,SMAD3,MEIS1,MEN1,MSX1,MT1A,MT1E,MT1F,MT1G,MT1M,MT1…
GO: Biological Process	GO:0032386	regulation of intracellular transport		1.054e-06	0.01311	3.397e-05	0.0003399	135	401	MAVS,ANGPT1,ANK3,ANXA2,CAMK1,APOD,CHCHD4,TP63,ASPH,HYAL2,BCL2,INPP4B,BID,BNIP3L,IER3,ZPR1,CDC42,PLK3,NPEPPS,MAPK14,FEZ1,CSNK2A2,LDLRAP1,TM9SF4,PTPN22,DBN1,DHX9,ACTR3,ARPC2,SH3GLB1,SAR1B,NUTF2,EP300,STOM,UBR5,ARIH2,SEC24B,UBE2J1,ANP32B,SIRT7,UFM1,KHDRBS1,CHMP3,OAZ3,RAB23,GDI1,ERLEC1,REEP6,GLI3,EHD1,YWHAQ,GPER1,HTRA2,BVES,PARK7,COMMD1,HSP90AA1,IL6,INSIG1,ITGB2,JAK2,KCNB1,ATP5IF1,LCP1,LEP,LMAN1,SMAD…
GO: Biological Process	GO:0048705	skeletal system morphogenesis		1.061e-06	0.0132	3.41e-05	0.0003412	94	258	ACAN,WDR48,PRKRA,WDR19,HYAL2,FGF18,BMI1,BMP6,BMPR2,SERPINH1,CBS,DHRS3,LRP5L,NIPBL,COL1A1,COL11A1,TBX4,MTHFD1L,MAPK14,IFT140,DLG1,MED12,RDH10,INSIG2,TRPV4,GREM1,ZMPSTE24,EXT1,EXT2,CITED2,ARID5B,FGFR1,FGFR3,PRRX2,FOXC2,TMEM107,PPARGC1B,RAB23,SLC39A1,GLG1,GLI3,GNAS,TMEM119,HAS2,HOXA2,HOXA3,HOXA5,HOXA9,HOXB5,HOXB7,HOXC9,HOXD10,COL27A1,INSIG1,SMAD3,MEN1,MMP13,MMP14,MSX1,SETD2,MYC,NAB1,ROR2,PAX5,PDGFRB…
GO: Biological Process	GO:0006695	cholesterol biosynthetic process		1.071e-06	0.01332	3.424e-05	0.0003426	37	76	ACACA,ACACB,ACAT2,ACLY,APOB,GGPS1,ABCG1,DHCR7,DHCR24,PLPP6,LPCAT3,INSIG2,FASN,ACAA2,PMVK,EBP,G6PD,ERLIN2,HMGCR,HMGCS1,IDI1,INSIG1,MVD,NFYA,NFYB,PRKAA1,RAN,MSMO1,SCD,SCAP,SOD1,SP1,SQLE,SREBF1,SREBF2,TM7SF2,SEC14L2
GO: Biological Process	GO:1902653	secondary alcohol biosynthetic process		1.071e-06	0.01332	3.424e-05	0.0003426	37	76	ACACA,ACACB,ACAT2,ACLY,APOB,GGPS1,ABCG1,DHCR7,DHCR24,PLPP6,LPCAT3,INSIG2,FASN,ACAA2,PMVK,EBP,G6PD,ERLIN2,HMGCR,HMGCS1,IDI1,INSIG1,MVD,NFYA,NFYB,PRKAA1,RAN,MSMO1,SCD,SCAP,SOD1,SP1,SQLE,SREBF1,SREBF2,TM7SF2,SEC14L2
GO: Biological Process	GO:1990823	response to leukemia inhibitory factor		1.081e-06	0.01344	3.447e-05	0.0003449	54	127	FZD4,WDR35,CHCHD4,TNFSF11,RNMT,BCAT2,KLF5,CACNB4,SOCS3,INA,MSC,STOML1,CREB1,CTH,SPOCK2,PHC1,EPS8,EXT1,ARID5B,MPC1,CACYBP,GLDC,PADI2,HK2,SMAD7,MCF2,NFYB,OTX2,PFKP,PIGA,PML,PMM1,LRRC2,PARP16,NOL8,RFX2,MRAS,SRSF7,MTF2,SHMT1,SBNO2,EFHC2,ENAH,KDM3A,SRM,TRIM2,SOX17,SIRT1,TLE4,KAT6B,MKRN1,VEGFC,XBP1,TRIM25
GO: Biological Process	GO:0071559	response to transforming growth factor beta		1.095e-06	0.01362	3.483e-05	0.0003485	103	289	GDF5,ACVRL1,PARP1,ITGA8,EPB41L5,ZFHX3,HYAL2,BCL9,CFLAR,ZFP36L1,CAV1,RUNX1,CLDN1,MTMR4,CDH5,CDKN1C,CDKN2B,NREP,SNX6,LPXN,COL1A1,COL3A1,ROCK2,MXRA5,GDF15,NOX4,CREB1,CREBBP,CRK,CX3CR1,ADAMTSL2,DBN1,PARD6A,ZMIZ2,ACTR3,EDN1,LATS2,ENG,EP300,SPRY1,STUB1,CITED2,FBN1,FNTA,FOLR1,FOS,POSTN,DKK3,NLK,LRRC32,GLG1,FERMT2,NR3C1,EMILIN1,STRAP,HDAC2,HSPA5,ING2,ITGB5,JUN,LIMS1,SMAD3,SMAD5,SMAD7,SPRED2,CD109,MEN1,HI…
GO: Biological Process	GO:2001242	regulation of intrinsic apoptotic signaling pathway		1.126e-06	0.014	3.571e-05	0.0003573	73	188	PARP1,AKT1,YBX3,PRKRA,URI1,BCL2,BCL2L1,BDKRB2,BID,BOK,PTTG1IP,CAV1,CDKN2D,SLC9A3R1,EIF2AK3,RRM2B,HERPUD1,NUPR1,SH3GLB1,CREB3,HYOU1,SYVN1,HSPH1,RALBP1,SERINC3,HTRA2,GPX1,HDAC2,HIF1A,PARK7,HNRNPK,DNAJA1,ING2,INS,MCL1,MDM2,MSX1,PYCARD,MUC1,NCK1,NDUFS3,NFE2L2,P4HB,PLAGL2,PLAUR,IL19,UBQLN1,PLEKHF1,MAP2K1,PTGS2,PTPN1,RAD9A,STEAP3,RPS3,RPS7,CXCL12,SFRP2,SIAH1,G2E3,CEP63,SNAI2,SNAI1,KDM1A,SOD1,SOD2,SIRT1…
GO: Biological Process	GO:0009314	response to radiation		1.218e-06	0.01515	3.854e-05	0.0003857	168	521	ABL2,PARP1,ADRA1B,AKT1,RAD54L,CUL4B,IFT20,MAP4K3,ANXA1,UVSSA,COPS3,APP,AQP1,BHLHE40,PIAS1,RHOB,HYAL2,B4GALT2,BAK1,CCND1,BCL2,BCL2L1,BCL3,BLM,PER3,PER2,CACNB4,CALM1,CASP9,SEMA5A,CAT,MTA1,SLC24A1,CDKN1A,CDKN2D,CHEK1,INIP,CIRBP,ERCC8,RAD54B,NIPBL,PLK3,COL3A1,NOX4,CPT1B,CREB1,CREBBP,CRIP1,CRY1,MAPK14,CTNS,DDB1,FBXL3,RHNO1,TANK,DUSP1,RDH11,EGR1,EIF2S1,ELANE,SDF4,SPRTN,TRIM13,EP300,NR2F6,ERCC1,ERCC3,ER…
GO: Biological Process	GO:0048638	regulation of developmental growth		1.254e-06	0.0156	3.959e-05	0.0003961	140	420	MKKS,GDF5,ACACB,PICALM,ADRB2,AHR,AKT1,ULK1,SLC25A4,YBX3,APP,SHTN1,STC2,ATP5MC1,RAB11A,BBS2,BCL2,BDNF,SOCS2,BMPR2,CAPN3,SEMA5A,SPAG9,RUNX1,CDK4,CDKN1A,CACNA2D2,TRIP10,SLIT2,NIPBL,GDF15,SIN3A,CRABP2,CREB1,MAPK14,ULK2,IST1,DBN1,DLG1,SLC23A2,DPYSL2,PARP2,DUSP6,ACTR3,EDN1,LATS2,SH3GLB1,EIF4G2,EP300,ZMPSTE24,CITED2,TNFRSF12A,SEMA3A,TRPV2,FGFR1,FGFR3,FOXC2,FOXS1,SEMA6C,SEMA4F,SEMA3C,SGIP1,FN1,MTOR,G6PD,…
GO: Biological Process	GO:0006084	acetyl-CoA metabolic process		1.26e-06	0.01567	3.966e-05	0.0003969	24	41	ACACA,ACACB,ACAT1,ACLY,PDP2,MPC2,DLD,DLST,AASS,AADAT,FASN,ACAA2,PMVK,MPC1,ACSS1,HMGCS1,MVD,PDK2,PDK4,PDPR,ACSS2,TDO2,MLYCD,PDHX
GO: Biological Process	GO:0048041	focal adhesion assembly		1.265e-06	0.01573	3.971e-05	0.0003973	42	91	ACVRL1,EPB41L5,APOD,BCL2,IQGAP1,ARHGEF7,MAP4K4,ROCK2,COL16A1,DUSP3,GREM1,PTK2B,CORO2B,DLC1,TESK2,SORBS1,FERMT2,GPM6B,STON1,ITGA2,LIMS1,LRP1,SMAD3,MMP14,ENPP2,PTPRK,PXN,ROCK1,S100A10,SDC4,SLC9A1,LIMCH1,THSD1,RCC2,CLASP1,THY1,MACF1,CORO1C,TSC1,VEGFA,DUSP22,PHLDB2
GO: Biological Process	GO:0050769	positive regulation of neurogenesis		1.315e-06	0.01635	4.118e-05	0.000412	103	290	PICALM,SHTN1,CASK,CAPRIN2,NUMB,ATP5MC1,RAB11A,BDNF,BMPR2,SYNJ1,TSPO,SEMA5A,PIAS2,SLIT2,CRABP2,CUX1,CX3CR1,IST1,DBN1,CUL7,ACTR3,ACTR2,SH3GLB1,EGR2,EIF4G2,EP300,SS18L2,EPHA4,EPHB2,TNFRSF12A,PRMT5,TRPV2,FN1,NPTN,MTOR,STAU2,GDI1,GLI3,GPER1,HDAC2,NRG1,HIF1A,HES1,ID2,IGF1,DIXDC1,IL6,IL6ST,ILK,ITPKA,LIF,LIMK1,LRP1,CAPRIN1,MET,DBNL,MYC,NAP1L1,NGF,NOTCH1,NTF3,PAFAH1B1,ENPP2,PLAG1,EEF2K,PLXNB1,PLXNB3,PRKCI…
GO: Biological Process	GO:0006281	DNA repair		1.33e-06	0.01654	4.157e-05	0.0004159	185	584	CHAF1B,CDC7,PARP1,PARP4,RAD54L,WDR48,CUL4B,CUL4A,UVSSA,COPS3,CHCHD4,POLD4,BLM,IER3,HERC2,NSMCE1,NUDT16,CCNH,USP10,MTA1,SMC3,CDC5L,CDK2,CDK9,CDKN2D,CETN2,CHEK1,INIP,ERCC8,RAD54B,NIPBL,ASF1A,FAAP24,RRM2B,RMI2,SAMHD1,CHD1L,HINFP,POLDIP2,AQR,HDAC9,DDB1,DDX1,DHX9,RHNO1,RBX1,PARP2,ACTR2,COPS4,SPRTN,PSMD14,EP300,ERCC1,ERCC3,ERCC5,ZMPSTE24,STUB1,TRAIP,EYA2,ZRANB3,FANCD2,FANCE,ATRIP,UBR5,TEX264,FGF10,PPIE…
GO: Biological Process	GO:0051336	regulation of hydrolase activity		1.405e-06	0.01747	4.378e-05	0.000438	414	1460	A2M,MKKS,SERPINA3,ABL2,ABR,DNAJC19,PICALM,ADORA2A,ADRA1B,ADRA2A,ADRB2,AGTR1,WDR35,AHR,AKT1,ALDH1A1,ARHGAP20,ARHGAP21,ANG,SH3RF1,ANXA1,ANXA2,RANBP3,BIRC2,BIRC3,APP,AQP1,DENND1A,ARF4,RHOC,ARL1,TP63,PHACTR4,ASPH,DDRGK1,DYNLL1,SERPINB7,URI1,DOCK11,RIPK2,BAK1,FADD,TNFRSF10B,BCL6,TNFRSF10A,BDNF,IQGAP1,BICD1,BID,CFLAR,ASAP2,BNIP2,BOK,ARHGEF7,SERPING1,BCL10,C5,SPOCD1,CALM1,CALM2,CALM3,CASP9,AIP,CAV1,CBLB…
GO: Biological Process	GO:0045785	positive regulation of cell adhesion		1.415e-06	0.0176	4.399e-05	0.0004401	160	493	DYSF,ADA,ADK,AKT1,ANGPT1,ANK3,ANXA1,EPB41L5,TNFSF11,ZFHX3,ADAM19,TNFSF9,RIPK2,FADD,BCL6,IQGAP1,BLM,BMI1,ARHGEF7,BCL10,AP3D1,TNFSF18,CALR,CAV1,RUNX1,CBFB,CD47,CD63,CD70,CDC42,CYTH3,ADGRG1,MAP4K4,IL27RA,COL16A1,ABI3BP,MAP3K8,SOX13,CRK,SOCS5,PIEZO1,CD55,SPOCK2,PTPN22,DBN1,DMD,ARPC2,EFNB1,EFNB3,ELANE,HSD17B12,FLOT1,EPHB6,FSTL3,NET1,CITED2,PTK2B,FBLN1,MEX3B,FOXC2,FLOT2,FN1,PDPN,EGFLAM,FUT4,NFAT5,MEGF1…
GO: Biological Process	GO:0044272	sulfur compound biosynthetic process		1.451e-06	0.01805	4.495e-05	0.0004497	76	199	ACACA,ACACB,ACAT1,ACLY,ACAN,PDP2,AMD1,ANGPT1,B4GALT3,B4GALT2,BGN,BHMT,CBS,CDO1,GSTO1,EIF2AK3,MPC2,VCAN,ELOVL3,CTH,DCN,DLD,SLC35B3,UST,HSD17B12,CHSY3,EXT1,EXT2,AKR1A1,ACSL1,ACSL3,ACSL4,FASN,ST3GAL6,TPK1,MPC1,ACSS1,GCDH,B4GALT1,GGT5,GCLC,LIAS,B4GAT1,MAT2B,SLC35D2,GSS,GSTA4,CBR4,GSTM4,GSTP1,SLC35B2,CHST6,MGST3,MPST,MTAP,GSTK1,MTR,NFE2L2,OMD,PDK2,PDK4,CHPF2,DSE,PRELP,PDPR,ADI1,SCD,CHSY1,ST3GAL2,SP1,A…
GO: Biological Process	GO:0071417	cellular response to organonitrogen compound		1.453e-06	0.01807	4.495e-05	0.0004497	219	711	ADCY3,ADCY6,PARP1,ADRB2,AGTR1,OSBPL8,AHR,PIP4K2B,AKT1,AKR1B1,KLF11,ADCY4,PIK3R3,APLP1,AQP8,APP,AQP1,USO1,IRS2,ATP2B1,ATP2B4,ATP5MC1,ATP6V1A,ATP6V1B1,ATP6V1B2,ATP6V0A1,RIPK2,BCL2L1,CEACAM1,BLM,SOCS2,CFLAR,ZFP36L1,KLF5,TRIM41,CAPN2,SOCS3,CAV1,CCNA2,CCND3,ATP6V0D1,CDC5L,CDK2,CDK4,CEBPB,ATP6V1F,CHRM5,SLIT2,SLC9A3R1,SNX6,AKAP7,COL1A1,COL3A1,ROCK2,COL6A1,COL16A1,GDF15,NOX4,SIN3A,BCAR1,CREB1,CRK,NSMF,GN…
GO: Biological Process	GO:0051960	regulation of nervous system development		1.461e-06	0.01817	4.509e-05	0.0004512	175	548	PICALM,AKT1,ULK1,LRRN1,SHTN1,BHLHE40,CASK,ARNTL,SLC25A12,CAPRIN2,NUMB,TRAK2,ATP5MC1,RAB11A,BDNF,BMPR2,PER2,SYNJ1,ZPR1,TSPO,SEMA5A,CTDSP1,PIAS2,ADGRE5,CDH2,JAM2,PRUNE1,SLIT2,EIF2AK3,CRABP2,CTNNA1,ULK2,CUX1,CX3CR1,IST1,BRINP1,DBN1,CUL7,DLG1,ACTR3,ACTR2,SH3GLB1,EFNB3,EGR2,EIF4G2,EP300,SS18L2,EPHA4,EPHB2,EPHB3,TNFRSF12A,SEMA3A,PRMT5,TRPV2,FGFR3,YTHDF2,SEMA6C,SEMA4F,SEMA3C,FN1,NPTN,NPHP3,MTOR,STAU2,WA…
GO: Biological Process	GO:0090287	regulation of cellular response to growth factor stimulus		1.485e-06	0.01847	4.573e-05	0.0004575	118	343	GDF5,ACVRL1,FZD4,ULK1,ANGPT1,ITGA8,CASK,ARNT,ATP2B4,BCL9,FGF18,CFLAR,BMPR2,APLN,WASF1,CAV1,MTMR4,HGS,CD63,CDH5,CDKN1C,CDKN2B,NREP,SLIT2,SNX6,ADAMTS3,CREBBP,ADAMTSL2,DCN,DMD,LATS2,SH3GLB1,GREM1,ENG,EP300,SPRY1,CRIM1,FSTL3,STUB1,CITED2,FBN1,FGF10,FGFR1,FST,FOLR1,CYFIP2,NPTN,DKK3,GLG1,GPC1,GRB10,SHISA2,EMILIN1,STRAP,HIF1A,CADM4,HES1,HSPA5,RBPJ,ILK,ING2,ITGA5,DLL1,RBPMS2,SMAD3,SMAD7,SPRED2,CD109,MEN1…
GO: Biological Process	GO:0072593	reactive oxygen species metabolic process		1.495e-06	0.01859	4.59e-05	0.0004593	114	329	ACOX1,AGTR1,WDR35,AKT1,ALDH2,BIRC2,APP,ARF4,KHSRP,ARG2,DYNLL1,ATP2B4,ATP5MC1,GBF1,BCL2,CFLAR,BNIP3,IER3,TSPO,CAT,CAV1,CBS,RGN,CD47,CDKN1A,STK17A,PRDX5,ROCK2,NOX4,MAPK14,CTNS,CX3CR1,ROMO1,NQO1,EDN1,AATF,CYB5R4,IMMP2L,F2RL1,KLF2,PTK2B,FOXO1,FOXO3,FBLN5,PRDX4,HBP1,MTOR,G6PD,GCH1,GCHFR,SESN1,GNAI2,GPX1,GPX3,GRB2,GSTP1,HIF1A,HK2,PARK7,HP,HSP90AA1,IGF1,IL6,INS,ITGB2,JAK2,ATP5IF1,LEP,SMAD3,MAOB,MET,MPV1…
GO: Biological Process	GO:0032869	cellular response to insulin stimulus		1.512e-06	0.01881	4.632e-05	0.0004634	92	253	PARP1,OSBPL8,PIP4K2B,AKT1,PIK3R3,USO1,IRS2,ATP2B1,ATP6V1A,ATP6V1B1,ATP6V1B2,ATP6V0A1,CEACAM1,CFLAR,ZFP36L1,SOCS3,CCND3,ATP6V0D1,CDK2,CDK4,ATP6V1F,BCAR1,LPIN2,HDAC9,NAMPT,EIF4EBP2,INSIG2,EPRS1,FOXC2,FOXO1,SORBS1,RAB10,GNAI2,RAB31,GRB2,GRB10,GSTP1,HNRNPK,IGF2,INHBB,INS,INSIG1,SYAP1,LEP,FOXO4,NCK1,RAB12,NUCB2,ERRFI1,PCK2,PDK2,PDK4,PIK3C2A,PIK3CA,PIK3R1,PIK3R2,PKM,EEF2K,PRKAA1,PRKCA,PRKCI,PTPN1,PID1,…
GO: Biological Process	GO:0043632	modification-dependent macromolecule catabolic process		1.605e-06	0.01996	4.898e-05	0.0004901	211	682	USP11,RHBDD2,RNF150,HECW2,KLHL42,AKT1,FBXO33,KLHL8,CUL4B,CUL4A,CUL1,AMFR,BIRC2,COPS3,PIAS1,ARNTL,DDRGK1,AUP1,HERC2,SPSB3,USP13,CAMLG,CAV1,USP10,MTA1,NEMF,CDK2,TMEM67,ERCC8,FBXL2,EIF2AK3,PLK3,ARMC8,PSMF1,VPS4B,WWTR1,RNF167,CSNK1A1,CSNK2A2,UBQLN3,SOCS5,LTN1,HERPUD1,PABIR1,RNF144B,CUL7,DDB1,FBXL3,LRRC29,FBXL5,KLHL3,FBXO22,RBX1,ARRDC4,TOM1L1,VPS36,PSME3,TRIM13,PSMD14,CRBN,ZMPSTE24,STUB1,UBE4B,WDR81,U…
GO: Biological Process	GO:0001822	kidney development		1.607e-06	0.01998	4.898e-05	0.0004901	119	347	AP1B1,AGTR1,AHR,AKR1B1,AMPD2,TSHZ3,ANGPT1,IFT20,ITGA8,AQP1,ARG2,HYAL2,SERPINB7,FADD,BCL2,BDNF,IQGAP1,CFLAR,BMP6,C5,CAT,RGN,CDKN1C,TMEM67,SLIT2,NIPBL,MAGED1,ADAMTS1,RRM2B,WWTR1,VCAN,CUX1,MTSS1,DCN,MAGI2,KLHL3,DLG1,RDH10,EGR1,GREM1,EPHA4,SPRY1,ZMPSTE24,FSTL3,EXT1,CITED2,FBN1,ARID5B,FGF10,FGFR1,FOXC2,NPHP3,HSPB11,GCNT1,GLI3,CNTRL,ADAMTS6,HAS2,HOXB7,HES1,ID2,ID3,IL6R,ILK,KCNJ8,LAMA5,LAMB2,DLL1,LIF,LR…
GO: Biological Process	GO:0043604	amide biosynthetic process		1.662e-06	0.02067	5.054e-05	0.0005057	280	943	ABCF1,ACACA,ACACB,ACAT1,ACLY,ACO1,AARS2,PDP2,AKT1,ANG,APLP1,YBX3,APP,DENR,YARS1,KHSRP,ARG2,ASAH1,CAPRIN2,EIF4EBP3,EIF3A,EIF3F,EIF3G,RBM24,EIF4G3,B4GALT3,B3GALT4,B3GALT2,BCL3,PER2,ZFP36L1,SPHK1,EIF2B3,EIF2B5,MALSU1,MRPL49,CALR,RPL14,NEMF,CDK4,CNOT8,CIRBP,EIF2AK3,ROCK2,MPC2,SPTLC2,CNOT10,GEMIN5,MRPL33,PTCD1,LTN1,ELOVL3,PUM1,SECISBP2L,NANP,EARS2,MRPL19,DAPK1,DARS1,DDX1,DHX9,DLD,PUM3,DMD,DPH1,MRPL53,…
GO: Biological Process	GO:0043618	regulation of transcription from RNA polymerase II promoter in response to stress		1.688e-06	0.02099	5.119e-05	0.0005122	49	113	ARNT,CEBPB,CHEK1,EIF2AK3,PSMF1,SIN3A,CREBBP,HIGD1A,RBX1,EGR1,PSME3,PSMD14,EP300,EPAS1,KLF2,CITED2,CHD6,GCN1,HIF1A,HSPA5,RBPJ,JUN,MUC1,NCK1,NEDD4,NFE2L1,NFE2L2,NOTCH1,EGLN1,PSMA1,PSMA3,PSMA4,PSMB1,PSMB5,PSMB6,PSMC1,PSMC2,PSMC4,PSMD1,PSMD10,PSME1,PSME2,STOX1,PSME4,HIF3A,TP53,PPP1R15A,UBB,VEGFA
GO: Biological Process	GO:0046902	regulation of mitochondrial membrane permeability		1.72e-06	0.02139	5.205e-05	0.0005207	39	83	FZD9,SLC25A4,TP63,BAK1,BCL2,BCL2L1,BID,BNIP3,BNIP3L,BOK,IER3,ATF2,SH3GLB1,EYA2,ACAA2,ALKBH7,GCLC,YWHAQ,HK2,ATP5IF1,BLOC1S2,NMT1,PLEKHF1,PPP3R1,RHOT1,SLC9A1,SPG7,STAT3,DYNLT1,TFDP1,TP53,TP53BP2,HEBP2,MTCH2,VDAC2,YWHAH,YWHAZ,CHCHD10,ZNF205
GO: Biological Process	GO:0045927	positive regulation of growth		1.767e-06	0.02198	5.335e-05	0.0005338	114	330	MKKS,NCOA3,ACACB,PICALM,ADRB2,AHR,AKT1,SLC25A4,YBX3,SHTN1,ATP5MC1,RAB11A,BBS2,BCL2,BDNF,BMPR2,SPHK1,ZPR1,CAPN3,SEMA5A,CXCL16,CDC42,CACNA2D2,TRIP10,NIPBL,CRABP2,CREB1,CRK,MAPK14,PABIR1,IST1,DBN1,DLG1,SLC23A2,HBEGF,PARP2,EDN1,SH3GLB1,EIF4G1,EIF4G2,EP300,EXTL3,TNFRSF12A,ACSL4,PTK2B,TRPV2,FGFR1,FOXS1,SGIP1,FN1,MTOR,SERP1,GDI1,GHR,NR3C1,NRG1,HLX,HNRNPK,IGF1,IGF2,RBPJ,IL7,ILK,INS,KRT17,DLL1,LEP,LIMK1,L…
GO: Biological Process	GO:0009991	response to extracellular stimulus		1.807e-06	0.02247	5.44e-05	0.0005443	171	535	MKKS,ACACB,ADA,UCN2,ADM,ADRB2,ADSL,AGL,AHCY,AKT1,ULK1,ALDH3A1,STK24,ARSB,STC2,NCOA1,ATP2B1,OMA1,BBS2,BCKDHB,CCND1,BCL2,BMP6,BMPR2,BNIP3,TSPO,BCL10,MBD2,CAT,CBS,CD68,CDKN1A,CDKN2B,CDKN2D,NOCT,EIF2AK3,COL1A1,COMT,GDF15,CPT1A,HIGD1A,DEPDC5,ULK2,TBC1D5,DAD1,DAP,SETDB1,FBXO22,NUAK1,NQO1,SH3GLB1,EIF2S1,ANGPTL4,EIF4G1,TRPV4,ENSA,TBL2,ERCC1,RRAGB,ACSL1,ACSL3,ACSL4,FES,PRKAG2,FOXO1,FOXO3,SGIP1,FOLR1,FOS,P…
GO: Biological Process	GO:0098656	anion transmembrane transport		1.851e-06	0.02301	5.546e-05	0.0005549	184	583	ABCA1,CLTCL1,ACACA,ACACB,DNAJC19,OSBPL8,AK1,AKT1,SLC25A4,SLC43A1,AQP1,CHCHD4,SLC25A12,IRS2,PEA15,ABCC3,SLC25A26,PER2,SLC5A6,SLC7A6,SLC6A5,SLC24A1,SLC16A7,PEX16,SLC25A27,MPC2,SLC4A7,CLIC4,CPT1A,CPT1B,CPT2,CREBL2,CLIP3,MAPK14,ROMO1,TOMM20,MFSD4B,SLC38A10,SLC23A2,SLC29A4,LONP2,SLC35B3,SLC35C2,ABCC5,PAM16,EDN1,MFSD10,SLC4A11,SLC35B1,SLC43A2,ACSL1,PRKAG2,TIMM44,PCYOX1,LRRC8C,FOLR1,ARL6IP5,SORBS1,PDPN,…
GO: Biological Process	GO:0051248	negative regulation of protein metabolic process		1.9e-06	0.02363	5.681e-05	0.0005684	351	1218	A2M,SERPINA3,F8A1,DYSF,ADARB1,PICALM,ADORA2A,AKT1,ANG,ANGPT1,SH3RF1,ANXA2,APOD,APP,AQP1,KHSRP,CAPRIN2,EIF4EBP3,DDRGK1,RBM24,ATP2B4,HYAL2,SERPINB7,URI1,BAK1,BDKRB1,BDKRB2,CEACAM1,CFLAR,PER2,ZFP36L1,TSPO,SERPING1,C5,MALSU1,CALM1,CALM2,CALM3,CALR,CAMLG,CAPN3,SOCS3,CTDSP1,SPAG9,CAV1,CBLB,SERPINH1,RGN,DEDD,FCMR,CDKN1A,CDKN1C,CDKN2A,CDKN2B,CDKN2C,CDKN2D,MFHAS1,CNOT8,CIRBP,BOD1,SLIT2,SNX6,CLN3,PRDX5,BAC…
GO: Biological Process	GO:1990830	cellular response to leukemia inhibitory factor		2.012e-06	0.02502	5.999e-05	0.0006002	53	126	FZD4,WDR35,CHCHD4,TNFSF11,RNMT,BCAT2,KLF5,CACNB4,SOCS3,INA,MSC,STOML1,CREB1,CTH,SPOCK2,PHC1,EPS8,ARID5B,MPC1,CACYBP,GLDC,PADI2,HK2,SMAD7,MCF2,NFYB,OTX2,PFKP,PIGA,PML,PMM1,LRRC2,PARP16,NOL8,RFX2,MRAS,SRSF7,MTF2,SHMT1,SBNO2,EFHC2,ENAH,KDM3A,SRM,TRIM2,SOX17,SIRT1,TLE4,KAT6B,MKRN1,VEGFC,XBP1,TRIM25
GO: Biological Process	GO:0043161	proteasome-mediated ubiquitin-dependent protein catabolic process		2.056e-06	0.02557	6.118e-05	0.0006122	146	445	RHBDD2,HECW2,KLHL42,AKT1,FBXO33,CUL4B,CUL4A,CUL1,AMFR,BIRC2,PIAS1,ARNTL,DDRGK1,AUP1,HERC2,SPSB3,CAMLG,CAV1,MTA1,NEMF,CDK2,TMEM67,ERCC8,FBXL2,EIF2AK3,PLK3,ARMC8,PSMF1,WWTR1,CSNK1A1,SOCS5,LTN1,HERPUD1,PABIR1,RNF144B,DDB1,FBXL3,LRRC29,FBXL5,FBXO22,RBX1,PSME3,TRIM13,PSMD14,CRBN,STUB1,UBE4B,WAC,ARIH2,ZER1,ANAPC5,UBE2J1,RBCK1,SYVN1,PLK2,GBA,ERLEC1,KLHL20,GCLC,SEC61B,SPSB2,TLK2,NHLRC3,GLMN,ERLIN2,FBXL20…
GO: Biological Process	GO:0045934	negative regulation of nucleobase-containing compound metabolic process		2.067e-06	0.0257	6.135e-05	0.0006138	465	1666	NRIP1,HIPK1,RBM10,ACVRL1,ARID1A,SCAF4,EOMES,PARP1,BEND6,AHR,ZNF398,UXT,ZNF282,SAMD1,KLF11,TSHZ3,YBX3,APP,CGGBP1,BHLHE40,PIAS1,ARNTL,ASAH1,TP63,RBAK,SIX5,ZFHX3,RERE,RBM24,SRSF9,URI1,CCND1,BCL3,BCL6,HESX1,BLM,BMI1,BMP6,BMPR2,PER3,PER2,IER3,KLF5,MBD2,NUDT16,CALR,CAPN3,CAV1,RUNX1,RUNX1T1,CBFB,LDB2,CCND3,RGN,MTA1,SAMD11,DEDD,ZMYM5,CDK2,CDK9,CDKN1A,MTA2,CDKN1C,CDKN2A,MSC,CEBPB,CEBPD,CIART,MAPKAPK2,CHD4…
GO: Biological Process	GO:0006006	glucose metabolic process		2.076e-06	0.02582	6.147e-05	0.000615	88	241	ACACB,NLN,ADRA1B,AKT1,C1QTNF1,ALDOA,APOD,SLC25A12,IRS2,OMA1,PER2,RGN,COX11,H6PD,CPT1A,CRY1,MAPK14,DDB1,ENO2,ENO3,DCXR,EP300,ZMPSTE24,BCKDK,AKR1A1,FBN1,NCOA2,FOXO1,SORBS1,SIRT7,MTOR,G6PD,SLC37A4,GAA,GAPDH,SERP1,GFPT1,GPT2,GOT2,GPD1,GRB10,NR3C1,DUSP12,HIF1A,HK1,HK2,IGF1,IGF2,IGFBP3,IGFBP4,SLC45A3,IL6,INS,LDHA,LEP,LEPR,MDH1,MST1,MYC,PGM2L1,NFE2L1,PCK2,PDK2,PDK4,PFKFB2,PFKP,PGM1,PIK3CA,PIK3R1,PKM,PPP…
GO: Biological Process	GO:0090316	positive regulation of intracellular protein transport		2.1e-06	0.02612	6.204e-05	0.0006207	77	204	MAVS,ANK3,CAMK1,TP63,ASPH,HYAL2,BCL2,BID,ZPR1,CDC42,PLK3,NPEPPS,MAPK14,CSNK2A2,TM9SF4,PTPN22,ACTR3,ARPC2,SH3GLB1,SAR1B,NUTF2,EP300,STOM,UBR5,ARIH2,ANP32B,OAZ3,GLI3,YWHAQ,GPER1,HTRA2,COMMD1,HSP90AA1,IL6,ITGB2,JAK2,KCNB1,LEP,SMAD3,MDM2,NMT1,OAZ2,PDZK1,PIK3R1,PIK3R2,PPM1A,PPP3R1,PRKAA1,PRKD1,LEPROT,MAPK1,PRNP,PSEN1,PTGS2,RAN,RNF31,UACA,PRR5L,CCL2,RBM22,EDEM2,TMEM30A,SMO,VPS11,SREBF2,TCF7L2,TFDP1,TGF…
GO: Biological Process	GO:0006259	DNA metabolic process		2.122e-06	0.02639	6.253e-05	0.0006257	322	1107	CHAF1B,ACVRL1,CDC7,PARP1,PARP4,ADRA2A,AHR,AKT1,RAD54L,WDR48,CUL4B,CUL4A,UVSSA,COPS3,CHCHD4,POLD4,RNASEH1,BCL6,BANF1,BLM,BMI1,BMPR2,IER3,SPHK1,ZPR1,HERC2,MBD2,SPOCD1,NSMCE1,NUDT16,CBS,CCNA2,CCNH,USP10,RGN,MTA1,SMC3,CCNE2,CDC5L,CDC42,CDK2,CDK9,CDKN1A,MTA2,CDKN2D,CETN2,CHEK1,INIP,ERCC8,RAD54B,CIZ1,NIPBL,ASF1A,IL27RA,FAAP24,RRM2B,RMI2,NEK7,NOX4,SAMHD1,CHD1L,SIN3A,HINFP,CST3,SLFN11,POLDIP2,AQR,HDAC9,D…
GO: Biological Process	GO:0019941	modification-dependent protein catabolic process		2.234e-06	0.02778	6.549e-05	0.0006553	207	670	USP11,RHBDD2,RNF150,HECW2,KLHL42,AKT1,FBXO33,KLHL8,CUL4B,CUL4A,CUL1,AMFR,BIRC2,COPS3,PIAS1,ARNTL,DDRGK1,AUP1,HERC2,SPSB3,USP13,CAMLG,CAV1,USP10,MTA1,NEMF,CDK2,TMEM67,ERCC8,FBXL2,EIF2AK3,PLK3,ARMC8,PSMF1,VPS4B,WWTR1,RNF167,CSNK1A1,CSNK2A2,UBQLN3,SOCS5,LTN1,HERPUD1,PABIR1,RNF144B,CUL7,DDB1,FBXL3,LRRC29,FBXL5,KLHL3,FBXO22,RBX1,ARRDC4,TOM1L1,VPS36,PSME3,TRIM13,PSMD14,CRBN,ZMPSTE24,STUB1,UBE4B,WDR81,U…
GO: Biological Process	GO:0001655	urogenital system development		2.234e-06	0.02778	6.549e-05	0.0006553	135	406	AP1B1,AGTR1,AHR,AKR1B1,ALOX15B,AMPD2,TSHZ3,ANGPT1,IFT20,ANXA1,ITGA8,AQP1,ARG2,TP63,HYAL2,SERPINB7,FADD,BCL2,BDNF,IQGAP1,CFLAR,BMP6,C5,CAT,RGN,CDKN1C,TMEM67,SLIT2,NIPBL,MAGED1,ADAMTS1,RRM2B,WWTR1,CRIP1,VCAN,CUX1,MTSS1,DCN,MAGI2,KLHL3,DLG1,RDH10,EGR1,GREM1,EPHA4,EPHB2,EPHB3,SPRY1,ZMPSTE24,FSTL3,EXT1,CITED2,FBN1,ARID5B,FGF10,FGFR1,FOXC2,NPHP3,HSPB11,GCNT1,GLI3,CNTRL,ADAMTS6,HAS2,FOXA1,HOXB7,HES1,ID2…
GO: Biological Process	GO:0008203	cholesterol metabolic process		2.244e-06	0.02791	6.549e-05	0.0006553	66	168	ABCA1,ACACA,ACACB,ACADVL,ACAT2,ACLY,OSBPL5,APOB,APP,CH25H,CAT,SCARB1,PCTP,GGPS1,ABCG1,LDLRAP1,CYP11B1,DHCR7,DHCR24,PLPP6,LPCAT3,INSIG2,CYP39A1,FASN,FDXR,ACAA2,LIMA1,FMO5,PMVK,EBP,G6PD,GBA,ERLIN2,HMGCR,HMGCS1,IDI1,INSIG1,LDLR,LEP,LEPR,LIPE,LRP1,MVD,NFE2L1,NFYA,NFYB,NPC1,PMP22,PRKAA1,RAN,RXRA,MSMO1,SCD,HSD3B7,SCAP,SMPD1,SOAT1,SOD1,SP1,SQLE,SREBF1,SREBF2,TM7SF2,SEC14L2,TNFSF4,APOL2
GO: Biological Process	GO:0000122	negative regulation of transcription by RNA polymerase II		2.248e-06	0.02796	6.549e-05	0.0006553	293	996	NRIP1,HIPK1,RBM10,ARID1A,SCAF4,EOMES,PARP1,AHR,ZNF398,UXT,ZNF282,KLF11,YBX3,APP,CGGBP1,BHLHE40,PIAS1,TP63,ZFHX3,URI1,CCND1,BCL6,HESX1,BMI1,BMP6,PER3,PER2,KLF5,MBD2,CALR,CAV1,RUNX1,CBFB,LDB2,CCND3,MTA1,SAMD11,ZMYM5,CDK2,MTA2,CDKN1C,MSC,CEBPB,CHD4,DNAJB5,NIPBL,PLK3,ZNF345,WWTR1,SIN3A,GTF2IRD1,ATF2,CREBBP,SOX13,CRY1,NFE2L3,HINFP,NCOR2,CTBP1,CUX1,HDAC9,PHF19,DDX5,SETDB1,DLG1,TSC22D3,EDN1,HIPK3,EFNA1,…
GO: Biological Process	GO:0045936	negative regulation of phosphate metabolic process		2.249e-06	0.02796	6.549e-05	0.0006553	186	592	ADARB1,ADORA2A,PARP1,AHR,PIP4K2B,AKT1,ANGPT1,DYNLL1,IRS2,HYAL2,URI1,BAK1,BDKRB1,BDKRB2,CEACAM1,IQGAP1,IER3,SPOCD1,CALM1,CALM2,CALM3,SOCS3,CTDSP1,SPAG9,CAV1,CBLB,RGN,CDKN1A,CDKN1C,CDKN2A,CDKN2B,CDKN2C,CDKN2D,MFHAS1,BOD1,SLIT2,SNX6,ROCK2,COX11,WWTR1,IBTK,SOCS5,PABIR1,PHACTR2,RASSF2,PTPN22,PARD6A,DMD,SH2B3,DUSP1,DUSP3,DUSP4,DUSP5,DUSP6,NUPR1,PPP1R14B,CTDSP2,HIPK3,LATS2,EIF4G1,MPHOSPH10,GREM1,ENG,CTD…
GO: Biological Process	GO:1901655	cellular response to ketone		2.297e-06	0.02856	6.658e-05	0.0006662	49	114	ACACA,ADCY3,ADCY6,AGTR1,AHR,AKT1,FBXO32,AKR1B1,AQP1,ATP2B1,CFLAR,KLF9,CASP9,CDC5L,CDK4,ROCK2,ARPC2,KLF2,FOXO1,GJB2,GNAI1,GNAS,NR3C1,PARK7,CBX3,HNRNPK,IFNB1,JAK2,MSN,P2RY6,ERRFI1,PCK2,DDIT4,PRKAA1,PRKCE,PTGER2,PTGER4,PTGFR,RNF4,RPS6KB1,SCNN1A,SGK1,TRERF1,SRD5A1,GOLPH3,SIRT1,TGFB1,TNFSF4,SMYD3
GO: Biological Process	GO:0008630	intrinsic apoptotic signaling pathway in response to DNA damage		2.297e-06	0.02856	6.658e-05	0.0006662	49	114	HIPK1,TP63,BAK1,BCL2,BCL2L1,BCL3,BID,BOK,IER3,CASP9,CDKN1A,CDKN2D,CRIP1,NUPR1,EPHA2,EP300,HTRA2,HNRNPK,ING2,MCL1,MLH1,HIPK2,PYCARD,MUC1,MYC,PNP,PIK3R1,TMEM109,PML,CDIP1,DDIT4,POLB,RAD9A,UACA,STEAP3,RPS3,CXCL12,SFRP2,SNAI2,SNAI1,KDM1A,SOD2,SIRT1,TNFRSF1A,TP53,PHLDA3,MTCH2,AEN,XPA
GO: Biological Process	GO:0009890	negative regulation of biosynthetic process		2.307e-06	0.02869	6.672e-05	0.0006676	511	1850	NRIP1,ACADVL,HIPK1,RBM10,ACVRL1,ARID1A,SCAF4,EOMES,PARP1,BEND6,WDR35,AHR,ZNF398,UXT,ZNF282,SAMD1,KLF11,TSHZ3,ANG,YBX3,APP,CGGBP1,BHLHE40,PIAS1,KHSRP,ARNTL,ASAH1,TP63,RBAK,CAPRIN2,EIF4EBP3,SIX5,DYNLL1,ZFHX3,RERE,ATP1A1,RBM24,ATP2B4,ATP5MC1,URI1,CCND1,BCL3,BCL6,HESX1,CEACAM1,BLM,CFLAR,BMI1,BMP6,BMPR2,PER3,PER2,ZFP36L1,SPHK1,KLF5,TSPO,MALSU1,MBD2,CALR,CAPN3,CAV1,RUNX1,RUNX1T1,CBFB,LDB2,CCND3,RGN,MTA…
GO: Biological Process	GO:0010035	response to inorganic substance		2.378e-06	0.02957	6.86e-05	0.0006864	198	637	ABAT,ACO1,ADA,ADD1,PARP1,AKT1,AKR1B1,STK24,ALOX5AP,ANK3,ANXA1,ANXA11,APOB,APP,AQP1,RHOB,SLC25A12,ASPH,ATP2B4,BAK1,CCND1,BCL2,HESX1,IQGAP1,BLM,CFLAR,BMP6,BNIP3,BSG,SPHK1,CPNE3,TSPO,CALM1,CALM2,CALM3,CALR,CAPN2,CAPN3,CAT,CAV1,CLDN1,CCNA2,CDK2,CDK4,EIF2AK3,COL1A1,S100A16,CLIC4,BCAR1,CREB1,ATF2,CRIP1,CRK,CYB5A,SYT12,CYP11B1,NQO1,DTYMK,DUSP1,EDN1,EIF2S1,EP300,KCNMB2,GPHN,ERCC1,FSTL3,NET1,ADGRV1,FABP4,…
GO: Biological Process	GO:0016053	organic acid biosynthetic process		2.389e-06	0.02971	6.877e-05	0.0006881	120	353	ABAT,ACACA,ACACB,ACADVL,ACLY,ACOX2,OSBPL7,OSBPL9,ALDH1A3,ALOX5AP,ALOX15B,ANXA1,SLC25A12,ATP2B4,BCAT1,BCAT2,SUCLA2,CEACAM1,BHMT,PER2,SPHK1,DAGLB,CH25H,CBR1,CBS,KYAT1,RGN,CDO1,CLN3,GSTO1,MTHFD1L,OSBPL3,ELOVL3,DECR2,PNPLA8,CTH,NANP,OSBPL2,LPGAT1,RDH10,EDN1,MECR,AASS,INSIG2,HSD17B12,AKR1A1,CYP39A1,ACSL3,FASN,PRKAG2,HACD3,GAMT,ACSS1,GATM,GGT5,GLS,GLUL,SERINC3,MCAT,GPT2,GOT2,LIAS,ABHD2,CBR4,GSTM4,GSTP1…
GO: Biological Process	GO:1904589	regulation of protein import		2.495e-06	0.03102	7.165e-05	0.0007169	39	84	MAVS,ANGPT1,APOD,APP,HYAL2,ZPR1,MAPK14,PTPN22,NUTF2,EP300,UBR5,UFM1,RAB23,GLI3,GPER1,HSPA8,HSP90AA1,IL6,JAK2,LEP,SMAD3,PIK3R1,PIK3R2,MDFIC,PPP2CA,PKIA,PRKD1,MAPK1,PSEN1,PTGS2,RAN,UACA,RBM22,SMO,TGFB1,TNFRSF1A,NUP62,XBP1,ARHGEF5
GO: Biological Process	GO:0010563	negative regulation of phosphorus metabolic process		2.534e-06	0.03152	7.262e-05	0.0007266	186	593	ADARB1,ADORA2A,PARP1,AHR,PIP4K2B,AKT1,ANGPT1,DYNLL1,IRS2,HYAL2,URI1,BAK1,BDKRB1,BDKRB2,CEACAM1,IQGAP1,IER3,SPOCD1,CALM1,CALM2,CALM3,SOCS3,CTDSP1,SPAG9,CAV1,CBLB,RGN,CDKN1A,CDKN1C,CDKN2A,CDKN2B,CDKN2C,CDKN2D,MFHAS1,BOD1,SLIT2,SNX6,ROCK2,COX11,WWTR1,IBTK,SOCS5,PABIR1,PHACTR2,RASSF2,PTPN22,PARD6A,DMD,SH2B3,DUSP1,DUSP3,DUSP4,DUSP5,DUSP6,NUPR1,PPP1R14B,CTDSP2,HIPK3,LATS2,EIF4G1,MPHOSPH10,GREM1,ENG,CTD…
GO: Biological Process	GO:0010821	regulation of mitochondrion organization		2.541e-06	0.0316	7.264e-05	0.0007268	64	162	FZD9,WDR35,AKT1,TP63,MCU,OMA1,BAK1,BCL2,BCL2L1,BID,BNIP3,BNIP3L,BOK,IER3,TSPO,HIGD1A,CSNK2A2,DCN,PAM16,SH3GLB1,EP300,ACAA2,SIRT7,CAMKK2,GCLC,MLLT11,YWHAQ,GPER1,HTRA2,GPX1,HGF,HIF1A,PARK7,IGF1,ATP5IF1,LMNA,PYCARD,NMT1,PLAUR,PPP3R1,PSMD10,PID1,PRMT6,VPS13D,RHOT1,FNIP1,SREBF1,SREBF2,GOLPH3,STOX1,STAT2,TFDP1,TP53,TP53BP2,TSC2,VDAC1,YWHAH,YWHAZ,PINK1,CHCHD10,TMEM135,ZNF205,FZD5,TIGAR
GO: Biological Process	GO:0097305	response to alcohol		2.586e-06	0.03215	7.375e-05	0.0007379	97	273	ABAT,ACACA,ADCY3,ADCY6,ADH1C,PARP1,OSBPL7,AHR,AKT1,ALDH2,BIRC2,ATP2B1,BAK1,CCND1,BCL2,BCL2L1,BLM,KLF9,CALM1,CALM3,CAT,CLDN1,CDK4,CDKN1A,CDO1,SLIT2,H6PD,CPT1A,CTNNA1,SETDB1,NQO1,SLC23A2,ACTR2,ARPC2,EEF1B2,SDF4,PSMD14,EPS8,RGS19,KLF2,PTK2B,FOS,PMVK,G6PD,GNAI1,GNAS,GNRH1,GOT2,GSN,GSTP1,HDAC2,HMGCS1,HNRNPK,HTR7,IGF1,INHBB,ITPR2,LEP,MAOB,NFE2L1,P2RY6,POLB,PRKAA1,PRKCA,PRKCE,PTCH1,PTGER2,PTGER4,PTGFR,R…
GO: Biological Process	GO:0006511	ubiquitin-dependent protein catabolic process		2.634e-06	0.03275	7.495e-05	0.0007499	205	664	USP11,RHBDD2,RNF150,HECW2,KLHL42,AKT1,FBXO33,KLHL8,CUL4B,CUL4A,CUL1,AMFR,BIRC2,COPS3,PIAS1,ARNTL,DDRGK1,AUP1,HERC2,SPSB3,USP13,CAMLG,CAV1,USP10,MTA1,NEMF,CDK2,TMEM67,ERCC8,FBXL2,EIF2AK3,PLK3,ARMC8,PSMF1,VPS4B,WWTR1,RNF167,CSNK1A1,CSNK2A2,UBQLN3,SOCS5,LTN1,HERPUD1,PABIR1,RNF144B,CUL7,DDB1,FBXL3,LRRC29,FBXL5,KLHL3,FBXO22,RBX1,ARRDC4,TOM1L1,VPS36,PSME3,TRIM13,PSMD14,CRBN,STUB1,UBE4B,WDR81,UBAP1,WAC,…
GO: Biological Process	GO:0000302	response to reactive oxygen species		2.753e-06	0.03423	7.816e-05	0.000782	94	263	ADA,PARP1,AKT1,AKR1B1,STK24,ANXA1,APOD,AQP1,RHOB,HYAL2,BAK1,BCL2,CFLAR,BNIP3,SPHK1,CAPN2,CAT,CCNA2,CDK2,PRDX5,PLK3,COL1A1,BCAR1,CRK,ROMO1,NQO1,DUSP1,EDN1,NET1,KLF2,PTK2B,FOXO1,FOXO3,FBLN5,FOS,OSER1,TXNRD2,TXNIP,PPARGC1B,CAMKK2,HSPH1,MAP1LC3A,GCH1,SESN1,GLRX,GPX1,GSTP1,ZNF277,HDAC2,HGF,HIF1A,PARK7,HP,IL6,JUN,LDHA,MAP3K5,MET,MPV17,MTR,NFE2L2,PRDX1,PAWR,PCNA,PDGFRB,PDK2,PLD2,EGLN1,PPP2CB,PRKAA1,PRKC…
GO: Biological Process	GO:0032388	positive regulation of intracellular transport		2.831e-06	0.0352	8.018e-05	0.0008023	89	246	MAVS,ANK3,ANXA2,CAMK1,TP63,ASPH,HYAL2,BCL2,BID,ZPR1,CDC42,PLK3,NPEPPS,MAPK14,FEZ1,CSNK2A2,LDLRAP1,TM9SF4,PTPN22,DHX9,ACTR3,ARPC2,SH3GLB1,SAR1B,NUTF2,EP300,STOM,UBR5,ARIH2,ANP32B,KHDRBS1,OAZ3,GLI3,EHD1,YWHAQ,GPER1,HTRA2,COMMD1,HSP90AA1,IL6,ITGB2,JAK2,KCNB1,LEP,SMAD3,MDM2,MSN,NEDD4,NMT1,NUMA1,OAZ2,PDZK1,PIK3R1,PIK3R2,PPM1A,PPP3R1,PRKAA1,PRKD1,LEPROT,MAPK1,PRNP,PSEN1,PTGS2,CREBRF,RAN,RNF31,UACA,PRR5…
GO: Biological Process	GO:0006739	NADP metabolic process		2.862e-06	0.03559	8.088e-05	0.0008093	25	45	NOCT,PRDX5,H6PD,NQO1,DERA,CYB5R4,DCXR,FDXR,FMO2,FMO5,G6PD,NADK2,HSD11B1,IDH1,IDH2,ME2,NCF2,RPE,RPIA,RBKS,NNT,TP53,TXNRD1,NADK,TIGAR
GO: Biological Process	GO:0007249	I-kappaB kinase/NF-kappaB signaling		2.93e-06	0.03643	8.262e-05	0.0008266	104	298	ABL2,MAVS,AKT1,ANGPT1,BIRC2,BIRC3,RHOC,TNFSF11,DDRGK1,RIPK2,FADD,BCL3,TNFRSF10B,CFLAR,BCL10,LURAP1,CAPN3,MAP3K14,USP10,TICAM2,ROCK2,TRAF4,CTH,CX3CR1,RASSF2,DDX1,CANT1,TANK,GOLT1B,OPTN,IRAK4,TRIM13,TNIP1,F2R,F2RL1,TFG,FKBP1A,HACD3,PRDX4,CXXC5,WDR83,TMEM101,RBCK1,TRAF3IP2,PLK2,ZMYND11,GJA1,MALT1,PIM2,TRIM52,GSTP1,AKAP13,TRIM5,IRAK2,IRF1,SLC35B2,NKIRAS1,LTBR,MAP3K3,CCDC22,PYCARD,NFKBIA,PER1,ZFAND6,Z…
GO: Biological Process	GO:0051168	nuclear export		2.99e-06	0.03719	8.414e-05	0.0008418	78	209	XPO5,RAE1,RANBP3,CAMK1,CHCHD4,SRSF9,CALR,NEMF,CSE1L,UPF2,YTHDC1,DHX9,FRAT1,EGR2,NUTF2,SRRM1,CDC40,NXF1,FYTTD1,ANP32B,SLU7,SIRT7,SARNP,KHDRBS1,NUP50,PHAX,MALT1,CPSF4,GLE1,NUP42,RITA1,AKAP13,DDX19B,PARK7,U2AF2,HNRNPA1,ANKLE1,MDM2,SETD2,NCBP1,CPSF2,NUP98,UHMK1,CCHCR1,POLR2D,PPM1A,NSUN2,ALKBH5,RAN,RANGAP1,NUP85,WDR33,STRADB,ATXN1,SEC13,CASC3,SRSF1,SRSF2,SRSF7,IWS1,RBM22,NUP133,SMG1,SP100,SSB,XPO6,TCF…
GO: Biological Process	GO:0006631	fatty acid metabolic process		3.08e-06	0.0383	8.646e-05	0.0008651	138	419	ACACA,ACACB,ACADS,ACADSB,ACADVL,ACAT1,ACAT2,ACLY,ACOX1,ACOX2,ADH4,ADH5,PDP2,AKT1,ALOX5AP,ALOX15B,ANXA1,PLA2G4C,ASAH1,IRS2,ATP6V1B1,CES2,CEACAM1,PER2,SPHK1,DAGLA,DAGLB,CAV1,CBR1,RGN,EIF2AK3,ACBD5,CPT1A,CPT1B,CPT2,CRAT,MAPK14,LPIN2,ELOVL3,DECR2,PNPLA8,CYB5A,ECI1,LPGAT1,DLD,LONP2,ECH1,EDN1,ABHD5,MECR,EHHADH,INSIG2,HSD17B12,EPHX1,ETFA,ETFB,FABP4,ACSL1,ACSL3,ACSL4,FASN,ACAA2,PRKAG2,HACD3,ALKBH7,PDPN,M…
GO: Biological Process	GO:1901617	organic hydroxy compound biosynthetic process		3.099e-06	0.03854	8.68e-05	0.0008684	97	274	ACACA,ACACB,ACAT2,ACLY,ACOX2,OSBPL7,OSBPL9,AKR1B1,ALOX15B,APOB,PDXK,ASAH1,BMP6,PER2,SPHK1,CH25H,GGPS1,SPTLC2,H6PD,ABCG1,OSBPL3,PPIP5K1,CTNS,CYP11B1,OSBPL2,DHCR7,DHCR24,PLPP6,LPCAT3,INSIG2,EPAS1,EPHX1,CYP39A1,PTK2B,FASN,ACAA2,PRKAG2,IP6K2,ISYNA1,PMVK,EBP,G6PD,DKK3,CYB5R2,CYB5R1,GBA,FAXDC2,GCH1,GPER1,ERLIN2,PARK7,HMGCR,HMGCS1,IDI1,MFSD12,IMPA1,IMPA2,INSIG1,ITPKA,ITPKB,LDHA,LEP,MC1R,MVD,NFYA,NFYB,NT…
GO: Biological Process	GO:0051093	negative regulation of developmental process		3.153e-06	0.03921	8.81e-05	0.0008815	319	1100	GDF5,NCOA3,ABCA1,ABR,ACVRL1,FZD7,ADRB2,AHR,ULK1,CUL4A,ANXA1,ANXA2,YBX3,APP,ARNTL,STC2,TP63,DACT3,ZFHX3,TRAK2,ATP2B4,OMA1,BBS2,CCND1,BCL2,BCL6,BDNF,INPP4B,CEACAM1,SOCS2,CFLAR,BNIP3,ZFP36L1,KLF5,TSPO,TNFSF18,CALR,CAPN3,SEMA5A,CTDSP1,SPAG9,CAV1,RUNX1,RUNX1T1,CBFB,RGN,HGS,CDKN1A,SLIT2,NGEF,TJP2,OCIAD2,NOCT,MAP4K4,ROCK2,COL5A1,ADAMTS1,GDF15,WWTR1,BCAR1,ATF2,NCOR2,ABCG1,SOCS5,IQCB1,CST3,DNM3,CTNNA1,CTS…
GO: Biological Process	GO:0006283	transcription-coupled nucleotide-excision repair		3.243e-06	0.04033	9.042e-05	0.0009047	35	73	CUL4B,CUL4A,UVSSA,COPS3,POLD4,CCNH,ERCC8,AQR,DDB1,RBX1,COPS4,EP300,ERCC1,ERCC3,ERCC5,PPIE,POLD3,GTF2H3,HMGN1,LIG3,MNAT1,PCNA,POLR2A,POLR2C,POLR2D,POLR2G,POLR2I,RFC1,RFC4,RFC5,UBB,COPS7B,XPA,XRCC1,XAB2
GO: Biological Process	GO:0010675	regulation of cellular carbohydrate metabolic process		3.383e-06	0.04207	9.413e-05	0.0009418	67	173	ACACB,NLN,ADRA1B,AKT1,C1QTNF1,SLC25A12,IRS2,IER3,RGN,SCARB2,COX11,CRY1,DDB1,NUPR1,EP300,ZMPSTE24,BCKDK,PTK2B,NCOA2,FOXO1,SORBS1,SIRT7,MTOR,GFPT1,GPT2,GPER1,GRB10,NR3C1,DUSP12,HIF1A,HSD11B1,IGF1,IGF2,IGFBP3,IGFBP4,SLC45A3,IL6,INS,LEP,LEPR,MST1,MYOG,NFE2L1,NTSR1,P2RY6,PDK2,PDK4,PFKFB2,DDIT4,PPP1CB,PPP1R3C,PPP1R3D,PRKCE,PTH1R,PPP1R3B,RORA,SUPT20H,STAT3,STK11,TCF7L2,SIRT1,MLYCD,TP53,PHLDA2,MTCH2,SDHA…
GO: Biological Process	GO:0090559	regulation of membrane permeability		3.511e-06	0.04367	9.747e-05	0.0009753	44	100	FZD9,SLC25A4,TP63,BAK1,BCL2,BCL2L1,BID,BNIP3,BNIP3L,BOK,IER3,TJP2,ATF2,JAM3,SH3GLB1,EYA2,ACAA2,ALKBH7,MTOR,GCLC,YWHAQ,HK2,HSPA8,ATP5IF1,BLOC1S2,NMT1,PLEKHF1,PPP3R1,RHOT1,LAPTM4B,SLC9A1,SPG7,STAT3,DYNLT1,TFDP1,TP53,TP53BP2,HEBP2,MTCH2,VDAC2,YWHAH,YWHAZ,CHCHD10,ZNF205
GO: Biological Process	GO:1904591	positive regulation of protein import		3.546e-06	0.0441	9.822e-05	0.0009828	30	59	MAVS,APP,HYAL2,ZPR1,MAPK14,PTPN22,NUTF2,EP300,UBR5,GLI3,GPER1,HSP90AA1,IL6,JAK2,LEP,SMAD3,PIK3R1,PIK3R2,PRKD1,MAPK1,PSEN1,PTGS2,RAN,UACA,RBM22,SMO,TGFB1,TNFRSF1A,XBP1,ARHGEF5
GO: Biological Process	GO:0071897	DNA biosynthetic process		3.664e-06	0.04556	0.0001013	0.001013	152	471	CHAF1B,ACVRL1,CDC7,PARP4,ADRA2A,AHR,POLD4,RNASEH1,BCL6,BLM,BMPR2,SPHK1,ZPR1,CCNA2,USP10,RGN,SMC3,CCNE2,CDC42,CDK2,CDK9,CDKN1A,CDKN2D,CHEK1,CIZ1,RRM2B,RMI2,NEK7,NOX4,SAMHD1,SIN3A,CST3,SLFN11,POLDIP2,DHX9,SETDB1,TOP1MT,RHNO1,DUSP1,TOM1L1,DUT,PAM16,GMNN,ING4,SENP2,GREM1,SPRTN,ZMPSTE24,TRAIP,ZRANB3,PTK2B,ATRIP,FGFR1,MAD2L2,RPAIN,DTL,CCT4,SIRT7,CCT8,POLD3,CACYBP,GJA1,POLL,TOPBP1,POLG2,HGF,PNKP,HNRNPA1…
GO: Biological Process	GO:0000082	G1/S transition of mitotic cell cycle		3.786e-06	0.04709	0.0001044	0.001045	105	303	ACVR1B,CDC7,AKT1,CUL4B,CUL4A,CUL1,KLF11,ANXA1,PIAS1,CDK10,BCAT1,CCND1,BCL2,BID,ZPR1,CACNB4,CTDSP1,CCND3,CCNH,CCNE2,CDK2,CDK4,CDKN1A,CDKN2A,CDKN2B,CDKN2C,CDKN2D,RCC1,CNOT8,PLK3,ADAMTS1,CNOT10,CREBBP,HINFP,SLFN11,CABLES1,DLG1,ARID3A,E2F3,E2F5,GMNN,CTDSP2,LATS2,EIF4G1,SENP2,PSME3,CTDSPL,EP300,DACT1,CRLF3,FGF10,ANP32B,PDPN,KHDRBS1,PLK2,PIM2,GSPT1,LSM10,PRMT1,ID2,TNKS1BP1,MCM7,MDM2,MNAT1,RGCC,MUC1,MYC…
GO: Biological Process	GO:0046395	carboxylic acid catabolic process		3.816e-06	0.04745	0.0001048	0.001048	90	251	ABAT,ACACB,ACADS,ACADVL,ACAT1,ACAT2,ACOX1,ACOX2,AHCY,AKT1,ARG2,IRS2,ATP2B4,ALDH7A1,BCKDHB,BLMH,CBS,KYAT1,CDO1,ACBD5,CPT1A,CPT1B,CPT2,CRAT,LPIN2,DECR2,ECI1,HIBCH,DLD,DLST,LONP2,ECH1,MECR,EHHADH,AASS,AADAT,DCXR,BCKDK,ETFA,ETFB,AKR1A1,CYP39A1,ACAA2,MTHFS,MTOR,GCDH,GLDC,GLS,GLUL,MCEE,MCAT,GPT2,GOT2,ABHD2,ADTRP,HADH,ACOT7,HMGCL,HNMT,IVD,LEP,LIPE,ALDH6A1,IDNK,OAT,PCCB,PCK2,PHYH,IL4I1,PRODH,PEX5,QDPR,HO…
GO: Biological Process	GO:0071902	positive regulation of protein serine/threonine kinase activity		3.817e-06	0.04747	0.0001048	0.001048	120	356	FZD4,FZD8,ADRA2A,ADRB2,AKT1,MAP4K3,CAMK1,APP,MADD,TNFSF11,PDE5A,PEA15,ATP2B4,RIPK2,CCND1,FGF18,IQGAP1,MLKL,BCL10,C5,CALM1,CALM2,CALM3,SPAG9,CCND3,MAPKAPK2,MAGED1,GDF15,NOX4,HIGD1A,MAPK14,DAZAP2,DUSP5,DUSP6,EDN1,ELANE,EPHA4,ACSL1,PTK2B,FGF10,FGFR1,HACD3,FPR1,GHR,FERMT2,MAP4K5,AKAP13,AVPI1,HGF,NRG1,HTR2A,IGF1,IGF2,ILK,INS,IRAK2,ITGA1,CCNYL1,KRAS,SYAP1,MAP3K4,MAP3K5,MET,MNAT1,RGCC,DBNL,GADD45B,NEK10…
GO: Biological Process	GO:0001558	regulation of cell growth		3.875e-06	0.04819	0.0001061	0.001062	159	497	NCOA3,ACVR1B,ACVRL1,NDRG3,PICALM,AGTR1,AKT1,ULK1,SLC25A4,APBB2,SHTN1,CAPRIN2,DACT3,DCBLD2,HYAL2,ATP5MC1,URI1,RAB11A,BCL2,BCL6,BDKRB1,BDNF,CEACAM1,SOCS2,BMPR2,SPHK1,BTG1,SEMA5A,CXCL16,SPAG9,CDC42,CDKN1A,CDKN2A,CDKN2C,CDKN2D,TRIP10,CIRBP,SLIT2,SIN3A,BCAR1,CRABP2,CRK,CTH,ULK2,PABIR1,SERTAD2,IST1,DBN1,SLC23A2,DPYSL2,HBEGF,PARP2,ACTR3,EDN1,SGK2,SH3GLB1,EIF4G1,EIF4G2,GREM1,EP300,NET1,EXTL3,TNFRSF12A,SE…
GO: Biological Process	GO:2000377	regulation of reactive oxygen species metabolic process		3.898e-06	0.04848	0.0001065	0.001066	85	234	AGTR1,WDR35,AKT1,ALDH2,BIRC2,APP,ARF4,KHSRP,ARG2,DYNLL1,ATP2B4,ATP5MC1,BCL2,CFLAR,BNIP3,IER3,TSPO,CAV1,RGN,CD47,CDKN1A,STK17A,ROCK2,NOX4,MAPK14,CTNS,CX3CR1,ROMO1,EDN1,AATF,F2RL1,KLF2,PTK2B,FOXO1,FOXO3,FBLN5,HBP1,MTOR,G6PD,GCH1,GNAI2,GRB2,GSTP1,HIF1A,HK2,PARK7,HP,HSP90AA1,IGF1,IL6,INS,ITGB2,JAK2,LEP,SMAD3,MPV17,NFE2L2,NQO2,PDGFRB,PLAU,MAPK9,PTGER4,PTGIS,PTGS2,PTX3,PID1,SHC1,ULBP1,SOD1,SOD2,STAT3,T…
GO: Biological Process	GO:0072001	renal system development		4.084e-06	0.05079	0.0001111	0.001112	121	360	AP1B1,AGTR1,AHR,AKR1B1,AMPD2,TSHZ3,ANGPT1,IFT20,ITGA8,AQP1,ARG2,TP63,HYAL2,SERPINB7,FADD,BCL2,BDNF,IQGAP1,CFLAR,BMP6,C5,CAT,RGN,CDKN1C,TMEM67,SLIT2,NIPBL,MAGED1,ADAMTS1,RRM2B,WWTR1,VCAN,CUX1,MTSS1,DCN,MAGI2,KLHL3,DLG1,RDH10,EGR1,GREM1,EPHA4,SPRY1,ZMPSTE24,FSTL3,EXT1,CITED2,FBN1,ARID5B,FGF10,FGFR1,FOXC2,NPHP3,HSPB11,GCNT1,GLI3,CNTRL,ADAMTS6,HAS2,HOXB7,HES1,ID2,ID3,IL6R,ILK,KCNJ8,LAMA5,LAMB2,DLL1,L…
GO: Biological Process	GO:0018209	peptidyl-serine modification		4.084e-06	0.05079	0.0001111	0.001112	121	360	HIPK1,GALNT16,CDC7,PARP1,AKT1,ULK1,ANGPT1,CAMK1,APP,CAPRIN2,ATP2B4,RIPK2,BAK1,BCL2,BDKRB2,BDNF,BGN,RPS6KA4,CAV1,CDK2,MAPKAPK2,EIF2AK3,ROCK2,CREBL2,MAPK14,CSNK1A1,CSNK1G2,CSNK2A2,RASSF2,SPOCK2,DCN,TLK1,DMD,PARP2,SGK2,HIPK3,LATS2,EIF4G1,VRK3,MAD2L2,MTOR,EGFLAM,NLK,PLK2,GALNT1,GALNT2,DCLK2,TLK2,MKNK2,HGF,HK1,PARK7,STK38,HSP90AA1,IFNB1,DOCK7,TNKS1BP1,IL6,ILK,LIF,SMAD7,MARK3,MET,HIPK2,MST1,NCK1,NGF,NT…
GO: Biological Process	GO:0001738	morphogenesis of a polarized epithelium		4.123e-06	0.05127	0.000112	0.00112	64	164	ABL2,FZD4,FZD7,IFT20,TP63,NUMB,CDC42,AP2S1,SLC9A3R1,CLTC,PSMF1,MAGI2,PARD6A,MED12,PSME3,PSMD14,DACT1,FAT1,SEC24B,GPC4,EXOC5,NPHP3,PRICKLE2,RAB10,RSPO3,NKD1,LAMA3,LAMA5,MSN,ROR2,PAFAH1B1,PFN1,ARHGEF19,AHI1,PSMA1,PSMA3,PSMA4,PSMB1,PSMB5,PSMB6,PSMC1,PSMC2,PSMC4,PSMD1,PSMD10,PSME1,PSME2,PTK7,FAT4,RAP2A,SFRP2,SFRP5,FUZ,ZDHHC7,DKK1,DAAM1,PSME4,ASTN2,TCF15,TIAM1,SH3BP1,EZR,FZD5,SAPCD2
GO: Biological Process	GO:0032269	negative regulation of cellular protein metabolic process		4.187e-06	0.05207	0.0001134	0.001135	330	1146	A2M,SERPINA3,F8A1,DYSF,ADARB1,PICALM,ADORA2A,AKT1,ANG,ANGPT1,SH3RF1,ANXA2,APP,AQP1,KHSRP,CAPRIN2,EIF4EBP3,DDRGK1,RBM24,ATP2B4,HYAL2,SERPINB7,URI1,BAK1,BDKRB1,BDKRB2,CEACAM1,CFLAR,PER2,ZFP36L1,TSPO,SERPING1,C5,MALSU1,CALM1,CALM2,CALM3,CALR,CAMLG,CAPN3,SOCS3,CTDSP1,SPAG9,CAV1,CBLB,SERPINH1,RGN,FCMR,CDKN1A,CDKN1C,CDKN2A,CDKN2B,CDKN2C,CDKN2D,MFHAS1,CNOT8,CIRBP,BOD1,SLIT2,SNX6,CLN3,PRDX5,EIF2AK3,ROCK2…
GO: Biological Process	GO:0043393	regulation of protein binding		4.365e-06	0.05428	0.000118	0.001181	86	238	ABL2,FRMD7,DYSF,ADD1,ADRB2,AKT1,AMFR,ANGPT1,ANXA2,EPB41L5,CAMK1,APP,TNFSF11,CAPRIN2,ATP2A2,RIPK2,BDNF,ARHGEF7,CAV1,CBLB,CDC42,CDKN1A,EIF2AK3,CRK,LDLRAP1,ACTR3,SENP2,FLOT1,EP300,EPHB6,STUB1,DTNBP1,DACT1,FKBP1A,NPHP3,PLK2,GOLGA2,PIM2,GPER1,PARK7,HNRNPK,HOXA3,HSPA4,INS,LFNG,LRP1,MARK3,MEN1,MFNG,HIPK2,MYC,NGF,NVL,PLCL1,PLK1,DERL1,PPP2CA,PPP2CB,PSEN1,RAN,RFNG,ROCK1,ZFPM1,DZIP1,MAPRE1,PACS1,MAPRE3,DKK1…
GO: Biological Process	GO:0030330	DNA damage response, signal transduction by p53 class mediator		4.465e-06	0.05552	0.0001204	0.001205	47	110	BCL3,PTTG1IP,USP10,CDK2,CDKN1A,CNOT8,PLK3,CNOT10,DDX5,ARID3A,ING4,SENP2,EP300,ZMPSTE24,NDRG1,FOXO3,PLK2,KMT5A,PRMT1,TNKS1BP1,SPRED2,MDM2,RGCC,HIPK2,MSX1,MUC1,MYO6,NBN,CNOT2,CNOT4,PCNA,E2F7,PML,PSMD10,RBL2,SPRED1,SNAI2,PAXIP1,SNAI1,CNOT1,KDM1A,SOX4,SP100,SIRT1,TFDP1,TP53,PCBP4
GO: Biological Process	GO:0006103	2-oxoglutarate metabolic process		4.534e-06	0.05639	0.0001221	0.001221	14	19	DLD,DLST,AADAT,MRPS36,GPT2,GOT2,IDH1,IDH2,IDH3B,IDH3G,PHYH,L2HGDH,ADHFE1,KYAT3
GO: Biological Process	GO:0042307	positive regulation of protein import into nucleus		4.554e-06	0.05664	0.0001223	0.001224	28	54	MAVS,HYAL2,ZPR1,MAPK14,PTPN22,NUTF2,EP300,UBR5,GLI3,GPER1,HSP90AA1,IL6,JAK2,LEP,SMAD3,PIK3R1,PIK3R2,PRKD1,MAPK1,PSEN1,PTGS2,RAN,UACA,RBM22,SMO,TGFB1,TNFRSF1A,XBP1
GO: Biological Process	GO:2001236	regulation of extrinsic apoptotic signaling pathway		4.653e-06	0.05787	0.0001247	0.001248	69	181	AKT1,SRPX,SH3RF1,MADD,PEA15,HYAL2,FADD,BCL2,BCL2L1,TNFRSF10B,TNFRSF10A,BID,CFLAR,BCL10,CAV1,FCMR,CTNNA1,CX3CR1,DAPK1,RB1CC1,PSME3,EYA2,TNFRSF12A,FGF10,FGFR1,RBCK1,ZMYND11,GCLC,GPER1,HTRA2,GPX1,GSTP1,HGF,PARK7,HMGB2,IGF1,IL7,ZSWIM2,LMNA,LTBR,MCL1,PYCARD,SERPINE1,PML,IL19,PPP2R1A,MAP2K5,RAF1,FAIM,RPS6KB1,STRADB,CX3CL1,SFRP2,RNF34,SNAI2,FAIM2,SP100,UNC5B,TMBIM1,STK3,TCF7L2,TGFBR1,TIMP3,TRAF1,TNFSF4,…
GO: Biological Process	GO:0051147	regulation of muscle cell differentiation		4.67e-06	0.05808	0.0001249	0.00125	72	191	FZD7,NLN,TSHZ3,SLC25A4,CAMK1,PIAS1,RBM24,BCL2,BDNF,BNIP2,KLF5,SPAG9,CDC42,CDH2,CDH15,CDK9,TRIP10,MAPK14,CTH,CTNNA1,BOC,HDAC9,FBXO22,PARP2,EDN1,GREM1,ENG,EP300,MTOR,G6PD,MEGF10,GPER1,TMEM119,NR3C1,NRG1,ID2,IGF1,IGF2,DLL1,RBPMS2,MDM2,MEF2A,FOXO4,MMP14,MSX1,MYOG,NACA,NFATC1,NFATC3,NOTCH1,PROX1,BHLHE41,PTBP1,MAMSTR,RBM4,RGS2,RGS4,MAPK12,SOX6,DKK1,MED28,SMARCD3,SOD2,TARBP2,TCF3,ZEB1,SIRT1,TGFB1,THRA,C…
GO: Biological Process	GO:1903320	regulation of protein modification by small protein conjugation or removal		4.685e-06	0.05826	0.000125	0.001251	92	259	DYSF,AKT1,WDR48,ANGPT1,BIRC2,BIRC3,PIAS1,ARNT,RIPK2,BMI1,PER2,SPHK1,TSPO,BCL10,PTTG1IP,CAMLG,CAPN3,CAV1,CBLB,MTA1,CDK9,RWDD3,CRY1,HERPUD1,PTPN22,GNL3,RBX1,TANK,ARRDC4,EGR1,SENP2,SPRTN,EPAS1,STUB1,TNIP1,HMG20A,PIAS3,UBR5,FGFR3,MAD2L2,FKBP1A,DCUN1D5,SIRT7,MTOR,MALT1,GCLC,GOLGA2,GLMN,RASSF1,HIF1A,PARK7,U2AF2,COMMD1,DNAJA1,HSPA5,HSP90AA1,SPOPL,LIMK1,SMAD7,PEF1,TRIB2,NGF,OTUB2,PLK1,UBQLN1,DERL1,PHF23,…
GO: Biological Process	GO:0048010	vascular endothelial growth factor receptor signaling pathway		4.722e-06	0.05872	0.0001257	0.001258	45	104	FZD4,ANGPT1,ARNT,FGF18,SH2D2A,HGS,CDC42,MAPKAPK2,ROCK2,BCAR1,CRK,MAPK14,ABI1,WASF2,PTK2B,FGF10,FOXC2,CYFIP2,NCKAP1,GRB10,EMILIN1,HIF1A,CADM4,HSP90AA1,ITGA5,NCF2,NCK1,NEDD4,PIK3CA,PIK3R1,PIK3R2,PRKD1,PTPN1,PXN,TMEM204,ROCK1,CCL2,SHB,ELMO2,VAV2,VEGFA,VEGFB,VEGFC,XBP1,MAPKAPK3
GO: Biological Process	GO:0003018	vascular process in circulatory system		4.879e-06	0.06068	0.0001297	0.001297	102	294	MKKS,ABR,ADCY6,ADM,ADORA2A,ADRA1B,ADRA2A,ADRB2,AGTR1,AHR,AKT1,ANGPT1,PDE5A,ATP2B1,ATP2B4,ABCC3,BBS2,BDKRB2,CEACAM1,BMP6,BMPR2,APLN,PER2,SLC5A6,CAV1,CBS,SLC16A7,CDH5,SLIT2,SLC9A3R1,TJP2,ROCK2,AKAP12,SLC29A4,DUSP5,ABCC5,ABCC9,EDN1,TRPV4,KCNMB2,EXT1,EXT2,F2R,F2RL1,KLF2,FOXC2,G6PD,SLC38A5,GCH1,GJA1,GCLC,KCNMB4,FERMT2,GPER1,GPX1,NR3C1,SLC7A3,HIF1A,HTR2A,UTS2B,HTR7,ITGA1,KCNJ8,LEP,LEPR,LRP1,SLC38A2,PIK…
GO: Biological Process	GO:0007519	skeletal muscle tissue development		4.987e-06	0.06202	0.0001322	0.001323	74	198	DYSF,EOMES,NLN,ADRB2,YBX3,ARNTL,RBM24,BCL2,BCL9,CFLAR,KLF5,CAPN3,CASQ1,CAV1,MSC,MYL6B,MED20,MAPK14,HDAC9,DCN,DDX5,FBXO22,DMD,RCAN1,TSC22D3,NUPR1,EGR1,EGR2,SRPK3,FLOT1,EP300,CITED2,ZBTB18,FLNB,FOS,UQCC2,MEGF10,PDLIM3,GPC1,GPX1,BVES,HLF,HLX,HMGCR,NR4A1,HOXD10,FOXN2,IGF2,FOXP2,DLL1,MEOX2,MET,MYC,MYOG,NACA,NFATC3,NOTCH1,NRAS,PAX5,PITX2,PMP22,PPP3CA,PRKAA1,RPS6KB1,SKI,SMO,SOX11,SVIL,POPDC3,TCF7L2,TGFB…
GO: Biological Process	GO:0046824	positive regulation of nucleocytoplasmic transport		5.009e-06	0.0623	0.0001325	0.001326	37	80	MAVS,CAMK1,HYAL2,ZPR1,MAPK14,PTPN22,DHX9,NUTF2,EP300,UBR5,ANP32B,KHDRBS1,GLI3,GPER1,HSP90AA1,IL6,JAK2,LEP,SMAD3,MDM2,NEDD4,PIK3R1,PIK3R2,PPM1A,PRKD1,MAPK1,PSEN1,PTGS2,RAN,UACA,RBM22,SMO,TCF7L2,TGFB1,TNFRSF1A,TP53,XBP1
GO: Biological Process	GO:0070997	neuron death		5.103e-06	0.06346	0.0001347	0.001348	145	448	GDF5,ADARB1,PICALM,FZD9,ADORA2A,PARP1,AGTR1,AKT1,ANGPT1,APP,TP63,ATP5MC1,FADD,BCL2,BCL2L1,BDNF,BID,BNIP3,BOK,ZPR1,CAPN2,CASP9,CDC42,CEBPB,SNX6,CLN3,CNTFR,SLC25A27,CREB1,ATF2,NSMF,CX3CR1,DHCR24,NQO1,SLC23A2,PARP2,NUPR1,OPTN,EGR1,EIF2S1,EIF4G1,DTNBP1,F2R,PTK2B,FGFR3,FOXO3,HYOU1,FOS,ARL6IP5,BTBD10,HDAC7,AKT1S1,STAMBP,MTOR,G6PD,GAPDH,HSPH1,GBA,GBE1,TNFRSF21,GHR,GCLC,RALBP1,HTRA2,GPX1,GRIK5,NR3C1,CIT,…
GO: Biological Process	GO:0010769	regulation of cell morphogenesis involved in differentiation		5.121e-06	0.06369	0.0001349	0.00135	51	123	CASK,CAPRIN2,NUMB,ARHGEF7,CALR,PIAS2,CDC42,BCAR1,CRK,CUX1,DBN1,CUL7,ACTR3,ACTR2,ARPC2,SH3GLB1,SS18L2,EPHA4,NET1,FBLN1,PDPN,POSTN,STAU2,GBP1,FERMT2,TRIOBP,HAS2,ILK,ITPKA,LIMS1,CAPRIN1,MET,DBNL,NEDD9,P4HB,PAFAH1B1,ENPP2,EEF2K,MAPK9,S100A10,AP1AR,SGK1,ST6GAL1,RCC2,KANK1,VAMP7,TIAM1,CORO1C,TTC3,LRP8,PARP6
GO: Biological Process	GO:0035264	multicellular organism growth		5.281e-06	0.06568	0.0001389	0.001389	76	205	MKKS,GDF5,NCOA3,ABL2,ADARB1,ADD1,ADRB2,WDR48,APP,STC2,BBS2,BCL2,HESX1,SOCS2,ZFP36L1,CDK4,CDKN1C,CACNA2D2,NIPBL,GDF15,CLIC4,WWTR1,CREB1,CCM2,DHCR7,DLG1,EP300,ERCC1,ERCC5,ZMPSTE24,KLF2,ARID5B,FOXS1,SGIP1,MTOR,G6PD,GAMT,GHR,AFG3L2,TMED2,GNAS,HTRA2,HOXA5,IGF1,IGF2,NOTCH2,PIK3CA,PLAG1,PMP22,PPIB,PTCH1,PEX5,RARA,ETNK2,RPL29,ATF5,CTC1,SIAH1,SLC12A2,SMO,SOD1,WDTC1,SPR,STAT3,STAT5A,TAF10,TARBP2,TCF7L2,TNS…
GO: Biological Process	GO:0044839	cell cycle G2/M phase transition		5.309e-06	0.06603	0.0001393	0.001394	101	291	CDC7,CUL1,APP,HAUS1,DYNLL1,RAB11A,CCND1,BLM,IER3,CALM1,CALM2,CALM3,CCNA2,CCNH,CDK2,CDK4,CDKN1A,CDKN2B,CETN2,CHEK1,PLK3,PSMF1,VPS4B,SIN3A,SYF2,PABIR1,FBXL3,RBX1,OPTN,PSME3,PSMD14,ENSA,TUBB4B,DTL,KHDRBS1,UIMC1,VPS4A,CNTRL,TOPBP1,CIT,HSPA2,HSP90AA1,MIIP,FOXO4,MNAT1,MRE11,NEK10,NBN,ODF2,PAFAH1B1,PLK1,DONSON,PPP1CB,PPP2R1A,CEP41,PKIA,NDE1,PSMA1,PSMA3,PSMA4,PSMB1,PSMB5,PSMB6,PSMC1,PSMC2,PSMC4,PSMD1,PSM…
GO: Biological Process	GO:0043620	regulation of DNA-templated transcription in response to stress		5.348e-06	0.06651	0.00014	0.001401	50	120	ARNT,CEBPB,CHEK1,EIF2AK3,PSMF1,SIN3A,CREBBP,HIGD1A,RBX1,EGR1,PSME3,PSMD14,EP300,EPAS1,KLF2,CITED2,CHD6,GCN1,HIF1A,HSPA5,RBPJ,JUN,MUC1,NCK1,NEDD4,NFE2L1,NFE2L2,NOTCH1,EGLN1,PSMA1,PSMA3,PSMA4,PSMB1,PSMB5,PSMB6,PSMC1,PSMC2,PSMC4,PSMD1,PSMD10,PSME1,PSME2,RPS6KA3,STOX1,PSME4,HIF3A,TP53,PPP1R15A,UBB,VEGFA
GO: Biological Process	GO:1902904	negative regulation of supramolecular fiber organization		5.403e-06	0.0672	0.0001411	0.001412	70	185	MKKS,FRMD7,DYSF,ADD1,SHROOM2,CAPG,CAPZA1,CAPZB,CDH5,SLIT2,LMOD1,CLIP3,DBN1,VILL,ARPC2,WASF2,CKAP2,EPS8,CORO2B,DLC1,CAMSAP1,EVL,LIMA1,ARFGEF1,GAS2L1,AVIL,GMFB,EML4,TRIOBP,EMILIN1,GSN,CGNL1,HSPA8,SSH2,SCIN,LDLR,MAP1A,MET,MID1,DBNL,MYH9,PECAM1,PFDN1,PFN1,MTPN,SSH1,PIK3CA,PIK3R1,MPHOSPH8,SSH3,ARHGAP28,SGK1,MAPRE1,PFN4,SWAP70,SPTBN1,KANK1,SVIL,CAMSAP2,TBCD,CLASP1,ARHGEF18,SPECC1L,TJP1,TMOD1,VBP1,NAV3,…
GO: Biological Process	GO:0010810	regulation of cell-substrate adhesion		5.414e-06	0.06732	0.0001411	0.001412	88	246	ACVRL1,FZD4,FZD7,EPB41L5,APOD,CASK,BCL2,BCL6,IQGAP1,ARHGEF7,CALR,CDC42,CDKN2A,MAP4K4,COL1A1,ROCK2,COL16A1,ABI3BP,BCAR1,CRK,SPOCK2,DBN1,DMD,DUSP3,ARPC2,HSD17B12,GREM1,NET1,PTK2B,FBLN1,CORO2B,DLC1,FN1,PDPN,POSTN,EGFLAM,GBP1,FERMT2,GPM6B,TRIOBP,EMILIN1,HAS2,ILK,ITGA5,JAK2,LIMS1,LRP1,SMAD3,MEN1,MMP14,CCDC80,NEDD9,NID1,NINJ1,NOTCH1,NPY2R,P4HB,SERPINE1,ENPP2,VIT,PIK3R1,PLAU,PRKCE,NDNF,RASA1,ROCK1,S100A…
GO: Biological Process	GO:0019221	cytokine-mediated signaling pathway		5.494e-06	0.06833	0.0001429	0.00143	245	822	MKKS,HIPK1,FZD4,MAVS,AKT1,CUL1,ANGPT1,ANXA1,ANXA2,BIRC2,BIRC3,PIAS1,MADD,TNFSF11,IRS2,TNFRSF25,TNFSF9,RIPK2,TNFRSF6B,FADD,BBS2,CCND1,BCL2,BCL2L1,BCL6,CEACAM1,SOCS2,SPHK1,RPS6KA4,TNFSF18,CANX,MAP3K14,CAPZA1,SOCS3,AIP,CAV1,RUNX1,CBFB,CD70,CDC42,CDKN1A,CEBPD,TICAM2,SLIT2,TJP2,ACKR2,CMKLR1,GSTO1,CNN2,CNTFR,IL27RA,PSMF1,KLF6,MAP3K8,SAMHD1,CRK,CLIP3,TRAF4,SOCS5,CTF1,CX3CR1,GAB2,CCDC3,OXSR1,RBX1,SH2B3,E…
GO: Biological Process	GO:1902749	regulation of cell cycle G2/M phase transition		5.554e-06	0.06906	0.0001442	0.001443	83	229	CDC7,CUL1,APP,HAUS1,DYNLL1,RAB11A,CCND1,BLM,IER3,CDK2,CDK4,CDKN1A,CETN2,CHEK1,PSMF1,VPS4B,SIN3A,SYF2,PABIR1,RBX1,PSME3,PSMD14,TUBB4B,DTL,UIMC1,VPS4A,CNTRL,TOPBP1,HSPA2,HSP90AA1,MIIP,FOXO4,MRE11,NEK10,NBN,ODF2,PAFAH1B1,PLK1,DONSON,PPP2R1A,CEP41,PKIA,NDE1,PSMA1,PSMA3,PSMA4,PSMB1,PSMB5,PSMB6,PSMC1,PSMC2,PSMC4,PSMD1,PSMD10,PAGR1,PSME1,PSME2,HAUS4,RAD21,CEP192,ATF5,CTC1,TUBB,CEP164,CEP63,MAPRE1,CEP70,…
GO: Biological Process	GO:0051494	negative regulation of cytoskeleton organization		5.809e-06	0.07223	0.0001505	0.001506	69	182	MKKS,FRMD7,DYSF,ADD1,SHROOM2,CAPG,CAPZA1,CAPZB,CDH5,TMEM67,SLIT2,LMOD1,CLIP3,DBN1,VILL,ARPC2,WASF2,CKAP2,EPS8,CORO2B,DLC1,CAMSAP1,EVL,LIMA1,ARFGEF1,GAS2L1,AVIL,GMFB,CENATAC,EML4,TRIOBP,GSN,CGNL1,SSH2,SCIN,MAP1A,MET,MID1,DBNL,TRIM37,MYH9,PECAM1,PFN1,MTPN,SSH1,PIK3CA,PIK3R1,MPHOSPH8,SSH3,ARHGAP28,SGK1,MAPRE1,PFN4,SWAP70,SPTBN1,KANK1,SVIL,CAMSAP2,TBCD,CLASP1,ARHGEF18,SPECC1L,TJP1,TMOD1,MDM1,NAV3,TMS…
GO: Biological Process	GO:0045732	positive regulation of protein catabolic process		5.875e-06	0.07306	0.0001519	0.00152	87	243	ADRA2A,HECW2,OSBPL7,AKT1,CUL4B,CUL4A,APP,PIAS1,DDRGK1,IER3,PTTG1IP,USP13,CAV1,CBLB,RGN,TMEM67,ASB9,RHBDD3,PLK3,CSNK1A1,SOCS5,HERPUD1,PABIR1,RNF144B,DDB1,FBXL5,FBXO22,RBX1,NUPR1,STUB1,PTK2B,DACT1,ARIH2,ZER1,FOXO1,DTL,UQCC2,OAZ3,PLK2,GBA,GJA1,GCLC,SNF8,HSP90AA1,SNX33,NKD1,ATP5IF1,LDLR,LRP1,SMAD7,MDM2,TRIB2,CCDC22,MSN,RNF19B,NEDD4,TMTC3,NFE2L2,OAZ2,FURIN,SH3D19,PLK1,UBQLN1,PPP2R3A,MAPK9,PSEN1,PSMC1,…
GO: Biological Process	GO:0045862	positive regulation of proteolysis		5.94e-06	0.07387	0.0001533	0.001533	132	402	PICALM,ADRA2A,OSBPL7,WDR35,AKT1,WDR48,APP,PIAS1,ASPH,DDRGK1,RIPK2,BAK1,FADD,TNFRSF10B,TNFRSF10A,BID,CFLAR,BOK,BCL10,USP13,CAPN3,CASP9,CAV1,RGN,TMEM67,EIF2AK3,PLK3,ROCK2,CSNK1A1,SOCS5,HERPUD1,PABIR1,RNF144B,IST1,DAP,DAPK1,FBXO22,RBX1,CASP8AP2,TANK,NUPR1,EFNA1,LPCAT3,PSME3,PSMD14,EP300,EPHA4,STUB1,TNIP1,F2R,PTK2B,FBLN1,DLC1,ARIH2,ANTXR1,ZER1,FN1,ANP32B,ARL6IP5,CYFIP2,BEX3,PLK2,GBA,MALT1,GCLC,GPER1,…
GO: Biological Process	GO:0048284	organelle fusion		5.996e-06	0.07457	0.0001544	0.001545	308	1065	A2M,SERPINA3,ABR,ACLY,DYSF,STK11IP,ADORA2A,ADRA2A,ADRB2,AGA,AGL,PIP4K2B,ALDH3B1,STX7,ALDOA,DOC2A,ANPEP,ANXA1,ANXA2,APP,PDXK,CASK,ARSB,USO1,ASAH1,RNASET2,DYNLL1,RAP2C,VAMP4,STX11,ATP2A2,OMA1,ATP6V0A1,RAB11A,BAK1,SNAP23,BCL2L1,CEACAM1,IQGAP1,BNIP3,SYNJ1,SPHK1,CPNE3,SERPING1,AP1M1,CACNB2,CACNB4,CALM1,CALM3,CALR,CAT,CD9,HGS,CD47,CD58,CD63,CD68,ADGRE5,CHI3L1,TICAM2,SNAP29,RAB9A,SNX6,CLN3,QPCT,BRI3,MET…
GO: Biological Process	GO:0000086	G2/M transition of mitotic cell cycle		6.235e-06	0.07753	0.0001602	0.001603	95	271	CDC7,CUL1,APP,HAUS1,DYNLL1,RAB11A,CCND1,BLM,IER3,CALM1,CALM2,CALM3,CCNA2,CCNH,CDK2,CDK4,CDKN1A,CDKN2B,CETN2,CHEK1,PLK3,PSMF1,VPS4B,SIN3A,SYF2,PABIR1,FBXL3,RBX1,OPTN,PSME3,PSMD14,ENSA,TUBB4B,DTL,KHDRBS1,VPS4A,CNTRL,TOPBP1,CIT,HSPA2,HSP90AA1,MIIP,FOXO4,MNAT1,MRE11,NBN,ODF2,PAFAH1B1,PLK1,DONSON,PPP1CB,PPP2R1A,CEP41,PKIA,NDE1,PSMA1,PSMA3,PSMA4,PSMB1,PSMB5,PSMB6,PSMC1,PSMC2,PSMC4,PSMD1,PSMD10,PSME1,PS…
GO: Biological Process	GO:0046394	carboxylic acid biosynthetic process		6.272e-06	0.078	0.0001608	0.001609	116	345	ABAT,ACACA,ACACB,ACADVL,ACLY,ACOX2,OSBPL7,OSBPL9,ALDH1A3,ALOX5AP,ALOX15B,ANXA1,SLC25A12,BCAT1,BCAT2,SUCLA2,CEACAM1,BHMT,PER2,SPHK1,DAGLB,CH25H,CBR1,CBS,KYAT1,RGN,CLN3,GSTO1,MTHFD1L,OSBPL3,ELOVL3,DECR2,PNPLA8,CTH,NANP,OSBPL2,LPGAT1,RDH10,EDN1,MECR,AASS,INSIG2,HSD17B12,AKR1A1,CYP39A1,ACSL3,FASN,PRKAG2,HACD3,GAMT,ACSS1,GATM,GGT5,GLS,GLUL,SERINC3,MCAT,GPT2,GOT2,LIAS,ABHD2,CBR4,GSTM4,GSTP1,ERLIN2,PARK…
GO: Biological Process	GO:0001775	cell activation		6.46e-06	0.08034	0.0001653	0.001654	450	1623	SERPINA3,ABAT,ABL2,ABR,ACLY,ACVRL1,DYSF,ADA,STK11IP,EOMES,ADK,FZD7,FZD8,FZD9,ADORA2A,ADRA2A,ADRB2,AGA,AGL,AHR,AKT1,C1QTNF1,ALDH3B1,ALDOA,TPST2,SH3RF1,ANPEP,ANXA1,ANXA2,APP,LMO4,PDXK,ARG2,TNFSF11,ARSB,ASAH1,RNASET2,PDE5A,DYNLL1,IRS2,RAP2C,STX11,HYAL2,ATP6V0A1,GBF1,DOCK11,TNFSF9,RIPK2,BAK1,FADD,SNAP23,BCL2,BCL3,BCL6,CEACAM1,IQGAP1,BLM,BMI1,ZFP36L1,SPHK1,KLF5,CPNE3,AP1M1,BCL10,AP3D1,CACNB4,TNFSF18,C…
GO: Biological Process	GO:0031952	regulation of protein autophosphorylation		6.499e-06	0.08082	0.0001653	0.001654	27	52	RAP2C,IQGAP1,CALM1,CALM2,CALM3,CAV1,RASSF2,TOM1L1,GREM1,ENG,TNKS1BP1,INS,JUN,MRE11,NEK10,NBN,NGF,ERRFI1,EEF2K,PPP2CA,PPP2R5E,RAP2A,RAP2B,PDGFD,PDGFC,VEGFA,VEGFC
GO: Biological Process	GO:0106118	regulation of sterol biosynthetic process		6.499e-06	0.08082	0.0001653	0.001654	27	52	ACACA,ACACB,APOB,GGPS1,ABCG1,DHCR7,LPCAT3,FASN,PMVK,ERLIN2,HMGCR,HMGCS1,IDI1,MVD,NFYA,NFYB,PRKAA1,RAN,SCD,SCAP,SOD1,SP1,SQLE,SREBF1,SREBF2,TM7SF2,SEC14L2
GO: Biological Process	GO:0045540	regulation of cholesterol biosynthetic process		6.499e-06	0.08082	0.0001653	0.001654	27	52	ACACA,ACACB,APOB,GGPS1,ABCG1,DHCR7,LPCAT3,FASN,PMVK,ERLIN2,HMGCR,HMGCS1,IDI1,MVD,NFYA,NFYB,PRKAA1,RAN,SCD,SCAP,SOD1,SP1,SQLE,SREBF1,SREBF2,TM7SF2,SEC14L2
GO: Biological Process	GO:0018212	peptidyl-tyrosine modification		6.619e-06	0.08231	0.000168	0.001681	134	410	ABL2,HIPK1,SCYL1,ADRA2A,TPST2,ANGPT1,APP,RAP2C,HYAL2,RIPK2,BDNF,IQGAP1,BMP6,TNFSF18,SOCS3,BAZ1B,CAV1,CBLB,SNX6,CLK3,NOX4,IBTK,SOCS5,CTF1,PTPN22,DOCK3,ABI1,SH2B3,HBEGF,HIPK3,EFNA1,EPHA2,GREM1,EPHA4,EPHB2,EPHB3,EPHB6,ABI3,PTK2B,TESK2,FES,FGF7,FGF10,FGFR1,FGFR3,CAMKK2,MTOR,HSPH1,GHR,TTL,HDAC2,HGF,NRG1,HK1,CADM4,HES1,HTR2A,IFNAR1,IGF1,IGF2,IL6,IL6R,IL6ST,IL7,INS,IRF1,ITGA5,ITGB2,JAK1,JAK2,LEP,LIF,LRP…
GO: Biological Process	GO:0071560	cellular response to transforming growth factor beta stimulus		6.84e-06	0.08507	0.0001733	0.001734	98	282	GDF5,ACVRL1,PARP1,ITGA8,EPB41L5,HYAL2,BCL9,CFLAR,ZFP36L1,CAV1,RUNX1,CLDN1,MTMR4,CDH5,CDKN1C,CDKN2B,NREP,SNX6,LPXN,COL1A1,COL3A1,GDF15,NOX4,CREB1,CREBBP,CRK,CX3CR1,ADAMTSL2,DBN1,PARD6A,ZMIZ2,ACTR3,EDN1,LATS2,ENG,EP300,SPRY1,STUB1,CITED2,FBN1,FNTA,FOLR1,FOS,POSTN,DKK3,NLK,LRRC32,GLG1,FERMT2,NR3C1,EMILIN1,STRAP,HDAC2,HSPA5,ING2,ITGB5,JUN,LIMS1,SMAD3,SMAD5,SMAD7,SPRED2,CD109,MEN1,HIPK2,FURIN,SERPINE1…
GO: Biological Process	GO:0042306	regulation of protein import into nucleus		7.099e-06	0.08828	0.0001794	0.001795	36	78	MAVS,ANGPT1,APOD,HYAL2,ZPR1,MAPK14,PTPN22,NUTF2,EP300,UBR5,UFM1,RAB23,GLI3,GPER1,HSP90AA1,IL6,JAK2,LEP,SMAD3,PIK3R1,PIK3R2,MDFIC,PPP2CA,PKIA,PRKD1,MAPK1,PSEN1,PTGS2,RAN,UACA,RBM22,SMO,TGFB1,TNFRSF1A,NUP62,XBP1
GO: Biological Process	GO:0051603	proteolysis involved in cellular protein catabolic process		7.248e-06	0.09013	0.0001828	0.001829	229	764	USP11,RHBDD2,F8A1,RNF150,HECW2,OSBPL7,KLHL42,AKT1,FBXO33,KLHL8,CUL4B,CUL4A,CUL1,AMFR,BIRC2,COPS3,PIAS1,ARNTL,DDRGK1,OMA1,CTSF,AUP1,HERC2,SPSB3,USP13,CAMLG,CAPN2,CAV1,USP10,RGN,MTA1,NEMF,CDK2,TMEM67,ERCC8,FBXL2,EIF2AK3,PLK3,ARMC8,PSMF1,VPS4B,WWTR1,RNF167,CSNK1A1,CSNK2A2,UBQLN3,SOCS5,LTN1,CTSK,HERPUD1,PABIR1,RNF144B,CUL7,DDB1,FBXL3,LRRC29,FBXL5,KLHL3,FBXO22,RBX1,LONP2,ARRDC4,TOM1L1,VPS36,NUPR1,EFNA…
GO: Biological Process	GO:0006906	vesicle fusion		7.454e-06	0.09269	0.0001876	0.001877	297	1025	A2M,SERPINA3,ABR,ACLY,DYSF,STK11IP,ADORA2A,ADRA2A,ADRB2,AGA,AGL,PIP4K2B,ALDH3B1,STX7,ALDOA,DOC2A,ANPEP,ANXA1,ANXA2,APP,PDXK,CASK,ARSB,USO1,ASAH1,RNASET2,DYNLL1,RAP2C,VAMP4,STX11,ATP2A2,ATP6V0A1,RAB11A,SNAP23,BCL2L1,CEACAM1,IQGAP1,SYNJ1,SPHK1,CPNE3,SERPING1,AP1M1,CACNB2,CACNB4,CALM1,CALM3,CALR,CAT,CD9,HGS,CD47,CD58,CD63,CD68,ADGRE5,CHI3L1,TICAM2,SNAP29,RAB9A,SNX6,CLN3,QPCT,BRI3,METTL7A,CNN2,ARMC8,…
GO: Biological Process	GO:1902806	regulation of cell cycle G1/S phase transition		7.642e-06	0.09504	0.000192	0.001921	79	217	AKT1,CUL4B,CUL4A,ANXA1,CDK10,TP63,DDRGK1,ATP2B4,CCND1,BCL2,BID,CACNB4,CTDSP1,CCND3,CDK2,CDK4,CDKN1A,CDKN2A,CDKN2B,CDKN2C,CDKN2D,CNOT8,CIRBP,PLK3,ADAMTS1,CNOT10,CREBBP,SLFN11,DLG1,ARID3A,CTDSP2,EIF4G1,SENP2,PSME3,CTDSPL,EP300,DACT1,FGF10,ANP32B,PDPN,PLK2,LSM10,PRMT1,ID2,TNKS1BP1,MDM2,MEN1,MN1,RGCC,MUC1,CNOT2,CNOT4,PCNA,E2F7,PML,PAF1,PAGR1,PSME1,PSME2,PTPN6,RBL1,RBL2,APPL2,JADE1,CCL2,CNOT1,MYO16,SO…
GO: Biological Process	GO:0045596	negative regulation of cell differentiation		7.693e-06	0.09568	0.0001929	0.00193	232	776	GDF5,NCOA3,ABCA1,ACVRL1,FZD7,AHR,ULK1,CUL4A,ANXA1,APP,ARNTL,TP63,DACT3,ZFHX3,TRAK2,CCND1,BCL6,BDNF,INPP4B,CEACAM1,ZFP36L1,KLF5,TSPO,TNFSF18,CALR,CAPN3,SEMA5A,CTDSP1,SPAG9,CAV1,RUNX1,RUNX1T1,CBFB,SLIT2,TJP2,OCIAD2,NOCT,COL5A1,WWTR1,BCAR1,NCOR2,ABCG1,SOCS5,IQCB1,CTNNA1,ULK2,BRINP1,MAFB,ACTR3,EFNA1,EFNB3,TRPV4,GREM1,LRRC17,EPHB2,SPRY1,CRIM1,FSTL3,ADGRV1,HMG20A,SEMA3A,PTK2B,FBLN1,FBN1,PIAS3,PRMT5,FGF…
GO: Biological Process	GO:0010565	regulation of cellular ketone metabolic process		7.94e-06	0.09874	0.0001987	0.001988	76	207	ACACB,ACADVL,ADM,PDP2,AKT1,ANXA1,IRS2,ATP2B4,CEACAM1,BHMT,BMP6,CAV1,RGN,CLN3,EIF2AK3,PSMF1,COMT,H6PD,CPT1A,NCOR2,NQO1,LPGAT1,LONP2,RDH10,EGR1,INSIG2,PSME3,PSMD14,ACSL4,PRKAG2,FH,MTOR,OAZ3,DKK3,ERLIN2,PARK7,SLC45A3,INS,INSIG1,NFE2L1,NUCB2,OAZ2,PPTC7,PDK2,PDK4,PLA2G4A,PRKAB2,PRKCE,MAPK9,PROX1,PSMA1,PSMA3,PSMA4,PSMB1,PSMB5,PSMB6,PSMC1,PSMC2,PSMC4,PSMD1,PSMD10,PSME1,PSME2,PTGS2,PDPR,APPL2,PANK2,SCAP,…
GO: Biological Process	GO:0046578	regulation of Ras protein signal transduction		8.014e-06	0.09967	0.0002001	0.002002	92	262	ABCA1,ABL2,ABR,ADRA1B,DENND1A,MADD,IRS2,GBF1,BCL6,ARHGEF7,ARHGEF25,ARHGEF1,CDH2,CYTH3,ADGRG1,NGEF,MAP4K4,COL3A1,CRK,RALGPS1,ARHGEF3,ARHGAP24,FARP2,STMN3,IQSEC1,DOCK2,LPAR6,FLOT1,EPHB2,EPS8,SPRY1,NET1,F2R,F2RL1,DLC1,FGD1,FGF10,PSD2,ARFGEF1,STAMBP,SSX2IP,RABGEF1,MAPRE2,GRB2,RAPGEF1,AKAP13,NRG1,CADM4,SYDE1,IGF1,ITPKB,JAK2,KRAS,MET,MYO9B,NGF,NOTCH1,NOTCH2,PDGFRB,MAPKAP1,ARHGEF19,PPP2CB,MAP2K1,RAF1,RA…
GO: Biological Process	GO:0046890	regulation of lipid biosynthetic process		8.333e-06	0.1036	0.0002077	0.002078	85	238	ABCA3,ACACA,ACACB,ACADVL,ADM,AKT1,ANXA1,APOB,ASAH1,ATP1A1,CEACAM1,BMP6,SPHK1,TSPO,CAPN2,RGN,SCARB1,CDK4,GGPS1,H6PD,CREB1,CREBL2,ABCG1,DHCR7,CCDC3,LPGAT1,RDH10,EGR1,CNEP1R1,LPCAT3,INSIG2,ACSL3,FASN,PRKAG2,SORBS1,PMVK,MTOR,AVIL,DKK3,GPER1,NR3C1,ERLIN2,HMGCR,HMGCS1,HTR2A,IDH1,IDI1,IGF1,IGF2,SLC45A3,INS,INSIG1,LDLR,LEP,ORMDL1,MVD,NFYA,NFYB,PDK4,PLA2G4A,PRKAA1,PRKAB2,MAPK9,PROX1,PTGS2,RAN,LPCAT1,SCD,S…
GO: Biological Process	GO:0008064	regulation of actin polymerization or depolymerization		8.585e-06	0.1068	0.0002135	0.002136	75	204	MKKS,ADD1,SHROOM2,WASF1,WASL,CAPG,CAPZA1,CAPZB,SEMA5A,SLIT2,LMOD1,DBN1,FCHSD2,VILL,DLG1,ACTR3,ACTR2,ARPC2,WASF2,EPS8,F2RL1,PTK2B,EVL,LIMA1,ARPC1A,ARFGEF1,CDC42EP3,CYFIP2,MTOR,AVIL,NCKAP1,WASF3,GMFB,GRB2,TRIOBP,CIT,GSN,CDC42EP1,SSH2,ARHGAP18,SCIN,DBNL,PYCARD,MYH9,NCK1,PECAM1,PFN1,MTPN,SSH1,PIK3CA,PIK3R2,PRKCE,MPHOSPH8,SSH3,RASA1,TRIM27,ARHGAP28,AP1AR,CXCL12,PFN4,SWAP70,SPTBN1,KANK1,SVIL,MLST8,SPEC…
GO: Biological Process	GO:0048871	multicellular organismal homeostasis		8.923e-06	0.111	0.0002202	0.002203	182	589	MKKS,SERPINA3,ABAT,ABCA3,ACACA,ACACB,ACADVL,ADCY3,ADCY6,ADD1,ADRB2,ALDH1A1,AKR1B1,AMPD2,ADCY4,ANGPT1,AQP1,ARNTL,TNFSF11,TP63,HYAL2,OMA1,ATP6V1B1,RAB11A,BBS2,BCL2,BDKRB2,BMP6,APLN,PER2,BSG,CAV1,CLDN1,LDB2,CDH5,CEBPB,PCTP,JAM2,TPP1,TJP2,CMKLR1,PRDX5,WHRN,NOX4,WWTR1,CPT2,IQCB1,ELOVL3,SLC25A44,CTSK,PLEKHM1,DMD,JAM3,EGR1,EIF4G1,TRPV4,EPAS1,ESRRG,EXT1,EXT2,ADGRV1,F2R,FABP4,MEX3C,ACSL1,PTK2B,TRPV2,FGF7,…
GO: Biological Process	GO:0090174	organelle membrane fusion		8.925e-06	0.111	0.0002202	0.002203	298	1031	A2M,SERPINA3,ABR,ACLY,DYSF,STK11IP,ADORA2A,ADRA2A,ADRB2,AGA,AGL,PIP4K2B,ALDH3B1,STX7,ALDOA,DOC2A,ANPEP,ANXA1,ANXA2,APP,PDXK,CASK,ARSB,USO1,ASAH1,RNASET2,DYNLL1,RAP2C,VAMP4,STX11,ATP2A2,ATP6V0A1,RAB11A,SNAP23,BCL2L1,CEACAM1,IQGAP1,SYNJ1,SPHK1,CPNE3,SERPING1,AP1M1,CACNB2,CACNB4,CALM1,CALM3,CALR,CAT,CD9,HGS,CD47,CD58,CD63,CD68,ADGRE5,CHI3L1,TICAM2,SNAP29,RAB9A,SNX6,CLN3,QPCT,BRI3,METTL7A,CNN2,ARMC8,…
GO: Biological Process	GO:0060538	skeletal muscle organ development		8.957e-06	0.1114	0.0002206	0.002207	77	211	DYSF,EOMES,NLN,ADRB2,YBX3,ARNTL,RBM24,BCL2,BCL9,CFLAR,KLF5,CAPN3,CASQ1,CAV1,LARGE1,MSC,MYL6B,CNTFR,MED20,MAPK14,HDAC9,DCN,DDX5,FBXO22,DMD,RCAN1,TSC22D3,NUPR1,EGR1,EGR2,SRPK3,FLOT1,EP300,CITED2,ZBTB18,FLNB,FOS,UQCC2,MEGF10,PDLIM3,GPC1,GPX1,BVES,HLF,HLX,HMGCR,NR4A1,HOXD10,FOXN2,IGF2,FOXP2,DLL1,MEOX2,MET,MYC,MYOG,NACA,NFATC3,NOTCH1,NRAS,PAX5,PITX2,PMP22,PPP3CA,PRKAA1,RPS6KB1,SKI,SMO,SOX11,SVIL,POPDC…
GO: Biological Process	GO:1905114	cell surface receptor signaling pathway involved in cell-cell signaling		9.634e-06	0.1198	0.0002368	0.002369	205	676	ABAT,ABL2,APCDD1,FZD4,FZD7,FZD8,FZD9,ADORA2A,ADRB2,AKT1,CUL1,AMFR,IFT20,CALCOCO1,APP,PDLIM4,ARNTL,CAPRIN2,APCDD1L,DACT3,CCND1,BCL9,BDNF,HESX1,MBD2,CALM1,SEMA5A,CAV1,RUNX1,CBFB,CDC42,CDH2,LRRFIP2,AP2S1,SLC9A3R1,CLTC,COL1A1,PSMF1,WWTR1,VPS26A,SOX13,MAPK14,CSNK1A1,CSNK1G2,CSNK2A2,DBN1,DDB1,MAGI2,PARD6A,MED12,RBX1,FRAT1,AGO1,LATS2,G3BP1,EGR1,SENP2,KLHL12,PSME3,LGR6,GREM1,PSMD14,EXT1,PTK2B,DACT1,UBR5,…
GO: Biological Process	GO:0010498	proteasomal protein catabolic process		9.661e-06	0.1201	0.000237	0.002371	160	508	RHBDD2,F8A1,HECW2,OSBPL7,KLHL42,AKT1,FBXO33,CUL4B,CUL4A,CUL1,AMFR,BIRC2,PIAS1,ARNTL,DDRGK1,AUP1,HERC2,SPSB3,USP13,CAMLG,CAV1,MTA1,NEMF,CDK2,TMEM67,ERCC8,FBXL2,EIF2AK3,PLK3,ARMC8,PSMF1,WWTR1,CSNK1A1,SOCS5,LTN1,HERPUD1,PABIR1,RNF144B,DDB1,FBXL3,LRRC29,FBXL5,FBXO22,RBX1,NUPR1,PSME3,TRIM13,PSMD14,CRBN,STUB1,UBE4B,WAC,ARIH2,ZER1,ANAPC5,UBE2J1,RBCK1,SYVN1,PLK2,GBA,ERLEC1,KLHL20,GCLC,SEC61B,SPSB2,TLK2,G…
GO: Biological Process	GO:1903076	regulation of protein localization to plasma membrane		9.763e-06	0.1214	0.000239	0.002391	49	119	CNPY4,PICALM,AKT1,STX7,NUMB,VAMP4,ATP2B4,LRRC15,RAB11A,BCL2L1,CLN3,CLTC,CLIP3,LDLRAP1,DLG1,ACTR3,EPHA2,EPHB2,ACSL3,SORBS1,VPS4A,GBP1,PGRMC1,GPER1,COMMD1,INS,LRP1,LYPLAL1,MMP14,RANGRF,ZDHHC8,PIK3R1,PIK3R2,PRKCE,PRKCI,PRNP,PTPN9,PID1,MRAP2,RSC1A1,RAB11FIP2,ZDHHC7,SPTBN1,TMBIM1,STX3,TGFB1,MRAP,EZR,GRIPAP1
GO: Biological Process	GO:1905475	regulation of protein localization to membrane		9.816e-06	0.1221	0.0002394	0.002395	83	232	CNPY4,PICALM,FZD9,AKT1,STX7,SORBS2,ANK3,TP63,NUMB,VAMP4,ATP2B4,LRRC15,RAB11A,BCL2,BCL2L1,BID,GPC2,CDH2,CLN3,CLTC,CRIPT,CLIP3,LDLRAP1,DBN1,MAGI2,DLG1,ACTR3,ARPC2,SH3GLB1,EPHA2,STOM,EPHB2,ACSL3,GPC4,SORBS1,VPS4A,GBP1,GDI1,PGRMC1,YWHAQ,GPC1,GPER1,GSN,COMMD1,INS,ITGB2,KCNB1,LRP1,LRP4,LYPLAL1,MMP14,RANGRF,NMT1,PDZK1,ZDHHC8,SSH1,PIK3R1,PIK3R2,PPP3R1,PRKCE,PRKCI,MAP2K1,PRNP,PTPN9,PID1,MRAP2,RSC1A1,CCL2,…
GO: Biological Process	GO:0048639	positive regulation of developmental growth		9.816e-06	0.1221	0.0002394	0.002395	83	232	MKKS,ACACB,PICALM,ADRB2,AKT1,SLC25A4,YBX3,SHTN1,ATP5MC1,RAB11A,BBS2,BCL2,BDNF,BMPR2,CAPN3,SEMA5A,CACNA2D2,TRIP10,NIPBL,CRABP2,CREB1,MAPK14,IST1,DBN1,DLG1,SLC23A2,PARP2,EDN1,SH3GLB1,EIF4G2,EP300,TNFRSF12A,TRPV2,FGFR1,FOXS1,SGIP1,FN1,MTOR,SERP1,GDI1,GHR,NR3C1,NRG1,HLX,HNRNPK,IGF1,IGF2,RBPJ,IL7,ILK,DLL1,LEP,LIMK1,LRP1,SMAD7,DBNL,NACA,NCAM1,NGF,NOTCH1,PAFAH1B1,SERPINE1,PIM1,PPIB,MAPK1,PROX1,PTGER4,PE…
GO: Biological Process	GO:0150116	regulation of cell-substrate junction organization		9.904e-06	0.1232	0.000241	0.002412	34	73	ACVRL1,EPB41L5,APOD,IQGAP1,MAP4K4,ROCK2,COL16A1,IQSEC1,DUSP3,GREM1,DLC1,FERMT2,MAPRE2,GPM6B,LIMS1,LRP1,SMAD3,MMP14,ENPP2,PIK3R1,ROCK1,S100A10,SDC4,SLC9A1,LIMCH1,RCC2,CLASP1,THY1,MACF1,CORO1C,TSC1,VEGFA,DUSP22,PHLDB2
GO: Biological Process	GO:0010631	epithelial cell migration		9.94e-06	0.1236	0.0002414	0.002416	126	384	AAMP,RHOJ,ACVRL1,AKT1,ANGPT1,ANXA1,PIK3R3,EPB41L5,AQP1,RHOB,ARSB,ATP2B4,RAB11A,FGF18,CEACAM1,BMPR2,BSG,CALR,SEMA5A,SCARB1,CD63,CDH5,SLIT2,LPXN,MAP4K4,ROCK2,BCAR1,MAPK14,HDAC9,DCN,GAB2,IQSEC1,MARVELD3,HBEGF,EDN1,EFNA1,EPHA2,GREM1,SEMA3A,PTK2B,FGF7,FGF10,FGFR1,FOXC2,EVL,HDAC7,MTOR,PLK2,SRPX2,GLUL,MAPRE2,GPX1,ADTRP,STRAP,ATOH8,HAS2,HIF1A,NR4A1,IGF1,IGF2,ITGA2,ITGB2,JUN,KRT16,MAP3K3,MEOX2,MET,RGCC,GL…
GO: Biological Process	GO:0072657	protein localization to membrane		1.011e-05	0.1258	0.0002447	0.002448	221	737	CNPY4,PICALM,ADCY6,FZD9,AKT1,STX7,SORBS2,ANK3,IFT20,ANXA2,PEX3,BLZF1,CASK,WDR19,TMEFF1,TP63,NUMB,VAMP4,ATP2B4,LRRC15,RAB11A,SNAP23,BBS2,BCL2,BCL2L1,BCS1L,BID,BSG,GPC2,AP3D1,CACNB2,CALM1,CALM3,CAPN3,RPL14,CAV1,FCHO2,ZDHHC23,RABEP1,HGS,CDH2,SLC9A3R1,TM9SF2,CLN3,RAB3GAP2,CLTC,PEX16,CRIPT,ROCK2,NECTIN3,PREPL,CLIP3,GORASP2,LDLRAP1,ROMO1,TM9SF4,DBN1,CNIH3,MAGI2,DLG1,ACTR3,TSPAN5,ARPC2,OPTN,SH3GLB1,ZDHH…
GO: Biological Process	GO:0006289	nucleotide-excision repair		1.023e-05	0.1272	0.000247	0.002471	48	116	PARP1,CUL4B,CUL4A,UVSSA,COPS3,POLD4,CCNH,CETN2,ERCC8,CHD1L,AQR,DDB1,RBX1,COPS4,EP300,ERCC1,ERCC3,ERCC5,PPIE,POLD3,POLL,GTF2H3,PNKP,HMGN1,COMMD1,LIG3,MNAT1,NTHL1,PCNA,POLB,POLE,POLR2A,POLR2C,POLR2D,POLR2G,POLR2I,RFC1,RFC4,RFC5,SIRT1,TP53,NEIL2,UBB,COPS7B,XPA,XPC,XRCC1,XAB2
GO: Biological Process	GO:1904375	regulation of protein localization to cell periphery		1.044e-05	0.1299	0.0002517	0.002518	57	145	CNPY4,PICALM,AKT1,STX7,NUMB,VAMP4,ATP2B4,LRRC15,RAB11A,BCL2L1,CLN3,CLTC,CLIP3,LDLRAP1,MAGI2,DLG1,ACTR3,EPHA2,EPB41L2,EPHB2,ACSL3,GPC4,SORBS1,VPS4A,GBP1,PGRMC1,GNAI1,GPER1,COMMD1,INS,LRP1,LYPLAL1,MMP14,RANGRF,NUMA1,ZDHHC8,PIK3R1,PIK3R2,PLK1,PRKCE,PRKCI,MAP2K1,PRNP,PTPN9,PID1,MRAP2,RSC1A1,RAB11FIP2,ZDHHC7,SPTBN1,TMBIM1,STX3,TGFB1,MRAP,EZR,GRIPAP1,SAPCD2
GO: Biological Process	GO:0010389	regulation of G2/M transition of mitotic cell cycle		1.09e-05	0.1355	0.0002622	0.002623	77	212	CDC7,CUL1,APP,HAUS1,DYNLL1,RAB11A,CCND1,BLM,IER3,CDK2,CDK4,CDKN1A,CETN2,CHEK1,PSMF1,VPS4B,SIN3A,SYF2,PABIR1,RBX1,PSME3,PSMD14,TUBB4B,DTL,VPS4A,CNTRL,TOPBP1,HSPA2,HSP90AA1,MIIP,FOXO4,MRE11,NBN,ODF2,PAFAH1B1,PLK1,DONSON,PPP2R1A,CEP41,PKIA,NDE1,PSMA1,PSMA3,PSMA4,PSMB1,PSMB5,PSMB6,PSMC1,PSMC2,PSMC4,PSMD1,PSMD10,PSME1,PSME2,HAUS4,RAD21,CEP192,CTC1,TUBB,CEP164,CEP63,MAPRE1,CEP70,SMARCD3,CEP152,STOX1,NE…
GO: Biological Process	GO:0061448	connective tissue development		1.1e-05	0.1368	0.0002641	0.002642	104	306	MKKS,GDF5,ACVRL1,ACAN,DDRGK1,HYAL2,SERPINB7,BBS2,FGF18,BGN,CFLAR,BMP6,BMPR2,RUNX1,SERPINH1,CBS,CDK4,CHI3L1,LRP5L,EIF2AK3,COL1A1,COL5A1,COL11A1,SPTLC2,ATF2,CREB5,CRIP1,MAPK14,CTSK,EDN1,NAMPT,EGR1,TRPV4,GREM1,EP300,ZMPSTE24,EXT1,MEX3C,ARID5B,FGFR1,FGFR3,PRRX2,FOXC2,FRZB,GLG1,GLI3,GNAS,ADRM1,HIF1A,FOXA1,HOXA3,HOXA5,COL27A1,ID2,IGF1,SCIN,IL6R,LEP,LMNA,SMAD3,SMAD5,SMAD7,MATN3,MMP13,MSX1,NOTCH1,ROR2,PD…
GO: Biological Process	GO:0006090	pyruvate metabolic process		1.114e-05	0.1385	0.0002668	0.00267	63	165	PDP2,ALDOA,RAE1,APP,ARNT,IER3,BSG,KYAT1,MPC2,DLD,NUPR1,ENO2,ENO3,EP300,PRKAG2,MPC1,NUP50,GALE,GAPDH,ME3,GLO1,GPD1,NUP42,SLC2A6,HIF1A,HK1,HK2,HTR2A,IGF1,INS,LDHA,ME2,MYC,MYOG,PGM2L1,NUP98,PCK2,PDK2,PDK4,PFKFB2,PFKP,PGM1,PKM,DDIT4,PRKAA1,PSEN1,PDPR,NUP85,HOGA1,DHTKD1,SEC13,HKDC1,SRR,NUP133,STAT3,NUP188,TPI1,NUP62,MTCH2,VDAC1,TIGAR,NUP214,PDHX
GO: Biological Process	GO:0031032	actomyosin structure organization		1.126e-05	0.14	0.0002683	0.002684	79	219	MKKS,FRMD7,EPB41L5,PDLIM4,RHOC,CFLAR,LURAP1,CAPN3,CASQ1,PDLIM1,CD47,CDC42,LMOD1,CNN1,CNN2,ROCK2,NOX4,CSRP1,CSRP2,NEURL2,EDN1,WASF2,SORBS3,EP300,EPB41L1,EPB41L2,PTK2B,CORO2B,DLC1,EVL,NEBL,SORBS1,MTOR,VPS4A,FERMT2,CIT,AKAP13,CGNL1,HDAC2,ITGB5,KRT19,LIMK1,SMAD3,MEF2A,MET,RGCC,FHOD1,MYH9,MYH10,MYH11,PDGFRB,PFN1,PIK3R1,PIK3R2,PROX1,PTGER4,PXN,ROCK1,ARHGAP28,S100A10,SDC4,ASAP3,MYO18A,SLC9A1,LIMCH1,CLAS…
GO: Biological Process	GO:0038066	p38MAPK cascade		1.126e-05	0.14	0.0002683	0.002684	28	56	ZFP36L1,SPHK1,MFHAS1,MAPKAPK2,MAPK14,PTPN22,PJA2,DLG1,DUSP1,TRPV4,FGFR3,HSPH1,HGF,PRMT1,LEP,MAP3K3,MAP3K4,MAP3K5,MET,GADD45B,PER1,MAP2K3,PHLPP1,RELL2,GDF6,VEGFA,EZR,ZFP36
GO: Biological Process	GO:0002931	response to ischemia		1.126e-05	0.14	0.0002683	0.002684	28	56	BCL2,BCL2L1,PER2,CAV1,ROCK2,CX3CR1,NQO1,RCAN1,EGR1,STUB1,HYOU1,GJA1,GJB2,BVES,HK1,HK2,MAP3K5,EEF2K,NDNF,RNLS,CX3CL1,FAIM2,MLYCD,TP53,UCHL1,PINK1,PANX1,TIGAR
GO: Biological Process	GO:0031327	negative regulation of cellular biosynthetic process		1.153e-05	0.1434	0.0002743	0.002744	494	1807	NRIP1,ACADVL,HIPK1,RBM10,ACVRL1,ARID1A,SCAF4,EOMES,PARP1,BEND6,WDR35,AHR,ZNF398,UXT,ZNF282,SAMD1,KLF11,TSHZ3,ANG,YBX3,APP,CGGBP1,BHLHE40,PIAS1,KHSRP,ARNTL,ASAH1,TP63,RBAK,CAPRIN2,EIF4EBP3,SIX5,DYNLL1,ZFHX3,RERE,ATP1A1,RBM24,ATP2B4,URI1,CCND1,BCL3,BCL6,HESX1,CEACAM1,BLM,BMI1,BMP6,BMPR2,PER3,PER2,ZFP36L1,SPHK1,KLF5,TSPO,MALSU1,MBD2,CALR,CAPN3,CAV1,RUNX1,RUNX1T1,CBFB,LDB2,CCND3,RGN,MTA1,SAMD11,DEDD,…
GO: Biological Process	GO:0072595	maintenance of protein localization in organelle		1.16e-05	0.1443	0.0002754	0.002756	24	45	AKT1,GPAA1,BCL3,TSPO,SUN2,CIZ1,INSIG2,GJA1,KDELR2,KDELR3,GRIK5,HK1,HK2,PARK7,HSPA5,INSIG1,PML,TAPT1,RANGAP1,SP100,TAF8,ARL2BP,PINK1,CHCHD10
GO: Biological Process	GO:1901699	cellular response to nitrogen compound		1.182e-05	0.1469	0.0002794	0.002796	229	769	ADCY3,ADCY6,PARP1,ADRB2,MAVS,AGTR1,OSBPL8,AHR,PIP4K2B,AKT1,AKR1B1,KLF11,ADCY4,SORBS2,PIK3R3,APLP1,AQP8,APP,AQP1,USO1,IRS2,ATP2B1,ATP2B4,ATP5MC1,ATP6V1A,ATP6V1B1,ATP6V1B2,ATP6V0A1,RIPK2,BCL2L1,CEACAM1,BLM,SOCS2,CFLAR,ZFP36L1,KLF5,TRIM41,CAPN2,SOCS3,CAV1,CCNA2,CCND3,ATP6V0D1,CDC5L,CDK2,CDK4,CEBPB,ATP6V1F,CHRM5,SLIT2,SLC9A3R1,SNX6,AKAP7,COL1A1,COL3A1,ROCK2,COL6A1,COL16A1,GDF15,NOX4,SIN3A,BCAR1,CREB1…
GO: Biological Process	GO:0015949	nucleobase-containing small molecule interconversion		1.182e-05	0.147	0.0002794	0.002796	17	27	AK1,AK2,AK4,RRM2B,CTPS1,DCTD,AK5,DTYMK,DUT,GLRX,GUK1,NME1,NME3,NME4,TXNRD1,TYMS,CTPS2
GO: Biological Process	GO:0018108	peptidyl-tyrosine phosphorylation		1.184e-05	0.1473	0.0002795	0.002797	132	407	ABL2,HIPK1,SCYL1,ADRA2A,ANGPT1,APP,RAP2C,HYAL2,RIPK2,BDNF,IQGAP1,BMP6,TNFSF18,SOCS3,BAZ1B,CAV1,CBLB,SNX6,CLK3,NOX4,IBTK,SOCS5,CTF1,PTPN22,DOCK3,ABI1,SH2B3,HBEGF,HIPK3,EFNA1,EPHA2,GREM1,EPHA4,EPHB2,EPHB3,EPHB6,ABI3,PTK2B,TESK2,FES,FGF7,FGF10,FGFR1,FGFR3,CAMKK2,MTOR,HSPH1,GHR,HDAC2,HGF,NRG1,HK1,CADM4,HES1,HTR2A,IFNAR1,IGF1,IGF2,IL6,IL6R,IL6ST,IL7,INS,IRF1,ITGA5,ITGB2,JAK1,JAK2,LEP,LIF,LRP4,MET,HIPK…
GO: Biological Process	GO:0061564	axon development		1.215e-05	0.1511	0.0002861	0.002863	185	603	ADARB1,PICALM,ALCAM,ULK1,STK24,ANK3,APBB2,LRRC4C,APOD,APP,SHTN1,TMEFF1,NUMB,IRS2,TRAK2,ATP5MC1,RAB11A,BCL2,BDNF,BMPR2,BSG,ZPR1,TSPO,SEMA5A,CDH2,CDH11,SLC25A46,PDLIM7,CHN1,NREP,SLIT2,SIN3A,CRABP2,CREB1,FEZ2,FEZ1,CTNNA1,NEXN,ULK2,BOC,IST1,DBN1,GAB2,JAM3,DPYSL2,UST,ACTR3,TSPAN2,EFNA1,EFNA4,EFNB1,EFNB3,EGR2,EPHA2,EIF4G2,LGR6,FLOT1,EP300,EPHA4,EPHB2,EPHB3,EPHB6,ETV1,EXT1,TNFRSF12A,SEMA3A,TUBB3,TRPV2,F…
GO: Biological Process	GO:0051345	positive regulation of hydrolase activity		1.274e-05	0.1584	0.0002994	0.002996	263	900	ABL2,ABR,DNAJC19,PICALM,ADRA1B,ADRA2A,ADRB2,AGTR1,WDR35,AKT1,ALDH1A1,ARHGAP20,ARHGAP21,ANG,RANBP3,APP,DENND1A,ARF4,RHOC,ARL1,ASPH,DDRGK1,DYNLL1,DOCK11,RIPK2,BAK1,FADD,TNFRSF10B,TNFRSF10A,BDNF,IQGAP1,BICD1,BID,CFLAR,ASAP2,BNIP2,BOK,ARHGEF7,BCL10,CALM1,CALM2,CALM3,CASP9,CAV1,RGN,RABEP1,ARHGEF1,ARHGAP33,EVI5L,CHN1,ARHGAP22,SLC9A3R1,RASGRP3,RAB3GAP2,NGEF,CMKLR1,LTB4R,MAP4K4,EIF2AK3,ROCK2,CRK,VPS9D1,R…
GO: Biological Process	GO:1902532	negative regulation of intracellular signal transduction		1.359e-05	0.169	0.0003188	0.00319	202	668	ABL2,ADCY3,ADCY6,ADRA1B,ADRA2A,AKT1,ADCY4,YBX3,APP,ARNTL,EIF3A,ATP2B4,MARCO,HYAL2,URI1,BCL2,BCL2L1,BCL6,BDKRB2,BID,PTTG1IP,CAV1,USP10,CDKN2D,CHRM5,SLIT2,SLC9A3R1,HOMER3,RRM2B,AKAP12,MAPK14,DEPDC5,HERPUD1,ARHGAP24,RASSF2,PTPN22,MAGI2,STMN3,DLG1,MARVELD3,DMD,TANK,RCAN1,SH2B3,DUSP1,DUSP3,DUSP4,DUSP5,DUSP6,EDN1,HIPK3,OPTN,EFNA1,SH3GLB1,EPHA2,SENP2,EPHB2,SPRY1,VRK3,TNIP1,F2RL1,DACT1,FBLN1,DLC1,PRMT5,C…
GO: Biological Process	GO:0070125	mitochondrial translational elongation		1.386e-05	0.1723	0.0003245	0.003247	39	89	MRPL49,MRPL33,MRPL19,MRPL53,MRPS2,MRPS31,MRPS36,MRPL35,MRPL45,MRPL48,MRPS33,MRPS30,MRPS35,GFM1,MRPS28,MRPS18B,MRPL42,MRPL13,MRPS21,MRPL20,MRPS10,MRPL23,MRPS12,MRPL17,MRPS27,MRPS25,TUFM,MRPL14,MRPS24,MRPS15,MRPS9,MRPL34,MRPL32,MRPL11,MRPL9,MRPL1,MRPL44,MRPS22,MRPL52
GO: Biological Process	GO:0030324	lung development		1.418e-05	0.1764	0.0003315	0.003317	83	234	ABCA3,ADA,TSHZ3,ASAH1,NUMB,FGF18,BMPR2,DNAAF1,CDC42,CHI3L1,TBX4,CREB1,NCOR2,CUX1,ADAMTSL2,DHCR7,RDH10,EP300,EPAS1,SPRY1,FSTL3,EXT1,KLF2,SEC24B,FGF7,FGF10,FGFR1,FGFR3,HIKESHI,PDPN,NPHP3,HSPB11,INSC,GLI3,LOXL3,SAV1,FOXA1,HOXA5,HES1,HSD11B1,IGF1,IGFBP5,RBPJ,KRAS,FOXP2,LAMA5,LIF,LIPA,MMP14,TMTC3,NOTCH1,NUMA1,ERRFI1,PDGFRB,PHEX,PITX2,PPP3R1,MAPK1,MAP2K1,MAP2K2,PROX1,PTK7,TMEM38B,ATXN1,SOX9,SOX11,SP1,S…
GO: Biological Process	GO:0061418	regulation of transcription from RNA polymerase II promoter in response to hypoxia		1.435e-05	0.1784	0.0003347	0.003349	35	77	ARNT,PSMF1,CREBBP,HIGD1A,RBX1,EGR1,PSME3,PSMD14,EP300,EPAS1,CITED2,HIF1A,RBPJ,NFE2L2,NOTCH1,EGLN1,PSMA1,PSMA3,PSMA4,PSMB1,PSMB5,PSMB6,PSMC1,PSMC2,PSMC4,PSMD1,PSMD10,PSME1,PSME2,STOX1,PSME4,HIF3A,TP53,UBB,VEGFA
GO: Biological Process	GO:0043087	regulation of GTPase activity		1.453e-05	0.1806	0.0003383	0.003385	158	504	MKKS,ABR,PICALM,ALDH1A1,ARHGAP20,ARHGAP21,RANBP3,DENND1A,DOCK11,BCL6,IQGAP1,ASAP2,BNIP2,ARHGEF7,CBLB,RGN,RABEP1,ARHGEF1,ARHGAP33,EVI5L,CCPG1,CHN1,ARHGAP22,SLIT2,RASGRP3,RAB3GAP2,NGEF,MAP4K4,CRK,VPS9D1,RIN1,DEPDC5,ARHGAP32,ACAP1,GAPVD1,ARHGAP24,TBC1D5,ASAP1,STMN3,ARFGAP3,IQSEC1,DOCK2,FAM13A,EIF2S1,EPHA2,RGS17,EPHA4,EPHB3,SPRY1,NET1,GMIP,F2R,F2RL1,TBC1D16,PTK2B,DLC1,FGD1,MEX3B,SEC23B,SEC23A,ACAP3,A…
GO: Biological Process	GO:1903322	positive regulation of protein modification by small protein conjugation or removal		1.471e-05	0.1829	0.0003414	0.003416	59	153	WDR48,ANGPT1,BIRC2,BIRC3,PIAS1,ARNT,RIPK2,BMI1,SPHK1,BCL10,PTTG1IP,CAV1,CBLB,MTA1,CDK9,RWDD3,CRY1,PTPN22,GNL3,RBX1,TANK,ARRDC4,SENP2,SPRTN,STUB1,TNIP1,PIAS3,FGFR3,FKBP1A,DCUN1D5,MALT1,GOLGA2,RASSF1,COMMD1,HSPA5,SMAD7,PEF1,TRIB2,NGF,PLK1,UBQLN1,DERL1,PHF23,MAPK9,PSMD10,RAB1A,FANCI,SKP2,PAXIP1,KDM1A,MYCBP2,NDFIP1,RNF20,RASD2,UBB,UBE2N,VCP,WFS1,PINK1
GO: Biological Process	GO:0006518	peptide metabolic process		1.472e-05	0.183	0.0003414	0.003416	282	975	ABCF1,ACO1,PICALM,NLN,AARS2,AKT1,ANG,ANPEP,APLP1,YBX3,APP,DENR,YARS1,KHSRP,CAPRIN2,EIF4EBP3,EIF3A,EIF3F,EIF3G,RBM24,EIF4G3,BCL3,PER2,ZFP36L1,EIF2B3,EIF2B5,MALSU1,MRPL49,CALR,RPL14,NEMF,CDK4,CNOT8,CIRBP,TPP1,BACE2,GSTO1,EIF2AK3,ROCK2,CNOT10,NPEPPS,GEMIN5,MRPL33,ABCG1,PTCD1,LTN1,CTH,CTNS,PUM1,SECISBP2L,EARS2,MRPL19,DAPK1,DARS1,DDX1,DHX9,PUM3,DMD,DPH1,NAALADL1,MRPL53,EEF1B2,EIF2D,SEPSECS,EFNA1,AGO1,…
GO: Biological Process	GO:2001235	positive regulation of apoptotic signaling pathway		1.495e-05	0.186	0.0003463	0.003465	62	163	ADORA2A,SRPX,PRKRA,TP63,PEA15,HYAL2,FADD,BCL2,BCL2L1,BID,BOK,BCL10,CAV1,SLC9A3R1,EIF2AK3,MAGED1,CTNNA1,PDCD7,NUPR1,SH3GLB1,TNFRSF12A,RBCK1,RALBP1,SERINC3,GPER1,HTRA2,PARK7,INCA1,IFNB1,INHBB,ZSWIM2,JAK2,LTBR,MCL1,MSX1,PYCARD,MYC,NCK1,OSM,PLAGL2,PML,IL19,PLEKHF1,PPP2R1A,MAPK9,RAD9A,STEAP3,RPS3,RPS7,SIAH1,SOD1,UNC5B,STK3,SIRT1,TGFBR1,TIMP3,TP53,TPD52L1,UBB,MTCH2,TRIM39,ITM2C
GO: Biological Process	GO:0090132	epithelium migration		1.508e-05	0.1875	0.0003485	0.003487	126	387	AAMP,RHOJ,ACVRL1,AKT1,ANGPT1,ANXA1,PIK3R3,EPB41L5,AQP1,RHOB,ARSB,ATP2B4,RAB11A,FGF18,CEACAM1,BMPR2,BSG,CALR,SEMA5A,SCARB1,CD63,CDH5,SLIT2,LPXN,MAP4K4,ROCK2,BCAR1,MAPK14,HDAC9,DCN,GAB2,IQSEC1,MARVELD3,HBEGF,EDN1,EFNA1,EPHA2,GREM1,SEMA3A,PTK2B,FGF7,FGF10,FGFR1,FOXC2,EVL,HDAC7,MTOR,PLK2,SRPX2,GLUL,MAPRE2,GPX1,ADTRP,STRAP,ATOH8,HAS2,HIF1A,NR4A1,IGF1,IGF2,ITGA2,ITGB2,JUN,KRT16,MAP3K3,MEOX2,MET,RGCC,GL…
GO: Biological Process	GO:0010634	positive regulation of epithelial cell migration		1.552e-05	0.193	0.0003571	0.003573	70	190	AAMP,RHOJ,AKT1,ANGPT1,ANXA1,EPB41L5,AQP1,RHOB,RAB11A,FGF18,BMPR2,BSG,CALR,SEMA5A,SCARB1,MAP4K4,ROCK2,BCAR1,MAPK14,HDAC9,GAB2,IQSEC1,HBEGF,EDN1,PTK2B,FGF7,FGF10,FGFR1,FOXC2,HDAC7,MTOR,PLK2,SRPX2,MAPRE2,ATOH8,HAS2,HIF1A,IGF1,IGF2,ITGA2,JUN,MAP3K3,MET,GLIPR2,NFE2L2,SERPINE1,ENPP2,PFN1,PIK3C2A,PIK3CD,PRKCA,PRKCE,PRKD1,MAP2K3,PROX1,PTGS2,SNAI2,SOX9,SP1,SPARC,STAT5A,CLASP1,SIRT1,TGFB1,TGFBR2,AMOT,VEGFA…
GO: Biological Process	GO:0030832	regulation of actin filament length		1.554e-05	0.1932	0.0003571	0.003573	75	207	MKKS,ADD1,SHROOM2,WASF1,WASL,CAPG,CAPZA1,CAPZB,SEMA5A,SLIT2,LMOD1,DBN1,FCHSD2,VILL,DLG1,ACTR3,ACTR2,ARPC2,WASF2,EPS8,F2RL1,PTK2B,EVL,LIMA1,ARPC1A,ARFGEF1,CDC42EP3,CYFIP2,MTOR,AVIL,NCKAP1,WASF3,GMFB,GRB2,TRIOBP,CIT,GSN,CDC42EP1,SSH2,ARHGAP18,SCIN,DBNL,PYCARD,MYH9,NCK1,PECAM1,PFN1,MTPN,SSH1,PIK3CA,PIK3R2,PRKCE,MPHOSPH8,SSH3,RASA1,TRIM27,ARHGAP28,AP1AR,CXCL12,PFN4,SWAP70,SPTBN1,KANK1,SVIL,MLST8,SPEC…
GO: Biological Process	GO:0030323	respiratory tube development		1.563e-05	0.1944	0.0003586	0.003588	84	238	ABCA3,ADA,TSHZ3,ASAH1,NUMB,FGF18,BMPR2,DNAAF1,CDC42,CHI3L1,TBX4,CREB1,NCOR2,TRAF4,CUX1,ADAMTSL2,DHCR7,RDH10,EP300,EPAS1,SPRY1,FSTL3,EXT1,KLF2,SEC24B,FGF7,FGF10,FGFR1,FGFR3,HIKESHI,PDPN,NPHP3,HSPB11,INSC,GLI3,LOXL3,SAV1,FOXA1,HOXA5,HES1,HSD11B1,IGF1,IGFBP5,RBPJ,KRAS,FOXP2,LAMA5,LIF,LIPA,MMP14,TMTC3,NOTCH1,NUMA1,ERRFI1,PDGFRB,PHEX,PITX2,PPP3R1,MAPK1,MAP2K1,MAP2K2,PROX1,PTK7,TMEM38B,ATXN1,SOX9,SOX11…
GO: Biological Process	GO:0048194	Golgi vesicle budding		1.571e-05	0.1953	0.0003597	0.003599	9	10	GBF1,ARFGAP3,ARFGAP2,TMED2,TMED9,PRKCI,GOLPH3L,MYO18A,GOLPH3
GO: Biological Process	GO:0001659	temperature homeostasis		1.591e-05	0.1978	0.0003636	0.003638	67	180	ABAT,ACADVL,ADRB2,ALDH1A1,ARNTL,TNFSF11,OMA1,APLN,PER2,CAV1,CEBPB,PCTP,CMKLR1,CPT2,ELOVL3,SLC25A44,EGR1,EPAS1,ESRRG,FABP4,ACSL1,TRPV2,FH,FOXC2,FOXO1,PPARGC1B,GATM,GJA1,GNAS,GPX1,GRB10,ADAMTS5,HADH,HOXC10,HTR2A,RBPJ,DOCK7,IL4R,JAK2,LEP,LEPR,LNPEP,MFAP2,NOTCH1,NOVA2,NTSR1,PLCL1,PRKAB2,PTGS2,RHEB,APPL2,SCD,KDM1A,KDM3A,ACOT13,STAT3,STAT6,STK11,PDGFC,THRA,TLR4,UCP2,NR1H2,VEGFA,TRPV1,wnt10B,SLC27A1
GO: Biological Process	GO:1901661	quinone metabolic process		1.605e-05	0.1996	0.0003658	0.00366	20	35	ADH4,AKR1B1,AKR7A2,CBR3,CRYZL1,COQ6,COQ4,AKR1A1,FDXR,COQ2,COQ10A,CBR4,AIFM2,HMGCR,NDUFA9,PPTC7,UBIAD1,COQ10B,COQ8A,PDSS2
GO: Biological Process	GO:1900180	regulation of protein localization to nucleus		1.606e-05	0.1997	0.0003658	0.00366	61	160	PARP1,MAVS,AKT1,ANGPT1,APOD,APP,HYAL2,ZPR1,CACNB4,MFHAS1,EIF2AK3,WWTR1,SIN3A,MAPK14,CTNNA1,PTPN22,LATS2,NUTF2,EP300,UBR5,CCT4,UFM1,CCT8,RAB23,GLI3,GLUL,FERMT2,GPER1,PARK7,HSP90AA1,IL6,INS,JAK2,LEP,LIF,SMAD3,NVL,CARD10,PIK3R1,PIK3R2,PLK1,MDFIC,PPP2CA,PKIA,PRKD1,MAPK1,PSEN1,PTGS2,RAN,UACA,RBM22,SMO,STK11,SIRT1,TGFB1,MEPCE,TNFRSF1A,CD2AP,NUP62,TRIM29,XBP1
GO: Biological Process	GO:0016202	regulation of striated muscle tissue development		1.609e-05	0.2001	0.0003659	0.003661	27	54	ADRB2,YBX3,BCL2,BDNF,CREB1,BOC,HDAC9,TSC22D3,FLOT1,HDAC7,MEGF10,GJA1,HMGCR,IGF2,DLL1,SMAD3,MYOG,NACA,NRAS,MTPN,PRKAA1,RPS6KB1,LUC7L,SOX15,TCF7L2,TGFB1,wnt10B
GO: Biological Process	GO:0032868	response to insulin		1.612e-05	0.2005	0.0003659	0.003661	105	312	ADM,PARP1,OSBPL8,PIP4K2B,AKT1,PIK3R3,USO1,IRS2,ATP2B1,ATP6V1A,ATP6V1B1,ATP6V1B2,ATP6V0A1,CEACAM1,CFLAR,ZFP36L1,SOCS3,CAT,CCND3,ATP6V0D1,CDK2,CDK4,ATP6V1F,BCAR1,CRY1,LPIN2,HDAC9,NAMPT,EGR1,EGR2,EIF4EBP2,INSIG2,TRPV4,EPRS1,FOXC2,FOXO1,SORBS1,MTOR,GCNT1,RAB10,GNAI2,GOT2,RAB31,GRB2,GRB10,GSTP1,HNRNPK,IGF2,INHBB,INS,INSIG1,SYAP1,LEP,FOXO4,KLF15,NCK1,RAB12,NUCB2,ERRFI1,PCK2,PDK2,PDK4,PIK3C2A,PIK3CA,PIK…
GO: Biological Process	GO:2001057	reactive nitrogen species metabolic process		1.675e-05	0.2083	0.0003794	0.003796	43	102	WDR35,AKT1,APP,KHSRP,ARG2,DYNLL1,ATP2B4,TSPO,CAV1,RGN,CD47,PRDX5,ROCK2,CX3CR1,NQO1,EDN1,KLF2,PTK2B,MTOR,GCH1,GCHFR,HSP90AA1,IGF1,IL6,ITGB2,JAK2,SMAD3,MAPK9,PTGIS,PTGS2,PTX3,RORA,SLC7A2,ULBP1,SOD2,SPR,TMEM106A,SUOX,CYB5B,TLR4,TLR5,DDAH1,TRPV1
GO: Biological Process	GO:1901861	regulation of muscle tissue development		1.725e-05	0.2145	0.00039	0.003902	28	57	ADRB2,YBX3,BCL2,BDNF,CREB1,BOC,HDAC9,TSC22D3,FLOT1,HDAC7,MEGF10,GJA1,HMGCR,IGF2,IGFBP5,DLL1,SMAD3,MYOG,NACA,NRAS,MTPN,PRKAA1,RPS6KB1,LUC7L,SOX15,TCF7L2,TGFB1,wnt10B
GO: Biological Process	GO:0090130	tissue migration		1.816e-05	0.2259	0.0004099	0.004102	127	392	AAMP,RHOJ,ACTG2,ACVRL1,AKT1,ANGPT1,ANXA1,PIK3R3,EPB41L5,AQP1,RHOB,ARSB,ATP2B4,RAB11A,FGF18,CEACAM1,BMPR2,BSG,CALR,SEMA5A,SCARB1,CD63,CDH5,SLIT2,LPXN,MAP4K4,ROCK2,BCAR1,MAPK14,HDAC9,DCN,GAB2,IQSEC1,MARVELD3,HBEGF,EDN1,EFNA1,EPHA2,GREM1,SEMA3A,PTK2B,FGF7,FGF10,FGFR1,FOXC2,EVL,HDAC7,MTOR,PLK2,SRPX2,GLUL,MAPRE2,GPX1,ADTRP,STRAP,ATOH8,HAS2,HIF1A,NR4A1,IGF1,IGF2,ITGA2,ITGB2,JUN,KRT16,MAP3K3,MEOX2,MET,R…
GO: Biological Process	GO:0110020	regulation of actomyosin structure organization		1.855e-05	0.2307	0.0004179	0.004182	47	115	MKKS,FRMD7,PDLIM4,RHOC,CD47,CDC42,ROCK2,NOX4,EDN1,WASF2,SORBS3,EP300,CORO2B,DLC1,EVL,MTOR,FERMT2,AKAP13,CGNL1,HDAC2,LIMK1,SMAD3,MET,RGCC,FHOD1,PFN1,PIK3R1,PIK3R2,PROX1,PTGER4,PXN,ROCK1,ARHGAP28,S100A10,SDC4,ASAP3,SLC9A1,LIMCH1,CLASP1,ARHGEF18,TGFB3,TGFBR1,SH3PXD2B,TJP1,TSC1,ARHGEF5,PHLDB2
GO: Biological Process	GO:0046148	pigment biosynthetic process		1.898e-05	0.236	0.0004268	0.00427	30	63	ADA,ALAS1,SRRD,TSPO,COX10,CPOX,CTNS,TMEM14C,PAICS,SLC25A39,GART,PGRMC1,HMBS,HPRT1,MFSD12,IBA57,ATP5IF1,MC1R,NFE2L1,GPR143,OCA2,SLC24A5,PPOX,SLC25A38,SHMT1,SHMT2,SLC6A9,OPN3,UROD,PRTFDC1
GO: Biological Process	GO:0007178	transmembrane receptor protein serine/threonine kinase signaling pathway		1.924e-05	0.2393	0.000432	0.004322	131	407	GDF5,ACVR1B,ACVR2A,ACVRL1,PARP1,NCEH1,ITGA8,BCL9,BMP6,BMPR2,CAV1,MTMR4,CDH5,CDKN1C,CDKN2B,NREP,SNX6,STOML1,LPXN,AKAP7,COL3A1,GDF15,WWTR1,CREB1,CREBBP,MAPK14,ADAMTSL2,DDX5,MAGI2,PARD6A,ZMIZ2,LATS2,EGR1,GREM1,ENG,EP300,SPRY1,CRIM1,FSTL3,STUB1,EXT1,CITED2,DACT1,FBN1,FGF10,FST,FKBP1A,FNTA,FOLR1,FOS,DKK3,NLK,LRRC32,SUB1,GLG1,FERMT2,RBPMS,EMILIN1,STRAP,ATOH8,TGIF2,HES1,HSPA5,RBPJ,ILK,ING2,INHBB,ITGB5,J…
GO: Biological Process	GO:2001243	negative regulation of intrinsic apoptotic signaling pathway		1.949e-05	0.2424	0.0004368	0.00437	46	112	AKT1,YBX3,URI1,BCL2,BCL2L1,BDKRB2,BID,PTTG1IP,CDKN2D,RRM2B,HERPUD1,SH3GLB1,CREB3,HYOU1,SYVN1,HSPH1,HTRA2,GPX1,HDAC2,HIF1A,PARK7,DNAJA1,ING2,INS,MCL1,MDM2,MUC1,NDUFS3,NFE2L2,PLAUR,MAP2K1,PTGS2,PTPN1,CXCL12,SFRP2,G2E3,CEP63,SNAI2,SNAI1,KDM1A,SOD2,SIRT1,VDAC2,WFS1,XBP1,PINK1
GO: Biological Process	GO:0010976	positive regulation of neuron projection development		1.974e-05	0.2455	0.0004415	0.004418	79	222	ABL2,STK24,CAMK1,CASK,ARSB,CAPRIN2,BDNF,IQGAP1,CFLAR,SPHK1,GPC2,SCARB2,ADAMTS1,FEZ1,DBN1,MAGI2,DMD,DPYSL3,ACTR3,ACTR2,EP300,PTK2B,FES,FGFR1,NCKIPSD,NPTN,MTOR,AVIL,STAU2,EHD1,RAPGEF1,HGF,HNRNPK,ZDHHC15,NEGR1,HSPA5,HTR7,IL6,ITPKA,ITPR1,LIF,LRP1,CAPRIN1,MET,DBNL,NCK1,NEU1,NFE2L2,NGF,NME1,ROR2,PAFAH1B1,SERPINI1,EEF2K,PLXNB3,PRKCI,PRKD1,AHI1,PTBP1,PTK7,NDNF,RANBP1,RGS2,SCN1B,CX3CL1,TMEM30A,KDM1A,P3H1,…
GO: Biological Process	GO:0072332	intrinsic apoptotic signaling pathway by p53 class mediator		1.981e-05	0.2463	0.0004422	0.004425	37	84	HIPK1,TP63,BCL2,BCL3,BDKRB2,BOK,PTTG1IP,CDKN1A,RRM2B,DDX5,NUPR1,SH3GLB1,EP300,HNRNPK,ING2,MDM2,HIPK2,MSX1,PYCARD,MUC1,PDK2,TMEM109,PML,CDIP1,DDIT4,STEAP3,RPS7,CEP63,KDM1A,PERP,STK11,SIRT1,TP53,TP53BP2,PHLDA3,UBB,AEN
GO: Biological Process	GO:0060562	epithelial tube morphogenesis		2.015e-05	0.2505	0.000449	0.004493	132	411	MKKS,NCOA3,ABL2,ACVRL1,ARID1A,EOMES,ADM,AGTR1,AHR,TEAD2,ANGPT1,LMO4,RHOB,PHACTR4,BCL2,HESX1,BSG,BCL10,SEMA5A,DNAAF1,TMEM67,SLIT2,LRP5L,ROCK2,MAGED1,MTHFD1L,CLIC4,MTSS1,KLHL3,CCM2,DLG1,MED12,RDH10,EDN1,SETDB2,EPHA2,GREM1,ENG,EPHA4,SPRY1,EXT1,CITED2,DLC1,SEC24B,FGF10,FOXC2,FOLR1,NPHP3,SPINT2,RAB23,NUP50,NCKAP1,B4GALT1,GJA1,GLI3,TMED2,LIAS,NR3C1,GLMN,HIF1A,FOXA1,HOXA5,HOXB7,HES1,IGF1,RBPJ,ILK,KRAS,L…
GO: Biological Process	GO:0150146	cell junction disassembly		2.124e-05	0.2641	0.0004725	0.004727	15	23	C1QB,NGEF,MAP4K4,CX3CR1,IQSEC1,DUSP3,EPHA4,MAPRE2,STON1,PIK3R1,CX3CL1,DKK1,SNAI2,TGFB3,TGFBR1
GO: Biological Process	GO:1900182	positive regulation of protein localization to nucleus		2.14e-05	0.2661	0.0004751	0.004754	44	106	PARP1,MAVS,AKT1,HYAL2,ZPR1,CACNB4,EIF2AK3,WWTR1,MAPK14,PTPN22,NUTF2,EP300,UBR5,CCT4,CCT8,GLI3,FERMT2,GPER1,PARK7,HSP90AA1,IL6,INS,JAK2,LEP,LIF,SMAD3,CARD10,PIK3R1,PIK3R2,PLK1,PRKD1,MAPK1,PSEN1,PTGS2,RAN,UACA,RBM22,SMO,STK11,TGFB1,MEPCE,TNFRSF1A,CD2AP,XBP1
GO: Biological Process	GO:0050708	regulation of protein secretion		2.158e-05	0.2683	0.0004783	0.004786	112	339	ABAT,ADORA2A,ADRA2A,ANG,SLC25A4,ANXA1,MADD,CASK,ARNTL,MCU,DYNLL1,IRS2,BMP6,PER2,BSG,CACNA2D2,RHBDD3,LRP5L,MAP4K4,MPC2,MYRIP,CPT1A,ABCG1,RAB11FIP3,PARD6A,SERGEF,ENSA,EP300,APBB3,F2R,F2RL1,ACSL4,SLC9B2,UQCC2,TM7SF3,SERP1,GJA1,GLRX,GLUL,GPER1,ADTRP,HADH,HIF1A,HMGCR,ICA1,IDH2,IGF1,IL6,INHBB,INS,ITPR1,ITPR2,JAK2,KCNB1,KCNN4,KCNS3,LEP,LEPR,SYTL4,LRP1,MMP13,PIWIL4,PHPT1,MYH10,NEO1,NNAT,PCK2,CDK16,PFKFB2…
GO: Biological Process	GO:0016052	carbohydrate catabolic process		2.276e-05	0.2831	0.000503	0.005033	75	209	ADRA1B,AGL,ALDH1A1,ALDOA,RAE1,APP,ARNT,SLC25A12,IER3,CALM1,SCARB2,CTBS,RB1CC1,NUPR1,DERA,ENO2,ENO3,EP300,PRKAG2,GK5,FUT4,GAA,NUP50,GALE,GAPDH,GM2A,GPD1,NUP42,GUSB,SLC2A6,HIF1A,HK1,HK2,HSD11B1,HTR2A,IGF1,INS,LDHA,MAN2B1,MYC,MYOG,PGM2L1,IDNK,NEU1,NUP98,PFKFB2,PFKP,PGM1,PHKA2,PHKB,PKM,DDIT4,PPP1CB,PPP1R3D,PRKAA1,PSEN1,PYGL,PPP1R3B,RPE,NUP85,ABHD10,DHTKD1,SEC13,HKDC1,NUP133,RBKS,STAT3,MAN2B2,NUP188,T…
GO: Biological Process	GO:0055085	transmembrane transport		2.278e-05	0.2833	0.000503	0.005033	488	1794	ABCA1,ABCA3,ABCF1,CLTCL1,ACACA,ACACB,ASIC1,DNAJC19,SLC10A3,DYSF,ADD1,ADRA2A,ADRB2,HECW2,OSBPL8,AHR,AK1,AK4,AKT1,STIM2,ANK3,SLC25A4,ANXA2,SLC43A1,PEX3,CACHD1,AQP8,APP,SHROOM2,AQP1,CHCHD4,SLC25A12,MCU,ASPH,IRS2,ATP1A1,ATP2A2,ATP2B1,PEA15,ATP2B4,ATP5MC1,ATP5MC2,ATP5MC3,ABCC3,ATP6V1A,ATP6V1B1,ATP6V1B2,ATP6V0A1,BAK1,BCL2,SLC25A26,BDKRB1,BDNF,BID,PER2,SLC5A6,TMEM266,CACNB2,CACNB4,CALM1,CALM2,CALM3,CAPN…
GO: Biological Process	GO:0010558	negative regulation of macromolecule biosynthetic process		2.281e-05	0.2837	0.000503	0.005033	474	1738	NRIP1,HIPK1,RBM10,ACVRL1,ARID1A,SCAF4,EOMES,PARP1,BEND6,AHR,ZNF398,UXT,ZNF282,SAMD1,KLF11,TSHZ3,ANG,YBX3,APP,CGGBP1,BHLHE40,PIAS1,KHSRP,ARNTL,ASAH1,TP63,RBAK,CAPRIN2,EIF4EBP3,SIX5,ZFHX3,RERE,RBM24,URI1,CCND1,BCL3,BCL6,HESX1,BLM,BMI1,BMP6,BMPR2,PER3,PER2,ZFP36L1,KLF5,MALSU1,MBD2,CALR,CAPN3,CAV1,RUNX1,RUNX1T1,CBFB,LDB2,CCND3,RGN,MTA1,SAMD11,DEDD,ZMYM5,CDK2,CDKN1A,MTA2,CDKN1C,CDKN2A,MSC,CEBPB,CEBPD,…
GO: Biological Process	GO:0030038	contractile actin filament bundle assembly		2.294e-05	0.2852	0.000504	0.005042	48	119	MKKS,FRMD7,PDLIM4,RHOC,PDLIM1,CD47,CDC42,ROCK2,NOX4,WASF2,SORBS3,PTK2B,CORO2B,DLC1,EVL,SORBS1,MTOR,FERMT2,CGNL1,ITGB5,LIMK1,SMAD3,MET,RGCC,FHOD1,PFN1,PIK3R1,PIK3R2,PTGER4,PXN,ROCK1,ARHGAP28,S100A10,SDC4,ASAP3,SLC9A1,LIMCH1,CLASP1,ARHGEF18,TGFB3,TGFBR1,SH3PXD2B,TJP1,TNFAIP1,TSC1,ARHGEF5,FAM171A1,PHLDB2
GO: Biological Process	GO:0043149	stress fiber assembly		2.294e-05	0.2852	0.000504	0.005042	48	119	MKKS,FRMD7,PDLIM4,RHOC,PDLIM1,CD47,CDC42,ROCK2,NOX4,WASF2,SORBS3,PTK2B,CORO2B,DLC1,EVL,SORBS1,MTOR,FERMT2,CGNL1,ITGB5,LIMK1,SMAD3,MET,RGCC,FHOD1,PFN1,PIK3R1,PIK3R2,PTGER4,PXN,ROCK1,ARHGAP28,S100A10,SDC4,ASAP3,SLC9A1,LIMCH1,CLASP1,ARHGEF18,TGFB3,TGFBR1,SH3PXD2B,TJP1,TNFAIP1,TSC1,ARHGEF5,FAM171A1,PHLDB2
GO: Biological Process	GO:1903053	regulation of extracellular matrix organization		2.301e-05	0.2862	0.0005047	0.00505	26	52	ABL2,CFLAR,SEMA5A,RUNX1,CST3,ANGPTL7,ANTXR1,PDPN,ADTRP,EMILIN1,HAS2,IL6,LRP1,SMAD3,RGCC,NOTCH1,DDR2,FSCN1,SOX9,PHLDB1,TCF15,CLASP1,TGFB1,TNFRSF1A,SLC2A10,PHLDB2
GO: Biological Process	GO:0008637	apoptotic mitochondrial changes		2.435e-05	0.3028	0.0005332	0.005335	55	142	FZD9,WDR35,AKT1,SLC25A4,TP63,BAK1,BCL2,BCL2L1,BID,BNIP3,BNIP3L,BOK,IER3,ATF2,HIGD1A,PAM16,SH3GLB1,EYA2,ACAA2,GCLC,MLLT11,YWHAQ,PIM2,GPER1,GPX1,AIFM2,HGF,HK2,IGF1,JUN,ATP5IF1,LMNA,MCL1,BLOC1S2,PYCARD,NMT1,PNP,PLAUR,PPP2CB,PPP2R2B,PPP3R1,MAPK9,PSMD10,RHOT1,SOD2,TFDP1,TP53,TP53BP2,MTCH2,VDAC2,YWHAH,YWHAZ,PINK1,CHCHD10,ZNF205
GO: Biological Process	GO:0006984	ER-nucleus signaling pathway		2.464e-05	0.3065	0.0005386	0.005389	27	55	AMFR,ATP2A2,BID,BOK,CALR,EIF2AK3,HERPUD1,EIF2S1,LPCAT3,INSIG2,TMED2,ERLIN2,HSPA5,INS,INSIG1,NCK1,NFE2L2,PTPN1,CCL2,SCAP,SREBF1,SREBF2,TP53,HSP90B1,PPP1R15A,WFS1,XBP1
GO: Biological Process	GO:0030518	intracellular steroid hormone receptor signaling pathway		2.48e-05	0.3084	0.0005411	0.005414	51	129	NCOA3,ARID1A,PARP1,CALCOCO1,ARNTL,PLPP1,TP63,DDRGK1,BDNF,KLF9,CALR,RUNX1,CBFB,PIAS2,CRY1,NCOR2,SAFB2,DDX5,EP300,UBR5,NCOA2,UFM1,PPARGC1B,GPER1,NR3C1,PADI2,PARK7,FOXA1,DNAJA1,IGF1,JAK2,NEDD4,CNOT2,PER1,PAGR1,TRIM68,UFSP2,SAFB,SKP2,CNOT1,TRERF1,KDM3A,VPS11,LMO3,SIRT1,RBFOX2,WBP2,UBE2I,YWHAH,PMEPA1,LBH
GO: Biological Process	GO:0006694	steroid biosynthetic process		2.528e-05	0.3144	0.0005505	0.005509	76	213	ACACA,ACACB,ACAT2,ACLY,ACOX2,ADM,OSBPL7,OSBPL9,AKR1B1,APOB,ASAH1,HSD17B6,ATP1A1,BMP6,TSPO,CH25H,SCARB1,GGPS1,H6PD,ABCG1,OSBPL3,CYP11B1,OSBPL2,DHCR7,DHCR24,PLPP6,EGR1,LPCAT3,INSIG2,HSD17B12,HSD17B11,CYP39A1,FASN,FDXR,ACAA2,PRKAG2,PMVK,EBP,G6PD,DKK3,CYB5R2,CYB5R1,FAXDC2,NR3C1,ERLIN2,HMGCR,HMGCS1,HSD11B1,IDI1,IGF1,IGF2,INSIG1,LEP,MVD,NFYA,NFYB,PRKAA1,PROX1,RAN,MSMO1,SCD,HSD3B7,SCAP,SNAI2,SNAI1,SOD1,…
GO: Biological Process	GO:0051962	positive regulation of nervous system development		2.555e-05	0.3178	0.0005555	0.005559	115	351	PICALM,LRRN1,SHTN1,CASK,CAPRIN2,NUMB,ATP5MC1,RAB11A,BDNF,BMPR2,SYNJ1,TSPO,SEMA5A,PIAS2,ADGRE5,SLIT2,CRABP2,CUX1,CX3CR1,IST1,DBN1,CUL7,ACTR3,ACTR2,SH3GLB1,EGR2,EIF4G2,EP300,SS18L2,EPHA4,EPHB2,EPHB3,TNFRSF12A,PRMT5,TRPV2,FN1,NPTN,MTOR,STAU2,GDI1,SRPX2,GLI3,GPER1,HDAC2,NRG1,HIF1A,HES1,ID2,IGF1,DIXDC1,IL6,IL6ST,ILK,ITPKA,LIF,LIMK1,LRP1,CAPRIN1,MET,DBNL,MYC,NAP1L1,NGF,NOTCH1,NTF3,PAFAH1B1,ENPP2,PIK3R1…
GO: Biological Process	GO:0046390	ribose phosphate biosynthetic process		2.563e-05	0.3187	0.0005562	0.005565	110	333	ACACA,ACACB,ACAT1,ACLY,ADCY3,ADCY6,ADK,PARP1,ADSL,PDP2,AK1,AK2,AK4,ALDOA,AMPD2,ADCY4,NUDT2,SLC25A12,ATP5MC1,ATP5MC2,ATP5MC3,ATP6V1A,BCL2L1,BDNF,BID,MPC2,COX6C,COX7B,COX10,VPS9D1,ELOVL3,CTPS1,UCK1,AK5,DLD,SLC35B3,NUPR1,HSD17B12,ACSL1,ACSL3,ACSL4,FASN,PRKAG2,UQCC2,PAICS,MPC1,UQCRQ,G6PD,ACSS1,GART,GCDH,CBR4,GUK1,PARK7,ACOT7,HPRT1,SLC35B2,PANK1,MYC,MYOG,NDUFA3,NDUFA6,NDUFA8,NDUFA9,NDUFAB1,NDUFB3,NDUF…
GO: Biological Process	GO:0042246	tissue regeneration		2.662e-05	0.331	0.0005766	0.00577	38	88	DYSF,FZD7,FZD9,ANXA1,APOD,BCL9,CFLAR,KLF5,CAPN3,RUNX1,CD9,LARGE1,CDKN1A,MAPK14,LGR6,ENO3,FGF10,POSTN,GAP43,GJA1,GPX1,GSN,IGF1,MYOG,NACA,NINJ1,NOTCH1,SERPINE1,MTPN,PKM,PLAU,PPP3CA,KLK6,SOX15,IGSF10,TARBP2,TGFBR2,wnt10B
GO: Biological Process	GO:0042063	gliogenesis		2.746e-05	0.3415	0.0005939	0.005943	119	366	ABL2,APCDD1,ADORA2A,AKT1,ANXA1,CNTNAP1,APP,BNIP3,BOK,SYNJ1,ARHGEF7,FUBP1,EIF2B3,EIF2B5,TSPO,CD9,CDH2,SLC25A46,CDKN2C,ADGRG1,SUN2,BACE2,CREB1,SOX13,VCAN,CX3CR1,DMD,MED12,ACTR3,TSPAN2,EGR2,EPHA4,PTK2B,NDRG1,PRMT5,FGF5,FGF10,FGFR3,FN1,MTOR,GAP43,WASF3,GBA,TNFRSF21,GLI3,GPC1,GSN,GSTP1,LINGO1,HDAC2,EXOC4,NRG1,HES1,ID2,IDH2,IFNGR1,IGF1,SLC45A3,IL6,IL6ST,ILK,ITGB4,KRAS,LAMA2,LAMB1,LAMB2,DLL1,LDLR,LEPR,L…
GO: Biological Process	GO:0031334	positive regulation of protein-containing complex assembly		2.786e-05	0.3464	0.0006014	0.006018	95	280	ABCA1,ABCA3,PARP1,AHR,CUL4B,CUL4A,RHOC,BAK1,BID,WASF1,WASL,CAPG,CAV1,CDH5,LMOD1,CHD1L,CREB1,PIEZO1,DDB1,ASAP1,FCHSD2,DLG1,RBX1,ACTR3,ACTR2,ARPC2,SH3GLB1,WASF2,EIF4G1,CRBN,ERCC1,ERCC3,ERCC5,STUB1,PTK2B,FES,FOXC2,EVL,ARPC1A,CDC42EP3,MTOR,NCKAP1,WASF3,GMFB,FERMT2,GRB2,GSN,CDC42EP1,GTF2H3,NRG1,PARK7,HSP90AA1,SCIN,MPP7,LCP1,MET,MMP1,MSN,PYCARD,NCK1,NUMA1,PFN1,PRKCE,MAPK9,PSMC2,PSMC4,PIH1D1,TRIM27,RPS3…
GO: Biological Process	GO:0016242	negative regulation of macroautophagy		2.824e-05	0.3512	0.0006087	0.00609	20	36	AKT1,FEZ2,FEZ1,POLDIP2,NUPR1,MTOR,LZTS1,NPC1,PIK3CA,PHF23,QSOX1,TMEM39B,TMEM39A,SMG1,SCFD1,TP53,TSC1,TSC2,PINK1,TIGAR
GO: Biological Process	GO:2001237	negative regulation of extrinsic apoptotic signaling pathway		2.969e-05	0.3692	0.0006387	0.006391	48	120	AKT1,SH3RF1,PEA15,FADD,BCL2,BCL2L1,TNFRSF10B,TNFRSF10A,CFLAR,FCMR,CTNNA1,CX3CR1,DAPK1,RB1CC1,PSME3,EYA2,FGF10,ZMYND11,GCLC,GPX1,GSTP1,HGF,PARK7,HMGB2,IGF1,IL7,LMNA,MCL1,SERPINE1,IL19,MAP2K5,RAF1,FAIM,RPS6KB1,STRADB,CX3CL1,SFRP2,RNF34,SNAI2,FAIM2,UNC5B,TMBIM1,TCF7L2,TGFBR1,TNFSF4,SGK3,VEGFA,SCG2
GO: Biological Process	GO:2000113	negative regulation of cellular macromolecule biosynthetic process		3.102e-05	0.3857	0.0006662	0.006666	469	1723	NRIP1,HIPK1,RBM10,ACVRL1,ARID1A,SCAF4,EOMES,PARP1,BEND6,AHR,ZNF398,UXT,ZNF282,SAMD1,KLF11,TSHZ3,ANG,YBX3,APP,CGGBP1,BHLHE40,PIAS1,KHSRP,ARNTL,TP63,RBAK,CAPRIN2,EIF4EBP3,SIX5,ZFHX3,RERE,RBM24,URI1,CCND1,BCL3,BCL6,HESX1,BLM,BMI1,BMP6,BMPR2,PER3,PER2,ZFP36L1,KLF5,MALSU1,MBD2,CALR,CAPN3,CAV1,RUNX1,RUNX1T1,CBFB,LDB2,CCND3,RGN,MTA1,SAMD11,DEDD,ZMYM5,CDK2,CDKN1A,MTA2,CDKN1C,CDKN2A,MSC,CEBPB,CEBPD,CIART,…
GO: Biological Process	GO:0043401	steroid hormone mediated signaling pathway		3.109e-05	0.3866	0.0006666	0.00667	58	153	NCOA3,ARID1A,PARP1,CALCOCO1,ARNTL,PLPP1,TP63,DDRGK1,BDNF,KLF9,CALR,RUNX1,CBFB,PIAS2,CRY1,NCOR2,SAFB2,DDX5,EP300,ESRRG,UBR5,NCOA2,UFM1,PPARGC1B,GPER1,ABHD2,NR3C1,AKAP13,PADI2,PARK7,FOXA1,DNAJA1,PAQR8,IGF1,JAK2,NEDD4,CNOT2,PER1,PAGR1,CREBRF,TRIM68,UFSP2,RXRA,SAFB,SGK1,SKP2,CNOT1,TRERF1,KDM3A,VPS11,LMO3,SIRT1,RBFOX2,WBP2,UBE2I,YWHAH,PMEPA1,LBH
GO: Biological Process	GO:0008154	actin polymerization or depolymerization		3.133e-05	0.3897	0.0006707	0.00671	82	235	MKKS,ADD1,ANG,SHROOM2,WASF1,WASL,CAPG,CAPZA1,CAPZB,SEMA5A,PSTPIP2,SLIT2,LMOD1,MTSS1,DBN1,FCHSD2,VILL,DIAPH2,DLG1,ABI1,ACTR3,ACTR2,ARPC2,WASF2,EPS8,F2RL1,PTK2B,EVL,LIMA1,ARPC1A,ARFGEF1,CDC42EP3,CYFIP2,MTOR,AVIL,NCKAP1,WASF3,GMFB,GRB2,TRIOBP,CIT,GSN,CDC42EP1,SSH2,ARHGAP18,SCIN,JAK2,DBNL,PYCARD,MYH9,NCK1,PECAM1,PFN1,MTPN,SSH1,PIK3CA,PIK3R2,PRKCE,MPHOSPH8,SSH3,RASA1,TRIM27,ARHGAP28,AP1AR,CXCL12,PFN4,…
GO: Biological Process	GO:0031929	TOR signaling		3.168e-05	0.394	0.000677	0.006774	51	130	AKT1,ARNTL,DEPDC5,EIF4EBP2,ZMPSTE24,RRAGB,AKT1S1,MTOR,GBA,SESN1,SLC7A3,HIF1A,TBCK,SYAP1,LEP,LAMTOR4,PIK3CA,MIOS,MAPKAP1,DDIT4,PRKAA1,PIH1D1,WDR59,RHEB,ROS1,PRR5L,RPS6KB1,FNIP1,SEC13,PRR5,SLC7A1,RHEBL1,C9orf72,SMG1,GOLPH3,RRAGC,STK11,MLST8,UBR2,SIK3,SIRT1,ICMT,GPR137B,TSC1,TSC2,SH3BP4,XBP1,RICTOR,PINK1,TIPRL,FAM83D
GO: Biological Process	GO:0007409	axonogenesis		3.224e-05	0.4009	0.0006877	0.006881	169	552	ADARB1,PICALM,ALCAM,ULK1,ANK3,APBB2,LRRC4C,APP,SHTN1,TMEFF1,NUMB,IRS2,TRAK2,ATP5MC1,RAB11A,BCL2,BDNF,BMPR2,BSG,SEMA5A,CDH2,CDH11,SLC25A46,PDLIM7,CHN1,SLIT2,SIN3A,CRABP2,CREB1,FEZ2,FEZ1,NEXN,ULK2,BOC,IST1,DBN1,GAB2,DPYSL2,UST,ACTR3,EFNA1,EFNA4,EFNB1,EFNB3,EGR2,EPHA2,EIF4G2,LGR6,FLOT1,EP300,EPHA4,EPHB2,EPHB3,EPHB6,ETV1,EXT1,TNFRSF12A,SEMA3A,TUBB3,TRPV2,FGFR3,SEMA6C,SEMA4F,EVL,SEMA3C,FN1,NPTN,GAP43,…
GO: Biological Process	GO:0051253	negative regulation of RNA metabolic process		3.236e-05	0.4025	0.0006892	0.006896	426	1552	NRIP1,HIPK1,RBM10,ARID1A,SCAF4,EOMES,PARP1,BEND6,AHR,ZNF398,UXT,ZNF282,SAMD1,KLF11,TSHZ3,YBX3,APP,CGGBP1,BHLHE40,PIAS1,ARNTL,ASAH1,TP63,RBAK,SIX5,ZFHX3,RERE,RBM24,SRSF9,URI1,CCND1,BCL3,BCL6,HESX1,BMI1,BMP6,PER3,PER2,KLF5,MBD2,NUDT16,CALR,CAPN3,CAV1,RUNX1,RUNX1T1,CBFB,LDB2,CCND3,RGN,MTA1,SAMD11,DEDD,ZMYM5,CDK2,CDK9,MTA2,CDKN1C,CDKN2A,MSC,CEBPB,CEBPD,CIART,MAPKAPK2,CHD4,CIRBP,SNX6,NOCT,DNAJB5,PRDX5…
GO: Biological Process	GO:0006783	heme biosynthetic process		3.245e-05	0.4036	0.0006899	0.006903	16	26	ALAS1,SRRD,TSPO,COX10,CPOX,TMEM14C,SLC25A39,PGRMC1,HMBS,IBA57,ATP5IF1,NFE2L1,PPOX,SLC25A38,SLC6A9,UROD
GO: Biological Process	GO:0042330	taxis		3.315e-05	0.4122	0.0007034	0.007038	212	715	DYSF,AGTR1,ALCAM,ANGPT1,ANK3,ANXA1,APBB2,APP,TMEFF1,TNFSF11,MCU,IRS2,GBF1,FGF18,BDNF,BMPR2,BSG,C5,TNFSF18,CALR,CH25H,SEMA5A,CXCL16,PDLIM7,CHN1,SLIT2,ACKR2,CMKLR1,BCAR1,CREB1,CRK,MAPK14,FEZ2,FEZ1,NEXN,CX3CR1,BOC,GAB2,OXSR1,JAM3,DOCK2,DPYSL2,HBEGF,DUSP1,DUSP3,EDN1,EFNA1,EFNA4,EFNB1,EFNB3,EGR2,EPHA2,ELANE,TRPV4,LGR6,GREM1,FLOT1,ENG,EP300,CKLF,EPHA4,EPHB2,EPHB3,EPHB6,ETV1,EXT1,F2RL1,SEMA3A,PTK2B,TUBB…
GO: Biological Process	GO:0035304	regulation of protein dephosphorylation		3.342e-05	0.4156	0.0007081	0.007085	57	150	PHACTR4,URI1,CALM1,CALM2,CALM3,RGN,CDH5,MFHAS1,BOD1,ROCK2,NSMF,VCAN,PABIR1,PHACTR2,MAGI2,NUAK1,RCAN1,PPP1R14B,CNEP1R1,ENSA,VRK3,DLC1,FKBP1A,MTOR,OAZ3,GBA,GNAI2,PPP1R16A,IGFBP3,ITGA1,JAK2,PPP1R14A,PAWR,PDGFRB,PPP2CA,PPP2R1A,PPP2R2B,PPP2R2C,PPP2R3A,PTPA,PPP2R5E,PPP3R1,EIF2AK2,PTBP1,PPP1R3B,ROCK1,SMPD1,SWAP70,PPP2R2D,MPRIP,TGFB1,HSP90B1,TSC1,PPP1R15A,PINK1,TIPRL,SLC39A10
GO: Biological Process	GO:0006809	nitric oxide biosynthetic process		3.364e-05	0.4183	0.0007114	0.007118	40	95	WDR35,AKT1,APP,KHSRP,ARG2,DYNLL1,ATP2B4,TSPO,CAV1,RGN,CD47,ROCK2,CX3CR1,NQO1,EDN1,KLF2,PTK2B,MTOR,GCH1,GCHFR,HSP90AA1,IGF1,IL6,ITGB2,JAK2,SMAD3,MAPK9,PTGIS,PTGS2,PTX3,RORA,SLC7A2,ULBP1,SOD2,SPR,CYB5B,TLR4,TLR5,DDAH1,TRPV1
GO: Biological Process	GO:0003007	heart morphogenesis		3.429e-05	0.4265	0.0007241	0.007245	98	292	MKKS,ACVRL1,EOMES,AHR,TEAD2,ANGPT1,BMPR2,DNAAF1,DHRS3,SLIT2,NIPBL,COL5A1,COL11A1,ADAMTS1,ATF2,NCOR2,SETDB2,EFNA1,ENG,SPRY1,ZMPSTE24,UBE4B,EXT1,CITED2,DLC1,SEC24B,FKBP1A,FOXC2,SEMA3C,FOLR1,NPHP3,MTOR,GAA,GJA1,TMED2,GNG5,HAS2,NRG1,HIF1A,SAV1,HES1,ID2,RBPJ,ILK,JUN,DLL1,SMAD3,SMAD7,MDM2,MSX1,NACA,NEDD4,NFATC1,NOTCH1,NOTCH2,NPY2R,PIM1,PITX2,PKP2,EGLN1,PROX1,AHI1,PSEN1,PTCH1,FAT4,RARA,BBS7,PTCD2,ROBO1,…
GO: Biological Process	GO:0009611	response to wounding		3.45e-05	0.429	0.0007272	0.007276	220	746	A2M,ABAT,ACVRL1,DYSF,FZD7,ADM,ADORA2A,ADRA2A,ADRB2,C1QTNF1,STK24,ANXA1,ANXA2,APOD,AQP1,ARF4,CASK,RHOC,DCBLD2,DOCK11,BCL2,CEACAM1,CFLAR,BNC1,BNIP3,ZFP36L1,TSPO,SERPING1,C5,CAPZA1,CAPZB,CAV1,CLDN1,CD9,SCARB1,CD151,CDC42,CDKN1A,NREP,CNN2,COL1A1,COL3A1,COL5A1,CRK,GNA14,CSRP1,CTNNA1,CX3CR1,FGFR1OP2,ARHGAP24,DGKA,DCN,JAM3,DPYSL3,SH2B3,HBEGF,EDN1,ENG,EPHA4,EPHB2,EXT1,DTNBP1,F2R,F2RL1,F9,TNFRSF12A,FBLN1,…
GO: Biological Process	GO:0006497	protein lipidation		3.491e-05	0.4342	0.0007331	0.007335	39	92	ABCA1,GPAA1,DPM2,ZDHHC23,RAB3GAP2,PIGB,CLIP3,ZDHHC9,PIGP,ZDHHC3,GBA,PGAP2,GLUL,WDR45,ZDHHC12,ZDHHC15,NMT1,ZDHHC8,PIGA,PIGC,PIGF,PIGH,PIK3C3,ZDHHC13,PPM1A,PIGW,PIGG,WIPI1,ZDHHC14,ZDHHC11,ZDHHC7,PIGV,HHAT,RABL3,WDR45B,PIGN,UGCG,MPPE1,ZDHHC20
GO: Biological Process	GO:0006887	exocytosis		3.502e-05	0.4355	0.0007331	0.007335	278	970	A2M,SERPINA3,ABR,ACLY,STK11IP,ADORA2A,ADRA2A,ADRB2,AGA,AGL,ALDH3B1,ALDOA,DOC2A,ANPEP,ANXA1,ANXA2,APP,PDXK,CASK,ARSB,ASAH1,RNASET2,DYNLL1,RAP2C,STX11,ATP2A2,ATP6V0A1,RAB11A,SNAP23,BCL2L1,CEACAM1,IQGAP1,SYNJ1,CPNE3,SERPING1,AP1M1,CACNB2,CACNB4,CALM1,CALM3,CAT,CD9,HGS,CD47,CD58,CD63,CD68,ADGRE5,CHI3L1,TICAM2,SNAP29,RAB9A,SNX6,QPCT,BRI3,METTL7A,CNN2,ARMC8,COPB1,SCAMP1,VPS4B,PREPL,MAPK14,CST3,CSTB,TME…
GO: Biological Process	GO:0099500	vesicle fusion to plasma membrane		3.502e-05	0.4355	0.0007331	0.007335	278	970	A2M,SERPINA3,ABR,ACLY,STK11IP,ADORA2A,ADRA2A,ADRB2,AGA,AGL,ALDH3B1,ALDOA,DOC2A,ANPEP,ANXA1,ANXA2,APP,PDXK,CASK,ARSB,ASAH1,RNASET2,DYNLL1,RAP2C,STX11,ATP2A2,ATP6V0A1,RAB11A,SNAP23,BCL2L1,CEACAM1,IQGAP1,SYNJ1,CPNE3,SERPING1,AP1M1,CACNB2,CACNB4,CALM1,CALM3,CAT,CD9,HGS,CD47,CD58,CD63,CD68,ADGRE5,CHI3L1,TICAM2,SNAP29,RAB9A,SNX6,QPCT,BRI3,METTL7A,CNN2,ARMC8,COPB1,SCAMP1,VPS4B,PREPL,MAPK14,CST3,CSTB,TME…
GO: Biological Process	GO:0140029	exocytic process		3.502e-05	0.4355	0.0007331	0.007335	278	970	A2M,SERPINA3,ABR,ACLY,STK11IP,ADORA2A,ADRA2A,ADRB2,AGA,AGL,ALDH3B1,ALDOA,DOC2A,ANPEP,ANXA1,ANXA2,APP,PDXK,CASK,ARSB,ASAH1,RNASET2,DYNLL1,RAP2C,STX11,ATP2A2,ATP6V0A1,RAB11A,SNAP23,BCL2L1,CEACAM1,IQGAP1,SYNJ1,CPNE3,SERPING1,AP1M1,CACNB2,CACNB4,CALM1,CALM3,CAT,CD9,HGS,CD47,CD58,CD63,CD68,ADGRE5,CHI3L1,TICAM2,SNAP29,RAB9A,SNX6,QPCT,BRI3,METTL7A,CNN2,ARMC8,COPB1,SCAMP1,VPS4B,PREPL,MAPK14,CST3,CSTB,TME…
GO: Biological Process	GO:0021915	neural tube development		3.511e-05	0.4366	0.0007339	0.007343	72	201	ABL2,ARID1A,ADM,TEAD2,LMO4,WDR19,PHACTR4,BMI1,ZFP36L1,BCL10,ROCK2,MTHFD1L,IFT140,MED12,EPHA2,CITED2,DACT1,DLC1,GORAB,SEC24B,SEMA3C,FOLR1,TMEM107,NPHP3,SPINT2,RAB23,NUP50,NCKAP1,GLI3,TMED2,LIAS,GLMN,HIF1A,FOXA1,HES1,SETD2,NOTCH1,PFN1,PROX1,GATAD2A,PSEN1,PTCH1,PTK7,RALA,RARA,GSC,RNF220,RPS7,SDC4,SFRP2,SFRP5,FUZ,SKI,ENAH,NUP133,SMO,SOX4,SOX11,CLUAP1,STK3,TCF7L2,SOX17,SPECC1L,TGFB1,TGIF1,TSC1,TSC2,SS…
GO: Biological Process	GO:0032543	mitochondrial translation		3.522e-05	0.4381	0.0007339	0.007343	53	137	AARS2,MALSU1,MRPL49,MRPL33,PTCD1,EARS2,MRPL19,MRPL53,MRPS2,MRPS31,MRPS36,MRPL35,NGRN,MRRF,NOA1,UQCC2,MRPL45,MRPL48,MRPS33,GARS1,MRPS30,RPUSD4,HARS1,MRPS35,GFM1,MRPS28,MRPS18B,MRPL42,MRPL13,MTIF2,MRPS21,MRPL20,MRPS10,MRPL23,MRPS12,SHMT2,MRPL17,MRPS27,RPUSD3,MRPS25,TUFM,MRPL14,MRPS24,MRPS15,MRPS9,MRPL34,MRPL32,MRPL11,MRPL9,MRPL1,MRPL44,MRPS22,MRPL52
GO: Biological Process	GO:0060428	lung epithelium development		3.523e-05	0.4381	0.0007339	0.007343	26	53	NUMB,CDC42,CREB1,NCOR2,ADAMTSL2,KLF2,FGF7,FGF10,FGFR3,INSC,SAV1,FOXA1,HOXA5,IGF1,RBPJ,FOXP2,NUMA1,ERRFI1,PPP3R1,MAP2K1,MAP2K2,TMEM38B,SOX9,THRA,wnt2,RCN3
GO: Biological Process	GO:0070126	mitochondrial translational termination		3.612e-05	0.4492	0.0007504	0.007509	38	89	MRPL49,MRPL33,MRPL19,MRPL53,MRPS2,MRPS31,MRPS36,MRPL35,MRRF,MRPL45,MRPL48,MRPS33,MRPS30,MRPS35,MRPS28,MRPS18B,MRPL42,MRPL13,MRPS21,MRPL20,MRPS10,MRPL23,MRPS12,MRPL17,MRPS27,MRPS25,MRPL14,MRPS24,MRPS15,MRPS9,MRPL34,MRPL32,MRPL11,MRPL9,MRPL1,MRPL44,MRPS22,MRPL52
GO: Biological Process	GO:0006743	ubiquinone metabolic process		3.615e-05	0.4495	0.0007504	0.007509	13	19	COQ6,COQ4,FDXR,COQ2,COQ10A,AIFM2,HMGCR,NDUFA9,PPTC7,UBIAD1,COQ10B,COQ8A,PDSS2
GO: Biological Process	GO:0002790	peptide secretion		3.626e-05	0.4509	0.0007515	0.00752	154	497	ABAT,ABCA1,ADORA2A,ADRA2A,C1QTNF5,ANG,SLC25A4,ANXA1,AQP1,MADD,CASK,ARNTL,TNFSF11,MCU,DYNLL1,IRS2,BMP6,APLN,PER2,ARHGEF7,BSG,CANX,CACNA2D2,RHBDD3,LRP5L,MAP4K4,MPC2,MYRIP,CPT1A,PDIA4,ABCG1,RASL10B,RAB11FIP3,PARD6A,ARFGAP3,SERGEF,TVP23B,EDN1,TRPV4,CYB5R4,NAGPA,ENSA,EP300,APBB3,F2R,F2RL1,ACSL4,SLC9B2,UQCC2,TM7SF3,SERP1,GJA1,RAB10,GLRX,GLUL,GPER1,ADTRP,GRP,HADH,HIF1A,PARK7,HMGCR,ICA1,IDH2,IGF1,IL6,INH…
GO: Biological Process	GO:0042594	response to starvation		3.642e-05	0.453	0.0007537	0.007541	76	215	ADM,ULK1,STK24,BCL2,BMPR2,CDKN1A,EIF2AK3,COMT,HIGD1A,DEPDC5,ULK2,TBC1D5,DAP,FBXO22,NUAK1,SH3GLB1,EIF2S1,ANGPTL4,TBL2,RRAGB,PRKAG2,FOXO1,FOXO3,GAS2L1,MTOR,GBA,MAP1LC3A,SESN1,TNRC6A,GLUL,GCN1,WDR45,HMGCL,HNRNPA1,HSPA5,HSPA8,INHBB,JUN,LAMP2,FADS1,ZFYVE1,MAP3K5,NFE2L2,PCK2,PDK4,SLC38A2,PIK3C2A,PIK3C3,MIOS,PRKAA1,PRKD1,MAPK1,EIF2AK2,WIPI1,WDR59,RNASE4,EIF2AK4,FNIP1,MAP1LC3C,USP33,SRD5A1,SREBF1,SREBF2,…
GO: Biological Process	GO:0051402	neuron apoptotic process		3.714e-05	0.4619	0.000766	0.007664	104	314	GDF5,ADARB1,FZD9,ADORA2A,PARP1,AGTR1,ANGPT1,APP,TP63,FADD,BCL2,BCL2L1,BDNF,BID,BNIP3,BOK,ZPR1,CASP9,CDC42,CEBPB,SNX6,CLN3,CNTFR,ATF2,NSMF,CX3CR1,NQO1,NUPR1,OPTN,EGR1,F2R,PTK2B,FGFR3,FOXO3,HYOU1,AKT1S1,STAMBP,G6PD,GAPDH,HSPH1,GBA,GBE1,TNFRSF21,GCLC,RALBP1,GPX1,GRIK5,NR3C1,CIT,TMTC4,HIF1A,PARK7,HSPA5,ILK,ITGA1,JAK2,JUN,KCNB1,KRAS,LRP1,FOXQ1,MCL1,HIPK2,NCF2,NGF,NQO2,NTF3,PAWR,PIK3CA,USP53,POLB,PPP2R…
GO: Biological Process	GO:0009152	purine ribonucleotide biosynthetic process		3.714e-05	0.4619	0.000766	0.007664	104	314	ACACA,ACACB,ACAT1,ACLY,ADCY3,ADCY6,ADK,PARP1,ADSL,PDP2,AK1,AK2,AK4,ALDOA,AMPD2,ADCY4,NUDT2,SLC25A12,ATP5MC1,ATP5MC2,ATP5MC3,ATP6V1A,BCL2L1,BDNF,BID,MPC2,COX6C,COX7B,COX10,VPS9D1,ELOVL3,AK5,DLD,SLC35B3,NUPR1,HSD17B12,ACSL1,ACSL3,ACSL4,FASN,PRKAG2,UQCC2,PAICS,MPC1,UQCRQ,ACSS1,GART,GCDH,CBR4,GUK1,PARK7,ACOT7,HPRT1,SLC35B2,PANK1,MYC,MYOG,NDUFA3,NDUFA6,NDUFA8,NDUFA9,NDUFAB1,NDUFB3,NDUFB5,NDUFB7,NDUFS3…
GO: Biological Process	GO:0061025	membrane fusion		3.768e-05	0.4686	0.0007758	0.007762	320	1135	A2M,SERPINA3,ABR,ACLY,DYSF,STK11IP,ADORA2A,ADRA2A,ADRB2,AGA,AGL,PIP4K2B,ALDH3B1,STX7,ALDOA,DOC2A,TPST2,ANPEP,ANXA1,ANXA2,CAMK1,APP,PDXK,CASK,ARSB,USO1,ASAH1,RNASET2,DYNLL1,RAP2C,VAMP4,STX11,ATP2A2,HYAL2,ATP6V0A1,RAB11A,SNAP23,BCL2L1,CEACAM1,IQGAP1,CFLAR,SYNJ1,SPHK1,CPNE3,SERPING1,AP1M1,CACNB2,CACNB4,CALM1,CALM3,CALR,CAPN2,CAT,CD9,RABEP1,HGS,CD47,CD58,CD63,CD68,ADGRE5,CHI3L1,TICAM2,JAM2,SNAP29,RAB…
GO: Biological Process	GO:0006414	translational elongation		3.782e-05	0.4704	0.0007762	0.007767	226	770	ABCF1,ACO1,AARS2,AKT1,ANG,APLP1,YBX3,APP,DENR,YARS1,KHSRP,CAPRIN2,EIF4EBP3,EIF3A,EIF3F,EIF3G,RBM24,EIF4G3,BCL3,PER2,ZFP36L1,EIF2B3,EIF2B5,MALSU1,MRPL49,CALR,RPL14,NEMF,CDK4,CNOT8,CIRBP,EIF2AK3,ROCK2,CNOT10,GEMIN5,MRPL33,PTCD1,LTN1,PUM1,SECISBP2L,EARS2,MRPL19,DAPK1,DARS1,DDX1,DHX9,PUM3,DPH1,MRPL53,EEF1B2,EIF2D,SEPSECS,AGO1,MRPS2,EIF2S1,EIF2S3,RPL26L1,EIF4EBP2,EIF4G1,EIF4G2,EIF1,EP300,RSL24D1,HNRNP…
GO: Biological Process	GO:0006412	translation		3.782e-05	0.4704	0.0007762	0.007767	226	770	ABCF1,ACO1,AARS2,AKT1,ANG,APLP1,YBX3,APP,DENR,YARS1,KHSRP,CAPRIN2,EIF4EBP3,EIF3A,EIF3F,EIF3G,RBM24,EIF4G3,BCL3,PER2,ZFP36L1,EIF2B3,EIF2B5,MALSU1,MRPL49,CALR,RPL14,NEMF,CDK4,CNOT8,CIRBP,EIF2AK3,ROCK2,CNOT10,GEMIN5,MRPL33,PTCD1,LTN1,PUM1,SECISBP2L,EARS2,MRPL19,DAPK1,DARS1,DDX1,DHX9,PUM3,DPH1,MRPL53,EEF1B2,EIF2D,SEPSECS,AGO1,MRPS2,EIF2S1,EIF2S3,RPL26L1,EIF4EBP2,EIF4G1,EIF4G2,EIF1,EP300,RSL24D1,HNRNP…
GO: Biological Process	GO:0048562	embryonic organ morphogenesis		3.801e-05	0.4727	0.0007787	0.007791	112	343	MKKS,ABR,HIPK1,ARID1A,EOMES,ALDH1A3,TEAD2,ITGA8,PRKRA,WDR19,PHACTR4,ATP6V1B1,HESX1,BMI1,DNAAF1,SLC9A3R1,NIPBL,WHRN,COL11A1,MTHFD1L,LRIG1,IFT140,DLG1,MAFB,MED12,RDH10,EDN1,SETDB2,EFNA1,EPHA2,INSIG2,ENG,EPHB2,CITED2,FBN1,SEC24B,FGF10,FGFR1,PRRX2,FOXC2,FOLR1,NPHP3,FRZB,NCKAP1,SLC39A1,TTC39C,GJA1,GLI3,TMED2,GNAS,TRIOBP,HIF1A,HLX,HOXA2,HOXA3,HOXA5,HOXA9,HOXB5,HOXB7,HOXC9,HOXD10,HES1,ID2,RBPJ,INSIG1,DL…
GO: Biological Process	GO:0048634	regulation of muscle organ development		3.855e-05	0.4794	0.0007885	0.007889	28	59	ADRB2,YBX3,BCL2,BDNF,CREB1,BOC,HDAC9,TSC22D3,FLOT1,HDAC7,MEGF10,GJA1,HMGCR,IGF2,IL6,DLL1,SMAD3,MYOG,NACA,NRAS,MTPN,PRKAA1,RPS6KB1,LUC7L,SOX15,TCF7L2,TGFB1,wnt10B
GO: Biological Process	GO:0018105	peptidyl-serine phosphorylation		3.926e-05	0.4882	0.0008016	0.008021	110	336	HIPK1,CDC7,AKT1,ULK1,ANGPT1,CAMK1,APP,CAPRIN2,ATP2B4,RIPK2,BAK1,BCL2,BDKRB2,BDNF,RPS6KA4,CAV1,CDK2,MAPKAPK2,EIF2AK3,ROCK2,CREBL2,MAPK14,CSNK1A1,CSNK1G2,CSNK2A2,RASSF2,TLK1,DMD,SGK2,HIPK3,LATS2,EIF4G1,VRK3,MAD2L2,MTOR,NLK,PLK2,DCLK2,TLK2,MKNK2,HGF,HK1,PARK7,STK38,HSP90AA1,IFNB1,DOCK7,TNKS1BP1,IL6,ILK,LIF,SMAD7,MARK3,MET,HIPK2,MST1,NCK1,NGF,NTF3,OSM,UHMK1,PAQR3,PDK2,PIK3CA,PLCL1,PLK1,PKN3,MAPKAP1,D…
GO: Biological Process	GO:0009165	nucleotide biosynthetic process		3.986e-05	0.4957	0.0008126	0.00813	130	409	ACACA,ACACB,ACAT1,ACLY,ADA,ADCY3,ADCY6,ADK,PARP1,ADSL,PDP2,AK1,AK2,AK4,ALDOA,AMPD2,ADCY4,NUDT2,SLC25A12,ATP5MC1,ATP5MC2,ATP5MC3,ATP6V1A,BCL2L1,BDNF,BID,MPC2,RRM2B,COX6C,COX7B,COX10,VPS9D1,ELOVL3,CTPS1,UCK1,DCTD,AK5,DLD,DTYMK,SLC35B3,DUT,NUPR1,NAMPT,HSD17B12,ACSL1,ACSL3,ACSL4,FASN,PRKAG2,UQCC2,PAICS,MPC1,UQCRQ,G6PD,NADK2,ACSS1,GARS1,GART,GCDH,CBR4,GUK1,NAPRT,PARK7,ACOT7,HPRT1,IDH2,SLC35B2,KARS1,PA…
GO: Biological Process	GO:1905710	positive regulation of membrane permeability		4.032e-05	0.5015	0.0008191	0.008196	33	74	FZD9,TP63,BAK1,BCL2,BID,BNIP3,BNIP3L,BOK,IER3,ATF2,JAM3,SH3GLB1,EYA2,ACAA2,GCLC,YWHAQ,HSPA8,ATP5IF1,BLOC1S2,NMT1,PPP3R1,RHOT1,SLC9A1,SPG7,TFDP1,TP53,TP53BP2,HEBP2,VDAC2,YWHAH,YWHAZ,CHCHD10,ZNF205
GO: Biological Process	GO:0032271	regulation of protein polymerization		4.036e-05	0.5019	0.0008191	0.008196	85	247	MKKS,ADD1,WASF1,WASL,CAPG,CAPZA1,CAPZB,CAV1,CDH5,PRUNE1,SLIT2,LMOD1,CLIP3,DBN1,FCHSD2,VILL,DLG1,ACTR3,ACTR2,ARPC2,WASF2,EPS8,PTK2B,FES,CAMSAP1,EVL,ARPC1A,ARFGEF1,CDC42EP3,CYFIP2,MTOR,AVIL,NCKAP1,WASF3,GMFB,GRB2,TRIOBP,GSN,CDC42EP1,HSP90AA1,SSH2,ARHGAP18,SCIN,MET,DBNL,RANGRF,PYCARD,MYH9,NCK1,NUMA1,PECAM1,PFN1,MTPN,SSH1,PIK3R2,PRKCE,MPHOSPH8,SSH3,RASA1,TRIM27,ARHGAP28,RPS3,CLIP1,AP1AR,SGK1,MAPRE1,M…
GO: Biological Process	GO:0090109	regulation of cell-substrate junction assembly		4.057e-05	0.5046	0.0008191	0.008196	31	68	ACVRL1,EPB41L5,APOD,IQGAP1,MAP4K4,ROCK2,COL16A1,DUSP3,GREM1,DLC1,FERMT2,GPM6B,LIMS1,LRP1,SMAD3,MMP14,ENPP2,ROCK1,S100A10,SDC4,SLC9A1,LIMCH1,RCC2,CLASP1,THY1,MACF1,CORO1C,TSC1,VEGFA,DUSP22,PHLDB2
GO: Biological Process	GO:0090181	regulation of cholesterol metabolic process		4.057e-05	0.5046	0.0008191	0.008196	31	68	ACACA,ACACB,ACADVL,APOB,GGPS1,ABCG1,LDLRAP1,DHCR7,LPCAT3,FASN,FMO5,PMVK,ERLIN2,HMGCR,HMGCS1,IDI1,LDLR,MVD,NFYA,NFYB,PRKAA1,RAN,SCD,SCAP,SOD1,SP1,SQLE,SREBF1,SREBF2,TM7SF2,SEC14L2
GO: Biological Process	GO:0051893	regulation of focal adhesion assembly		4.057e-05	0.5046	0.0008191	0.008196	31	68	ACVRL1,EPB41L5,APOD,IQGAP1,MAP4K4,ROCK2,COL16A1,DUSP3,GREM1,DLC1,FERMT2,GPM6B,LIMS1,LRP1,SMAD3,MMP14,ENPP2,ROCK1,S100A10,SDC4,SLC9A1,LIMCH1,RCC2,CLASP1,THY1,MACF1,CORO1C,TSC1,VEGFA,DUSP22,PHLDB2
GO: Biological Process	GO:0035794	positive regulation of mitochondrial membrane permeability		4.057e-05	0.5046	0.0008191	0.008196	31	68	FZD9,TP63,BAK1,BCL2,BID,BNIP3,BNIP3L,BOK,IER3,ATF2,SH3GLB1,EYA2,ACAA2,GCLC,YWHAQ,ATP5IF1,BLOC1S2,NMT1,PPP3R1,RHOT1,SLC9A1,SPG7,TFDP1,TP53,TP53BP2,HEBP2,VDAC2,YWHAH,YWHAZ,CHCHD10,ZNF205
GO: Biological Process	GO:0006605	protein targeting		4.085e-05	0.508	0.0008233	0.008237	147	472	DNAJC19,ACOX1,ACOX2,ANK3,PEX3,CHCHD4,TRAK2,BID,BNIP3L,TSPO,AP3D1,CAT,RPL14,AIP,ZDHHC23,SCARB2,HGS,SRPRB,PEX16,HOMER3,PMPCB,NPEPPS,GOSR2,CRAT,AKAP12,CSNK2A2,DECR2,HERPUD1,ROMO1,TOMM20,LONP2,PAM16,ECH1,ACTR3,ARPC2,SH3GLB1,EHHADH,ZDHHC9,PAN3,NAGPA,IMMP2L,STOM,ZDHHC3,ARIH2,TIMM44,FOLR1,RAB3IP,VPS4A,GDI1,DHRS4,SEC61B,TOMM34,RABGEF1,ACOT2,YWHAQ,HTRA2,ZDHHC12,EXOC4,HMGCL,SPCS3,ZDHHC15,HSPA4,HSPA5,HSPA8,…
GO: Biological Process	GO:0051492	regulation of stress fiber assembly		4.091e-05	0.5088	0.0008233	0.008238	42	102	MKKS,FRMD7,PDLIM4,RHOC,CD47,CDC42,ROCK2,NOX4,WASF2,SORBS3,CORO2B,DLC1,EVL,MTOR,FERMT2,CGNL1,LIMK1,SMAD3,MET,RGCC,FHOD1,PFN1,PIK3R1,PIK3R2,PTGER4,PXN,ROCK1,ARHGAP28,S100A10,SDC4,ASAP3,SLC9A1,LIMCH1,CLASP1,ARHGEF18,TGFB3,TGFBR1,SH3PXD2B,TJP1,TSC1,ARHGEF5,PHLDB2
GO: Biological Process	GO:0006469	negative regulation of protein kinase activity		4.218e-05	0.5245	0.0008474	0.008479	92	272	ADARB1,ADORA2A,AKT1,HYAL2,CEACAM1,SOCS3,CAV1,CBLB,RGN,CDKN1A,CDKN1C,CDKN2A,CDKN2B,CDKN2C,CDKN2D,SNX6,WWTR1,IBTK,SOCS5,PTPN22,SH2B3,DUSP1,DUSP3,DUSP4,DUSP5,DUSP6,HIPK3,LATS2,ENG,EPHB2,SPRY1,DTNBP1,FABP4,PRKAG2,GSKIP,AKT1S1,GBA,GMFB,CIT,GSTP1,IRAK3,PARK7,STK38,HMGCR,INCA1,DNAJA1,IL6,ILK,JUN,SPRED2,MEN1,TRIB2,PYCARD,GADD45B,NCK1,ERRFI1,PAQR3,PLK1,PPP2CA,PPP2R1A,PKIA,PKIB,PRKAR2A,PRKCA,PSEN1,PTPN1,PT…
GO: Biological Process	GO:0006935	chemotaxis		4.247e-05	0.5282	0.000852	0.008524	210	710	DYSF,AGTR1,ALCAM,ANGPT1,ANK3,ANXA1,APBB2,APP,TMEFF1,TNFSF11,MCU,IRS2,GBF1,FGF18,BDNF,BMPR2,BSG,C5,TNFSF18,CALR,CH25H,SEMA5A,CXCL16,PDLIM7,CHN1,SLIT2,ACKR2,CMKLR1,BCAR1,CREB1,CRK,MAPK14,FEZ2,FEZ1,NEXN,CX3CR1,BOC,GAB2,OXSR1,JAM3,DOCK2,DPYSL2,HBEGF,DUSP1,DUSP3,EDN1,EFNA1,EFNA4,EFNB1,EFNB3,EGR2,EPHA2,ELANE,TRPV4,LGR6,GREM1,FLOT1,ENG,CKLF,EPHA4,EPHB2,EPHB3,EPHB6,ETV1,EXT1,F2RL1,SEMA3A,PTK2B,TUBB3,FES,…
GO: Biological Process	GO:0046209	nitric oxide metabolic process		4.288e-05	0.5332	0.0008573	0.008578	41	99	WDR35,AKT1,APP,KHSRP,ARG2,DYNLL1,ATP2B4,TSPO,CAV1,RGN,CD47,ROCK2,CX3CR1,NQO1,EDN1,KLF2,PTK2B,MTOR,GCH1,GCHFR,HSP90AA1,IGF1,IL6,ITGB2,JAK2,SMAD3,MAPK9,PTGIS,PTGS2,PTX3,RORA,SLC7A2,ULBP1,SOD2,SPR,TMEM106A,CYB5B,TLR4,TLR5,DDAH1,TRPV1
GO: Biological Process	GO:0043242	negative regulation of protein-containing complex disassembly		4.288e-05	0.5332	0.0008573	0.008578	41	99	DYSF,ADD1,SCAF4,SHROOM2,PER2,CAPG,CAPZA1,CAPZB,LMOD1,VILL,ARPC2,CKAP2,EPS8,CAMSAP1,EVL,LIMA1,GAS2L1,AVIL,EML4,TRIOBP,GSN,IRAK3,SCIN,MAP1A,MID1,DBNL,MYH9,MTPN,PIK3CA,PHF23,MPHOSPH8,TMEM39B,TMEM39A,SWAP70,SPTBN1,SVIL,CAMSAP2,CLASP1,SPECC1L,TMOD1,NAV3
GO: Biological Process	GO:0030100	regulation of endocytosis		4.368e-05	0.5432	0.0008719	0.008723	86	251	ABL2,PICALM,ADD1,ARHGAP21,ANGPT1,ANXA2,APP,NUMB,VAMP4,BCL2L1,BICD1,APLN,SYNJ1,SPHK1,WASL,CALM1,CALM3,CAV1,CD63,CD151,CDC42,AP2S1,CLN3,CLIP3,LDLRAP1,TBC1D5,MAGI2,IQSEC1,DNM1,GREM1,FLOT1,WDR54,DTNBP1,F2RL1,ANKFY1,SGIP1,RABGEF1,RAB31,STON1,PACSIN2,HNRNPK,SNX33,ITGA2,DLL1,LRP1,MKLN1,NEDD4,NTF3,SERPINE1,EEF2K,PLD2,PPP3CA,PPP3CB,PPP3R1,PRKCA,PRKD1,AHI1,PSEN1,PTPN1,RAB4A,RAB5B,MCTP1,APPL2,ROCK1,RSPO1,RI…
GO: Biological Process	GO:0002263	cell activation involved in immune response		4.399e-05	0.547	0.0008767	0.008772	224	764	SERPINA3,ABR,ACLY,DYSF,ADA,STK11IP,EOMES,AGA,AGL,ALDH3B1,ALDOA,ANPEP,ANXA1,ANXA2,APP,PDXK,ARSB,ASAH1,RNASET2,DYNLL1,RAP2C,STX11,ATP6V0A1,GBF1,DOCK11,RIPK2,SNAP23,BCL3,BCL6,CEACAM1,IQGAP1,CPNE3,AP1M1,TNFSF18,CAT,CD19,CD47,CD58,CD63,CD68,ADGRE5,CHI3L1,TICAM2,SNAP29,SNX6,QPCT,BRI3,METTL7A,CNN2,IL27RA,ARMC8,COPB1,SCAMP1,MAPK14,SOCS5,CST3,CSTB,CX3CR1,TMEM63A,MLEC,CD55,IST1,GAB2,CFD,CANT1,DOCK2,ACTR2,D…
GO: Biological Process	GO:0043043	peptide biosynthetic process		4.557e-05	0.5667	0.0009053	0.009058	233	799	ABCF1,ACO1,AARS2,AKT1,ANG,APLP1,YBX3,APP,DENR,YARS1,KHSRP,CAPRIN2,EIF4EBP3,EIF3A,EIF3F,EIF3G,RBM24,EIF4G3,BCL3,PER2,ZFP36L1,EIF2B3,EIF2B5,MALSU1,MRPL49,CALR,RPL14,NEMF,CDK4,CNOT8,CIRBP,EIF2AK3,ROCK2,CNOT10,GEMIN5,MRPL33,PTCD1,LTN1,PUM1,SECISBP2L,EARS2,MRPL19,DAPK1,DARS1,DDX1,DHX9,PUM3,DMD,DPH1,MRPL53,EEF1B2,EIF2D,SEPSECS,AGO1,MRPS2,EIF2S1,EIF2S3,RPL26L1,EIF4EBP2,EIF4G1,EIF4G2,ELANE,EIF1,EP300,RSL…
GO: Biological Process	GO:0046328	regulation of JNK cascade		4.823e-05	0.5997	0.0009565	0.00957	55	145	FZD7,AKT1,SH3RF1,ZNF622,APP,TNFSF11,RIPK2,MTURN,CDC42,MFHAS1,MAP4K4,TRAF4,RASSF2,PTPN22,RB1CC1,PJA2,MARVELD3,DUSP3,HIPK3,TRPV4,F2RL1,SEMA3A,PTK2B,DACT1,ZMYND11,CRACR2A,RAPGEF1,GSTP1,DNAJA1,DIXDC1,LTBR,MAP3K5,MEN1,HIPK2,PYCARD,GADD45B,PAFAH1B1,PER1,MAPK9,MAP2K7,RAP2A,TNFRSF19,SFRP2,SFRP4,SFRP5,MAPK8IP3,STK3,PHLPP1,TLR4,TPD52L1,TRAF1,TRAF3,TRAF5,PINK1,DUSP22
GO: Biological Process	GO:0045321	leukocyte activation		4.898e-05	0.6091	0.0009699	0.009705	398	1447	SERPINA3,ABL2,ABR,ACLY,DYSF,ADA,STK11IP,EOMES,ADK,FZD7,FZD8,FZD9,ADORA2A,AGA,AGL,AHR,AKT1,ALDH3B1,ALDOA,SH3RF1,ANPEP,ANXA1,ANXA2,APP,PDXK,ARG2,TNFSF11,ARSB,ASAH1,RNASET2,PDE5A,DYNLL1,IRS2,RAP2C,STX11,HYAL2,ATP6V0A1,DOCK11,TNFSF9,RIPK2,BAK1,FADD,SNAP23,BCL2,BCL3,BCL6,CEACAM1,IQGAP1,BLM,BMI1,ZFP36L1,SPHK1,CPNE3,AP1M1,BCL10,AP3D1,CACNB4,TNFSF18,CAT,CAV1,RUNX1,CBFB,CBLB,CCND3,CD19,CD47,CD58,CD63,CD68…
GO: Biological Process	GO:1901991	negative regulation of mitotic cell cycle phase transition		5.009e-05	0.6229	0.0009903	0.009909	90	266	CUL1,CCND1,BCL2,BLM,ZFP36L1,IER3,CACNB4,CTDSP1,CDK2,CDK4,CDKN1A,CDKN2A,CDKN2B,CDKN2C,CDKN2D,CHEK1,CNOT8,PLK3,PSMF1,CNOT10,SYF2,MAD2L1BP,SLFN11,PABIR1,DLG1,RBX1,ARID3A,DUSP1,CTDSP2,DYNC1LI1,PSME3,PSMD14,CTDSPL,EP300,DACT1,MAD2L2,PLK2,VPS4A,TOPBP1,PRMT1,MIIP,TNKS1BP1,IK,MDM2,FOXO4,MRE11,RGCC,MUC1,NBN,CNOT2,CNOT4,PCNA,E2F7,PLK1,PML,DONSON,PSMA1,PSMA3,PSMA4,PSMB1,PSMB5,PSMB6,PSMC1,PSMC2,PSMC4,PSMD1,P…
GO: Biological Process	GO:0009260	ribonucleotide biosynthetic process		5.08e-05	0.6317	0.001003	0.01003	107	327	ACACA,ACACB,ACAT1,ACLY,ADCY3,ADCY6,ADK,PARP1,ADSL,PDP2,AK1,AK2,AK4,ALDOA,AMPD2,ADCY4,NUDT2,SLC25A12,ATP5MC1,ATP5MC2,ATP5MC3,ATP6V1A,BCL2L1,BDNF,BID,MPC2,COX6C,COX7B,COX10,VPS9D1,ELOVL3,CTPS1,UCK1,AK5,DLD,SLC35B3,NUPR1,HSD17B12,ACSL1,ACSL3,ACSL4,FASN,PRKAG2,UQCC2,PAICS,MPC1,UQCRQ,ACSS1,GART,GCDH,CBR4,GUK1,PARK7,ACOT7,HPRT1,SLC35B2,PANK1,MYC,MYOG,NDUFA3,NDUFA6,NDUFA8,NDUFA9,NDUFAB1,NDUFB3,NDUFB5,ND…
GO: Biological Process	GO:0031396	regulation of protein ubiquitination		5.221e-05	0.6493	0.001029	0.0103	78	224	DYSF,AKT1,WDR48,ANGPT1,BIRC2,BIRC3,RIPK2,BMI1,PER2,SPHK1,TSPO,BCL10,PTTG1IP,CAMLG,CAV1,CBLB,MTA1,CDK9,CRY1,HERPUD1,PTPN22,RBX1,ARRDC4,SENP2,SPRTN,STUB1,UBR5,FGFR3,MAD2L2,FKBP1A,DCUN1D5,SIRT7,MTOR,MALT1,GCLC,GOLGA2,GLMN,RASSF1,PARK7,U2AF2,COMMD1,DNAJA1,HSPA5,HSP90AA1,SPOPL,LIMK1,SMAD7,PEF1,TRIB2,NGF,OTUB2,PLK1,UBQLN1,DERL1,PHF23,PRKCE,MAPK9,PSEN1,PSMD10,RAB1A,WDR70,FANCI,RPS3,RPS7,SKP2,PAXIP1,KDM1…
GO: Biological Process	GO:0048878	chemical homeostasis		5.385e-05	0.6697	0.00106	0.0106	378	1369	ABCA1,ABCA3,ABL2,ACACA,ACO1,ACOX1,ADCY3,PICALM,ADCY6,ACOX2,ADM,FZD9,ADORA2A,PARP1,ADRA1B,ADRA2A,ADRB2,AGTR1,WDR35,AKT1,C1QTNF1,AKR1B1,CUL1,AMPD2,ADCY4,STIM2,ANK3,ANPEP,APOB,APP,AQP1,TNFSF11,STC2,TP63,MCU,ASPH,DYNLL1,IRS2,ATP1A1,ATP2A2,ATP2B1,ATP2B4,HYAL2,ATP6V1A,ATP6V1B1,ATP6V1B2,ATP6V0A1,RAB11A,BAK1,BCL2,BDKRB1,BDKRB2,INPP4B,BMP6,BNIP3,BOK,TSPO,C5,AP3D1,CA7,CACNB2,CACNB4,CALB2,CALM1,CALM2,CALM3,…
GO: Biological Process	GO:0010906	regulation of glucose metabolic process		5.571e-05	0.6928	0.001094	0.01095	53	139	ACACB,NLN,ADRA1B,AKT1,C1QTNF1,SLC25A12,IRS2,RGN,COX11,CRY1,DDB1,EP300,ZMPSTE24,BCKDK,NCOA2,FOXO1,SORBS1,SIRT7,MTOR,GFPT1,GPT2,GRB10,NR3C1,DUSP12,HIF1A,IGF1,IGF2,IGFBP3,IGFBP4,SLC45A3,IL6,INS,LEP,LEPR,MST1,NFE2L1,PDK2,PDK4,PFKFB2,PPP1CB,PPP1R3C,PPP1R3D,PPP1R3B,RORA,SUPT20H,STK11,TCF7L2,SIRT1,MLYCD,TP53,PHLDA2,SDHAF3,TIGAR
GO: Biological Process	GO:1901605	alpha-amino acid metabolic process		5.6e-05	0.6965	0.001099	0.01099	73	207	ACADSB,ACAT1,AHCY,ARG2,SLC25A12,ATP2B4,ALDH7A1,BCAT2,BHMT,BLMH,CBS,KYAT1,CDO1,CLN3,COMT,NOX4,CTH,CTPS1,DLD,DLST,SEPSECS,AASS,AADAT,BCKDK,FH,FPGS,MTHFS,GAMT,GART,GCDH,GFPT1,GCLC,GLDC,GLS,GLUL,SERINC3,GPT2,GOT2,PARK7,MPST,MTAP,MTR,OAT,PCMT1,IL4I1,PLOD2,ASNSD1,PRODH,PYCR1,QDPR,ADI1,THNSL2,HOGA1,SHMT1,SHMT2,SRR,SEPHS1,SPR,SLC39A8,ADHFE1,AZIN2,TDO2,ICMT,GCAT,KYAT3,SDSL,DDAH1,TST,TXNRD1,CTPS2,BHMT2,NIT…
GO: Biological Process	GO:0034622	cellular protein-containing complex assembly		5.624e-05	0.6994	0.001101	0.01102	345	1239	MKKS,CHAF1B,PICALM,ADD1,PARP1,PARP4,ADRB2,AP1B1,AHR,TDRD6,CUL4B,CUL4A,ANG,ANGPT1,GEMIN2,PIAS1,DENR,CHCHD4,PSMG1,EIF3A,EIF3F,EIF3G,LSM2,VAMP4,SRSF9,OMA1,SNAP23,BCS1L,SYNJ1,MBD2,WASF1,WASL,CALR,CAPG,CAPZA1,CAPZB,CASQ1,CAV1,PSTPIP2,FCHO2,CCNH,DNAAF1,CDH5,CETN2,ZNHIT3,SNAP29,PRUNE1,SLIT2,AP2S1,CLTB,CLTC,LMOD1,COG4,ASF1A,AHCTF1,NEK7,COX10,GEMIN5,CHD1L,CREB1,AAR2,HIGD1A,CLIP3,PDE4DIP,DNM3,GEMIN4,CLINT1…
GO: Biological Process	GO:0010332	response to gamma radiation		5.635e-05	0.7008	0.001102	0.01102	28	60	PARP1,BAK1,BCL2,BCL2L1,CDKN1A,NOX4,EGR1,TRIM13,ZMPSTE24,FANCD2,TLK2,GPX1,HSPA5,MDM2,MEN1,MYC,PNP,TMEM109,PML,POLB,PRKAA1,RNF4,CCL7,KDM1A,SOD2,TP53,WRN,TIGAR
GO: Biological Process	GO:0030834	regulation of actin filament depolymerization		5.717e-05	0.711	0.001115	0.01116	29	63	ADD1,SHROOM2,CAPG,CAPZA1,CAPZB,SEMA5A,LMOD1,VILL,ARPC2,EPS8,F2RL1,EVL,LIMA1,AVIL,TRIOBP,GSN,SCIN,DBNL,MYH9,MTPN,PIK3CA,MPHOSPH8,SWAP70,SPTBN1,SVIL,SPECC1L,TMOD1,SH3BP1,PDXP
GO: Biological Process	GO:0034030	ribonucleoside bisphosphate biosynthetic process		5.739e-05	0.7137	0.001115	0.01116	31	69	ACACA,ACACB,ACAT1,ACLY,PDP2,MPC2,ELOVL3,DLD,SLC35B3,HSD17B12,ACSL1,ACSL3,ACSL4,FASN,MPC1,ACSS1,GCDH,CBR4,ACOT7,SLC35B2,PANK1,PDK2,PDK4,PDPR,PANK3,PANK4,PANK2,SCD,ACSS2,MLYCD,PDHX
GO: Biological Process	GO:0034033	purine nucleoside bisphosphate biosynthetic process		5.739e-05	0.7137	0.001115	0.01116	31	69	ACACA,ACACB,ACAT1,ACLY,PDP2,MPC2,ELOVL3,DLD,SLC35B3,HSD17B12,ACSL1,ACSL3,ACSL4,FASN,MPC1,ACSS1,GCDH,CBR4,ACOT7,SLC35B2,PANK1,PDK2,PDK4,PDPR,PANK3,PANK4,PANK2,SCD,ACSS2,MLYCD,PDHX
GO: Biological Process	GO:0033866	nucleoside bisphosphate biosynthetic process		5.739e-05	0.7137	0.001115	0.01116	31	69	ACACA,ACACB,ACAT1,ACLY,PDP2,MPC2,ELOVL3,DLD,SLC35B3,HSD17B12,ACSL1,ACSL3,ACSL4,FASN,MPC1,ACSS1,GCDH,CBR4,ACOT7,SLC35B2,PANK1,PDK2,PDK4,PDPR,PANK3,PANK4,PANK2,SCD,ACSS2,MLYCD,PDHX
GO: Biological Process	GO:1901293	nucleoside phosphate biosynthetic process		5.783e-05	0.7192	0.001122	0.01123	130	412	ACACA,ACACB,ACAT1,ACLY,ADA,ADCY3,ADCY6,ADK,PARP1,ADSL,PDP2,AK1,AK2,AK4,ALDOA,AMPD2,ADCY4,NUDT2,SLC25A12,ATP5MC1,ATP5MC2,ATP5MC3,ATP6V1A,BCL2L1,BDNF,BID,MPC2,RRM2B,COX6C,COX7B,COX10,VPS9D1,ELOVL3,CTPS1,UCK1,DCTD,AK5,DLD,DTYMK,SLC35B3,DUT,NUPR1,NAMPT,HSD17B12,ACSL1,ACSL3,ACSL4,FASN,PRKAG2,UQCC2,PAICS,MPC1,UQCRQ,G6PD,NADK2,ACSS1,GARS1,GART,GCDH,CBR4,GUK1,NAPRT,PARK7,ACOT7,HPRT1,IDH2,SLC35B2,KARS1,PA…
GO: Biological Process	GO:0050810	regulation of steroid biosynthetic process		5.889e-05	0.7324	0.001141	0.01141	45	113	ACACA,ACACB,ADM,APOB,ASAH1,ATP1A1,BMP6,TSPO,GGPS1,H6PD,ABCG1,DHCR7,EGR1,LPCAT3,INSIG2,FASN,PMVK,DKK3,NR3C1,ERLIN2,HMGCR,HMGCS1,IDI1,IGF1,IGF2,INSIG1,LEP,MVD,NFYA,NFYB,PRKAA1,PROX1,RAN,SCD,SCAP,SNAI2,SNAI1,SOD1,SP1,SQLE,SREBF1,SREBF2,SIRT1,TM7SF2,SEC14L2
GO: Biological Process	GO:0042158	lipoprotein biosynthetic process		5.933e-05	0.7378	0.001147	0.01148	40	97	ABCA1,APOB,GPAA1,DPM2,ZDHHC23,RAB3GAP2,PIGB,CLIP3,ZDHHC9,PIGP,ZDHHC3,GBA,PGAP2,GLUL,WDR45,ZDHHC12,ZDHHC15,NMT1,ZDHHC8,PIGA,PIGC,PIGF,PIGH,PIK3C3,ZDHHC13,PPM1A,PIGW,PIGG,WIPI1,ZDHHC14,ZDHHC11,ZDHHC7,PIGV,HHAT,RABL3,WDR45B,PIGN,UGCG,MPPE1,ZDHHC20
GO: Biological Process	GO:0045333	cellular respiration		6.089e-05	0.7572	0.001176	0.01177	72	204	ACO1,ADSL,AKT1,CHCHD4,SLC25A12,SUCLA2,BDNF,BID,BNIP3,CAT,COX6C,COX7B,COX10,COX20,DLD,DLST,TRPV4,IMMP2L,ETFA,ETFB,FH,NOA1,UQCRQ,ME3,GPD1,COQ10A,AIFM2,POLG2,HIF1A,PARK7,IDH1,IDH2,IDH3B,IDH3G,MDH1,ME2,MYC,NDUFA3,NDUFA6,NDUFA8,NDUFA9,NDUFAB1,NDUFB3,NDUFB5,NDUFB7,NDUFS3,NDUFS4,NDUFS5,NDUFS8,NDUFV2,NFATC3,UQCR10,PIK3CA,NDUFB11,SDHAF2,SLC25A22,PANK2,DHTKD1,SDHA,SHMT2,COQ10B,MTFR2,SOD2,NDUFA12,ISCU,NNT,O…
GO: Biological Process	GO:0043312	neutrophil degranulation		6.498e-05	0.8081	0.001253	0.01254	151	491	SERPINA3,ABR,ACLY,STK11IP,AGA,AGL,ALDH3B1,ALDOA,ANPEP,ANXA2,PDXK,ARSB,ASAH1,RNASET2,DYNLL1,RAP2C,STX11,ATP6V0A1,SNAP23,CEACAM1,IQGAP1,CPNE3,AP1M1,CAT,CD47,CD58,CD63,CD68,ADGRE5,CHI3L1,TICAM2,SNAP29,QPCT,BRI3,METTL7A,CNN2,ARMC8,COPB1,SCAMP1,MAPK14,CST3,CSTB,TMEM63A,MLEC,CD55,IST1,CFD,CANT1,DOCK2,ACTR2,DERA,ACTR1B,DYNC1LI1,ELANE,SERPINB1,OSTF1,PSMD14,STOM,RAB9B,TUBB4B,PPIE,FPR1,PRDX4,AGPAT2,FTH1,CC…
GO: Biological Process	GO:0140053	mitochondrial gene expression		6.511e-05	0.8097	0.001253	0.01254	62	170	AARS2,MALSU1,MRPL49,TBRG4,MRPL33,PTCD1,EARS2,MRPL19,MRPL53,TRNT1,TFB1M,MRPS2,MRPS31,MRPS36,MRPL35,NGRN,MRRF,FOXO3,NOA1,UQCC2,MRPL45,PPARGC1B,MRPL48,MRPS33,TRMT10B,GARS1,MRPS30,RPUSD4,HARS1,MRPS35,GFM1,MRPS28,MRPS18B,MRPL42,MRPL13,MTIF2,MRPS21,PRKAA1,MRPL20,MRPS10,MRPL23,MRPS12,SHMT2,MRPL17,MRPS27,SUPV3L1,RPUSD3,MRPS25,TUFM,MRPL14,MRPS24,MRPS15,MRPS9,MRPL34,MRPL32,MRPL11,MRPL9,MRPL1,CHCHD10,MRPL44…
GO: Biological Process	GO:0051258	protein polymerization		6.932e-05	0.8621	0.001332	0.01333	105	322	MKKS,ADD1,ANG,WASF1,WASL,CAPG,CAPZA1,CAPZB,CASQ1,CAV1,PSTPIP2,CDH5,PRUNE1,SLIT2,LMOD1,CLIP3,DNM3,MTSS1,DBN1,FCHSD2,VILL,DIAPH2,DLG1,DNM1,ACTR3,ACTR2,ARPC2,WASF2,TRPV4,EPS8,PTK2B,FES,CAMSAP1,EVL,ARPC1A,RNF135,ARFGEF1,CDC42EP3,CYFIP2,MTOR,AVIL,CHMP3,NCKAP1,TUBG2,WASF3,GMFB,GOLGA2,GRB2,TRIOBP,GSN,CDC42EP1,UBE2K,HSP90AA1,SSH2,ARHGAP18,SCIN,JAK2,MET,DBNL,RANGRF,PYCARD,MYH9,NCK1,NUMA1,PECAM1,PFN1,MTPN,…
GO: Biological Process	GO:0043410	positive regulation of MAPK cascade		7.02e-05	0.873	0.001347	0.01348	180	601	ABL2,FZD4,FZD7,FZD8,ADRA1B,ADRA2A,ADRB2,C1QTNF1,ANGPT1,SH3RF1,MAP4K3,ZNF622,APP,CDK10,MADD,TNFSF11,PDE5A,PEA15,MARCO,RIPK2,FGF18,IQGAP1,CFLAR,MLKL,BNIP2,SPHK1,BCL10,C5,SPAG9,MTURN,CDC42,CDH2,MFHAS1,MAPKAPK2,CHI3L1,MAP4K4,ROCK2,MAGED1,GDF15,NOX4,AKAP12,TRAF4,MAPK14,RASSF2,PTPN22,RB1CC1,PJA2,DUSP5,DUSP6,EDN1,EFNA1,SORBS3,ELANE,TRPV4,EPHA4,F2R,F2RL1,SEMA3A,PTK2B,FGF10,FGFR1,FGFR3,HACD3,FPR1,ARL6IP5,…
GO: Biological Process	GO:0006611	protein export from nucleus		7.083e-05	0.8808	0.001357	0.01358	68	191	XPO5,RAE1,RANBP3,CAMK1,CHCHD4,SRSF9,CALR,CSE1L,UPF2,YTHDC1,FRAT1,EGR2,NUTF2,SRRM1,CDC40,NXF1,FYTTD1,ANP32B,SLU7,SIRT7,SARNP,NUP50,CPSF4,GLE1,NUP42,DDX19B,PARK7,U2AF2,ANKLE1,MDM2,SETD2,NCBP1,CPSF2,NUP98,UHMK1,CCHCR1,POLR2D,PPM1A,NSUN2,ALKBH5,RAN,RANGAP1,NUP85,WDR33,STRADB,SEC13,CASC3,SRSF1,SRSF2,SRSF7,IWS1,RBM22,NUP133,SMG1,SP100,SSB,XPO6,TCF7L2,TGFB1,NUP188,TP53,TSC1,NUP62,NOL6,FIP1L1,SLBP,NUP214…
GO: Biological Process	GO:0032231	regulation of actin filament bundle assembly		7.098e-05	0.8827	0.001358	0.01359	46	117	MKKS,FRMD7,PDLIM4,RHOC,CD47,CDC42,ROCK2,NOX4,MTSS1,DBN1,WASF2,SORBS3,CORO2B,DLC1,EVL,MTOR,FERMT2,CGNL1,LIMK1,SMAD3,MET,RGCC,FHOD1,PFN1,PIK3R1,PIK3R2,PTGER4,PXN,ROCK1,ARHGAP28,S100A10,CX3CL1,SDC4,ASAP3,SLC9A1,LIMCH1,SWAP70,CLASP1,ARHGEF18,TGFB3,TGFBR1,SH3PXD2B,TJP1,TSC1,ARHGEF5,PHLDB2
GO: Biological Process	GO:0043403	skeletal muscle tissue regeneration		7.213e-05	0.897	0.001374	0.01375	24	49	DYSF,FZD7,ANXA1,BCL9,CFLAR,KLF5,CAPN3,CD9,LARGE1,MAPK14,ENO3,GJA1,GPX1,IGF1,MYOG,NACA,MTPN,PKM,PLAU,PPP3CA,SOX15,TARBP2,TGFBR2,wnt10B
GO: Biological Process	GO:0071548	response to dexamethasone		7.213e-05	0.897	0.001374	0.01375	24	49	AGTR1,FBXO32,AQP1,CFLAR,CASP9,CLDN1,EDN1,EP300,FOXO1,GBA,GJB2,FIBIN,NR3C1,CBX3,IFNB1,JAK2,ERRFI1,PCK2,PCNA,DDIT4,RPS6KB1,SRD5A1,TGFB1,SMYD3
GO: Biological Process	GO:0043687	post-translational protein modification		7.217e-05	0.8975	0.001374	0.01375	117	366	KLHL13,KLHL42,SPARCL1,FBXO32,CUL4B,CUL4A,CUL1,APOB,COPS3,APP,STC2,RAB11A,SOCS2,SPSB3,CALU,SOCS3,CDH2,ERCC8,ASB9,ASB7,PSMF1,VCAN,SOCS5,CST3,UBE2F,DCAF4,NEURL2,DCAF8,CUL7,DDB1,LCMT2,FBXL3,FBXL5,KLHL3,FBXO22,KLHL21,RBX1,KLHL5,PDIA6,COPS4,PSME3,PSMD14,EPAS1,CCDC8,FSTL3,GOLM1,KBTBD7,FBN1,EVA1A,FN1,DTL,FUCA2,KBTBD8,KLHL20,CKAP4,SPSB2,PRSS23,TTL,FBXL20,HIF1A,COMMD1,IGFBP3,IGFBP4,IGFBP5,IL6,STT3A,LAMB1,L…
GO: Biological Process	GO:0071407	cellular response to organic cyclic compound		7.302e-05	0.908	0.001388	0.01389	187	628	NCOA3,NRIP1,ARID1A,ADCY3,ADCY6,PARP1,MAVS,AGTR1,OSBPL7,AHR,AKT1,FBXO32,RAE1,ANXA1,CALCOCO1,APLP1,AQP8,APP,AQP1,ARNTL,PLPP1,TP63,DDRGK1,ATP1A1,ATP2B1,ATP2B4,URI1,BDNF,BLM,CFLAR,ZFP36L1,KLF9,KLF5,MBD2,CALR,CASP9,CAV1,RUNX1,CBFB,PIAS2,CCNA2,CDC5L,CDK4,CEBPB,CHRM5,SLC9A3R1,AKAP7,COL1A1,ROCK2,NOX4,SIN3A,CRY1,NCOR2,GNA14,SAFB2,CTNNA1,DDX5,DHX9,PQBP1,ACTR2,EDN1,ARPC2,EGR1,INSIG2,FLOT1,EP300,ESRRG,DTNBP1…
GO: Biological Process	GO:0048863	stem cell differentiation		7.398e-05	0.92	0.001405	0.01405	96	290	A2M,NCOA3,EOMES,TEAD2,TP63,PHACTR4,RBM24,HESX1,SEMA5A,RUNX1,CBFB,CDH2,OCIAD2,PSMF1,PUM1,PHF19,MSI2,L3MBTL2,RDH10,EDN1,EFNB1,KLHL12,PSME3,GREM1,PSMD14,ENG,FAM172A,EXT1,CITED2,SEMA3A,YTHDF2,FOXC2,SEMA6C,SEMA4F,SEMA3C,FN1,FOLR1,FRZB,KBTBD8,NRG1,HIF1A,FOXA1,HES1,RBPJ,KRT18,LAMA5,LIF,MEOX1,PEF1,KMT2A,FOXO4,MSX1,SETD2,METTL5,NFE2L2,NOTCH1,OSM,SEMA5B,PITX2,TAPT1,MAPK1,EIF2AK2,PSMA1,PSMA3,PSMA4,PSMB1,PSM…
GO: Biological Process	GO:0046939	nucleotide phosphorylation		7.45e-05	0.9264	0.001412	0.01413	55	147	AK1,AK4,ALDOA,RAE1,APP,ARNT,IER3,AK5,DTYMK,NUPR1,ENO2,ENO3,EP300,PRKAG2,NUP50,GALE,GAPDH,GPD1,NUP42,GUK1,SLC2A6,HIF1A,PNKP,HK1,HK2,HTR2A,IGF1,INS,LDHA,MYC,MYOG,PGM2L1,NME1,NME3,NME4,NUP98,PFKFB2,PFKP,PGM1,PKM,DDIT4,PRKAA1,PSEN1,NUP85,DHTKD1,SEC13,HKDC1,NUP133,STAT3,NUP188,TPI1,NUP62,MTCH2,TIGAR,NUP214
GO: Biological Process	GO:0042157	lipoprotein metabolic process		7.487e-05	0.9311	0.001417	0.01418	52	137	ABCA1,APOB,APOD,GPAA1,DPM2,ZDHHC23,RAB3GAP2,PIGB,CLIP3,ABHD12,ZDHHC9,PIGP,ZDHHC3,GBA,PGAP2,GLUL,WDR45,ZDHHC12,LYPLA2,ZDHHC15,LDLR,LEP,LRP1,LYPLAL1,NMT1,ZDHHC8,PIGA,PIGC,PIGF,PIGH,PIK3C3,ZDHHC13,PPM1A,PIGW,PIGG,WIPI1,ZDHHC14,ZDHHC11,ABHD10,ZDHHC7,PIGV,HHAT,ANGPTL8,RABL3,APOL6,WDR45B,PIGN,UGCG,APOL2,APOLD1,MPPE1,ZDHHC20
GO: Biological Process	GO:0002791	regulation of peptide secretion		7.527e-05	0.936	0.001423	0.01423	121	381	ABAT,ADORA2A,ADRA2A,ANG,SLC25A4,ANXA1,MADD,CASK,ARNTL,TNFSF11,MCU,DYNLL1,IRS2,BMP6,APLN,PER2,ARHGEF7,BSG,CACNA2D2,RHBDD3,LRP5L,MAP4K4,MPC2,MYRIP,CPT1A,ABCG1,RASL10B,RAB11FIP3,PARD6A,SERGEF,ENSA,EP300,APBB3,F2R,F2RL1,ACSL4,SLC9B2,UQCC2,TM7SF3,SERP1,GJA1,GLRX,GLUL,GPER1,ADTRP,GRP,HADH,HIF1A,HMGCR,ICA1,IDH2,IGF1,IL6,INHBB,INS,ITPR1,ITPR2,JAK2,KCNB1,KCNN4,KCNS3,LEP,LEPR,LIF,SYTL4,LRP1,MMP13,PIWIL4,PH…
GO: Biological Process	GO:0032924	activin receptor signaling pathway		7.575e-05	0.942	0.001429	0.0143	25	52	ACVR1B,ACVR2A,ACVRL1,BMPR2,MAGI2,FSTL3,CITED2,DACT1,FGF10,FST,FKBP1A,TGIF2,INHBB,SMAD3,SMAD7,MEN1,SYNJ2BP,SKI,NOMO3,NOMO1,TGFBR1,TGFBR2,TGIF1,GDF6,ACVR1C
GO: Biological Process	GO:1902679	negative regulation of RNA biosynthetic process		7.634e-05	0.9494	0.001434	0.01435	395	1442	NRIP1,HIPK1,RBM10,ARID1A,SCAF4,EOMES,PARP1,BEND6,AHR,ZNF398,UXT,ZNF282,SAMD1,KLF11,TSHZ3,YBX3,APP,CGGBP1,BHLHE40,PIAS1,ARNTL,ASAH1,TP63,RBAK,SIX5,ZFHX3,RERE,URI1,CCND1,BCL3,BCL6,HESX1,BMI1,BMP6,PER3,PER2,KLF5,MBD2,CALR,CAPN3,CAV1,RUNX1,RUNX1T1,CBFB,LDB2,CCND3,RGN,MTA1,SAMD11,DEDD,ZMYM5,CDK2,MTA2,CDKN1C,CDKN2A,MSC,CEBPB,CEBPD,CIART,CHD4,SNX6,DNAJB5,PRDX5,NIPBL,PLK3,ASF1A,ZNF345,MAGED1,WWTR1,SIN3A,…
GO: Biological Process	GO:0042542	response to hydrogen peroxide		7.635e-05	0.9495	0.001434	0.01435	60	164	ADA,AKR1B1,STK24,ANXA1,AQP1,RHOB,BAK1,BCL2,BNIP3,SPHK1,CAPN2,CAT,COL1A1,CRK,NQO1,DUSP1,NET1,KLF2,PTK2B,FOXO1,FOXO3,OSER1,TXNIP,HSPH1,MAP1LC3A,GLRX,GPX1,ZNF277,HDAC2,HGF,PARK7,HP,IL6,JUN,LDHA,MAP3K5,MET,NFE2L2,PAWR,PCNA,PDGFRB,PLD2,PPP2CB,PRKAA1,MAPK13,PYCR1,ANKZF1,RPS3,SDC1,PDGFD,SOD1,SOD2,STAT6,SIRT1,TP53,TRPC6,PINK1,RNF112,FOSL1,CBX8
GO: Biological Process	GO:0050714	positive regulation of protein secretion		7.635e-05	0.9495	0.001434	0.01435	60	164	ABAT,ADORA2A,ANG,CASK,MCU,DYNLL1,IRS2,BMP6,BSG,MPC2,MYRIP,ABCG1,PARD6A,EP300,APBB3,F2RL1,ACSL4,TM7SF3,SERP1,GJA1,GLRX,GLUL,GPER1,HIF1A,IGF1,JAK2,KCNN4,LEPR,SYTL4,LRP1,MMP13,PHPT1,MYH10,NNAT,PCK2,PFKFB2,PPP3CB,PRKCE,PTBP1,PTGER4,GOLPH3L,WLS,CAMK2N1,MYO18A,SYBU,FRMD4A,EXOC1,SOX4,GOLPH3,TCF7L2,SIRT1,TGFB1,TGFB3,TLR4,CD2AP,NR1H2,VEGFC,EZR,NADK,GPR68
GO: Biological Process	GO:0009306	protein secretion		7.674e-05	0.9544	0.001439	0.0144	138	444	ABAT,ABCA1,ADORA2A,ADRA2A,C1QTNF5,ANG,SLC25A4,ANXA1,MADD,CASK,ARNTL,MCU,DYNLL1,IRS2,BMP6,PER2,BSG,CANX,CACNA2D2,RHBDD3,LRP5L,MAP4K4,MPC2,MYRIP,CPT1A,PDIA4,ABCG1,RAB11FIP3,PARD6A,ARFGAP3,SERGEF,TVP23B,CYB5R4,NAGPA,ENSA,EP300,APBB3,F2R,F2RL1,ACSL4,SLC9B2,UQCC2,TM7SF3,SERP1,GJA1,RAB10,GLRX,GLUL,GPER1,ADTRP,HADH,HIF1A,PARK7,HMGCR,ICA1,IDH2,IGF1,IL6,INHBB,INS,ITPR1,ITPR2,JAK2,KCNB1,KCNN4,KCNS3,LEP,LEP…
GO: Biological Process	GO:0043123	positive regulation of I-kappaB kinase/NF-kappaB signaling		7.694e-05	0.9569	0.001441	0.01442	67	188	ABL2,MAVS,BIRC2,BIRC3,RHOC,TNFSF11,RIPK2,FADD,TNFRSF10B,CFLAR,BCL10,LURAP1,MAP3K14,TICAM2,CTH,DDX1,CANT1,GOLT1B,IRAK4,TRIM13,F2R,F2RL1,TFG,FKBP1A,CXXC5,TMEM101,RBCK1,TRAF3IP2,PLK2,GJA1,MALT1,PIM2,TRIM52,AKAP13,TRIM5,SLC35B2,LTBR,MAP3K3,CCDC22,ZDHHC13,TNIP2,PPM1A,PRKCE,PRKD1,RNF31,TRIM68,TRIM27,WLS,S100A4,S100A13,GPR89A,TNFRSF19,CX3CL1,SLC20A1,TMEM106A,NDFIP1,TGM2,TLR4,TNFRSF1A,TRAF5,NUP62,UBE2I,U…
GO: Biological Process	GO:0090305	nucleic acid phosphodiester bond hydrolysis		7.807e-05	0.9709	0.001458	0.01459	102	312	PARP1,CUL4B,CUL4A,ANG,NOP14,RNASET2,POLD4,RNASEH1,NUDT16,DIS3L,CNOT8,NOCT,SAMHD1,CHD1L,REXO2,CSTF3,DDB1,DDX1,DFFB,PAN2,DNASE2,RBX1,DXO,PAM16,AGO1,G3BP1,LACTB2,RCL1,PAN3,ERCC1,ERCC3,ERCC5,ZRANB3,POP5,PCF11,POLD3,CPSF4,POP1,GTF2H3,PNKP,EXOSC8,HMGB2,DCP2,IGFBP3,IL6,ANKLE1,AGO4,MOV10,MRE11,NOB1,PIWIL4,DROSHA,NCBP1,ZC3H12B,PELO,CPSF2,CNOT2,YBEY,NTHL1,PARN,PCNA,ENPP2,SLX1B,PLSCR1,EXOSC9,EXOSC10,POLE,PO…
GO: Biological Process	GO:0010632	regulation of epithelial cell migration		7.807e-05	0.9709	0.001458	0.01459	102	312	AAMP,RHOJ,ACVRL1,AKT1,ANGPT1,ANXA1,EPB41L5,AQP1,RHOB,ARSB,ATP2B4,RAB11A,FGF18,CEACAM1,BMPR2,BSG,CALR,SEMA5A,SCARB1,CD63,SLIT2,MAP4K4,ROCK2,BCAR1,MAPK14,HDAC9,DCN,GAB2,IQSEC1,MARVELD3,HBEGF,EDN1,EFNA1,EPHA2,SEMA3A,PTK2B,FGF7,FGF10,FGFR1,FOXC2,EVL,HDAC7,MTOR,PLK2,SRPX2,GLUL,MAPRE2,STRAP,ATOH8,HAS2,HIF1A,IGF1,IGF2,ITGA2,JUN,MAP3K3,MEOX2,MET,RGCC,GLIPR2,NFE2L2,NOTCH1,SERPINE1,ENPP2,CARD10,PFN1,PIK3C2…
GO: Biological Process	GO:1903532	positive regulation of secretion by cell		7.858e-05	0.9772	0.001465	0.01466	116	363	ABAT,ACVR2A,ADORA2A,C1QTNF1,ANG,CASK,TNFSF11,MCU,DYNLL1,IRS2,BCL2L1,BMP6,APLN,ARHGEF7,BSG,SPHK1,CACNB2,RUNX1,HGS,RAB9A,MPC2,VPS4B,MYRIP,CREB1,ABCG1,RASL10B,GAB2,PARD6A,DPYSL2,EDN1,EP300,APBB3,DTNBP1,F2RL1,ACSL4,FGFR1,VPS4A,TM7SF3,SERP1,GJA1,GLRX,GLUL,GPER1,NR3C1,GRP,SNF8,HIF1A,IGF1,IL4R,INHBB,INS,ITGB2,JAK2,KCNB1,KCNN4,LEP,LEPR,LIF,SYTL4,LRP1,MMP13,RGCC,PHPT1,MYH10,NNAT,NMB,NPY2R,NTSR1,NUCB2,PCK2…
GO: Biological Process	GO:0009185	ribonucleoside diphosphate metabolic process		7.885e-05	0.9806	0.001466	0.01467	57	154	AK1,AK2,AK4,ALDOA,RAE1,APP,CASK,ARNT,IER3,NUDT16,TJP2,CANT1,AK5,DLG1,NUPR1,ENO2,ENO3,EP300,PRKAG2,NUP50,GALE,GAPDH,GPD1,NUP42,GUK1,SLC2A6,HIF1A,HK1,HK2,HTR2A,IGF1,INS,LDHA,MYC,MYOG,PGM2L1,NUP98,PFKFB2,PFKP,PGM1,PKM,DDIT4,PRKAA1,PSEN1,NUP85,DHTKD1,SEC13,HKDC1,NUP133,STAT3,NUP188,TPI1,NUP62,MTCH2,ENTPD7,TIGAR,NUP214
GO: Biological Process	GO:0072330	monocarboxylic acid biosynthetic process		7.888e-05	0.9809	0.001466	0.01467	81	237	ACACA,ACACB,ACADVL,ACLY,ACOX2,OSBPL7,OSBPL9,ALDH1A3,ALOX15B,ANXA1,CEACAM1,PER2,SPHK1,DAGLB,CH25H,CBR1,RGN,OSBPL3,ELOVL3,DECR2,PNPLA8,OSBPL2,LPGAT1,RDH10,EDN1,MECR,INSIG2,HSD17B12,CYP39A1,ACSL3,FASN,PRKAG2,HACD3,GAMT,ACSS1,GATM,MCAT,LIAS,ABHD2,CBR4,GSTM4,GSTP1,ERLIN2,PARK7,ACOT7,SLC45A3,INSIG1,LDHA,FADS1,FADS3,LTC4S,ACSM2B,NDUFAB1,PDK4,PKM,PLA2G4A,PRKAA1,PRKAB2,MAPK9,PROX1,PTGDS,PTGIS,PTGS2,THNSL2…
GO: Biological Process	GO:0009132	nucleoside diphosphate metabolic process		7.925e-05	0.9856	0.001471	0.01472	62	171	AK1,AK2,AK4,ALDOA,RAE1,APP,CASK,ARNT,IER3,NUDT16,ENTPD3,TJP2,CANT1,AK5,DLG1,DTYMK,NUPR1,ENO2,ENO3,EP300,PRKAG2,NUP50,GALE,GAPDH,GPD1,NUP42,GUK1,SLC2A6,HIF1A,HK1,HK2,HTR2A,IGF1,INS,LDHA,MYC,MYOG,PGM2L1,NME1,NME3,NME4,NUP98,PFKFB2,PFKP,PGM1,PKM,DDIT4,PRKAA1,PSEN1,NUP85,DHTKD1,SEC13,HKDC1,NUP133,STAT3,NUP188,TPI1,NUP62,MTCH2,ENTPD7,TIGAR,NUP214
GO: Biological Process	GO:0060541	respiratory system development		7.951e-05	0.9888	0.001474	0.01474	90	269	ABCA3,ADA,ALDH1A3,TSHZ3,ASAH1,NUMB,FGF18,HESX1,BMPR2,DNAAF1,CDC42,MSC,CHI3L1,TBX4,CREB1,NCOR2,CUX1,ADAMTSL2,DHCR7,RDH10,EP300,EPAS1,SPRY1,FSTL3,EXT1,KLF2,SEC24B,FGF7,FGF10,FGFR1,FGFR3,HIKESHI,PDPN,NPHP3,HSPB11,INSC,GLI3,LOXL3,SAV1,FOXA1,HOXA5,HES1,HSD11B1,IGF1,IGFBP5,RBPJ,KRAS,FOXP2,LAMA5,LIF,LIPA,MMP14,TMTC3,NOTCH1,NUMA1,ERRFI1,PDGFRB,PHEX,PITX2,PPP3R1,MAPK1,MAP2K1,MAP2K2,PROX1,PTK7,RARA,TMEM38B…
GO: Biological Process	GO:0048771	tissue remodeling		7.985e-05	0.993	0.001478	0.01479	77	223	GDF5,ABR,ACVRL1,ADRA1B,ADRB2,AHR,TNFSF11,BAK1,INPP4B,BGN,CEACAM1,BMPR2,CAV1,RUNX1,CBS,TPP1,LRP5L,ROCK2,KLF6,NOX4,CST3,CTSK,RASSF2,PLEKHM1,EPHA2,GREM1,EPAS1,EXT1,F2R,PTK2B,FGF10,FGFR3,FOXC2,SEMA3C,P3H4,PPARGC1B,B4GALT1,GJA1,TMEM119,RSPO3,HIF1A,HOXA3,IGF1,IGFBP5,RBPJ,IL6,IL7,LEP,LEPR,LIF,LIPA,MDM2,MITF,MMP14,NFATC3,NOTCH2,DDR2,TNFRSF11B,PDK4,PML,PPP3CA,PRKCA,DEF8,PTGER4,PTH1R,ROCK1,NCDN,TMBIM1,STAT…
GO: Biological Process	GO:1902175	regulation of oxidative stress-induced intrinsic apoptotic signaling pathway		8.068e-05	1	0.001491	0.01492	17	30	PARP1,AKT1,HSPH1,RALBP1,HTRA2,GPX1,HIF1A,PARK7,INS,MCL1,NFE2L2,P4HB,UBQLN1,SOD1,SOD2,SIRT1,PINK1
GO: Biological Process	GO:0043543	protein acylation		8.113e-05	1	0.001497	0.01498	88	262	NCOA3,SUPT3H,EP400,CAMK1,APP,ARNTL,NCOA1,BMI1,SPHK1,RPS6KA4,ZDHHC23,CHEK1,SIN3A,ATF2,CREBBP,CLIP3,CTBP1,DLD,DLST,L3MBTL2,NUPR1,PHF20L1,ZDHHC9,NAA20,ING4,EP300,CPA4,ZMPSTE24,ZDHHC3,KAT8,FOXO1,TAF6L,CTCF,GLYR1,GLUL,GTF2B,ZDHHC12,HDAC2,PARK7,NAA35,ZDHHC15,KANSL1L,LIF,KMT2A,KLF15,MUC1,MYOG,NFE2,NMT1,PER1,ZDHHC8,ZDHHC13,PPM1A,KANSL1,PRKAA1,KANSL2,PIH1D1,NAA16,ZDHHC14,NAA40,MRGBP,ZDHHC11,NAA60,JADE1,AT…
GO: Biological Process	GO:0043122	regulation of I-kappaB kinase/NF-kappaB signaling		8.261e-05	1	0.001522	0.01523	86	255	ABL2,MAVS,ANGPT1,BIRC2,BIRC3,RHOC,TNFSF11,RIPK2,FADD,TNFRSF10B,CFLAR,BCL10,LURAP1,CAPN3,MAP3K14,USP10,TICAM2,TRAF4,CTH,DDX1,CANT1,TANK,GOLT1B,OPTN,IRAK4,TRIM13,TNIP1,F2R,F2RL1,TFG,FKBP1A,CXXC5,WDR83,TMEM101,RBCK1,TRAF3IP2,PLK2,ZMYND11,GJA1,MALT1,PIM2,TRIM52,GSTP1,AKAP13,TRIM5,SLC35B2,LTBR,MAP3K3,CCDC22,PYCARD,PER1,ZFAND6,ZDHHC13,TNIP2,PPM1A,PRKCE,PRKD1,RNF31,TRIM68,TRIM27,RORA,WLS,S100A4,S100A13,…
GO: Biological Process	GO:0030522	intracellular receptor signaling pathway		8.308e-05	1	0.001526	0.01527	98	298	NCOA3,ARID1A,PARP1,MAVS,AHR,ALDH1A3,ALOX15B,CALCOCO1,BIRC2,BIRC3,ARNT,ARNTL,PLPP1,TP63,NCOA1,DDRGK1,DCBLD2,RIPK2,BDNF,KLF9,CALR,RUNX1,CBFB,PIAS2,DHRS3,CRABP2,CRY1,NCOR2,SAFB2,PUM1,PTPN22,DDX5,EP300,NR2F6,ESRRG,KLF2,CITED2,UBR5,NCOA2,RNF135,UFM1,PPARGC1B,GPER1,NR3C1,PADI2,PARK7,NR4A1,FOXA1,DNAJA1,IGF1,IRAK2,JAK2,LEP,MN1,NEDD4,NFKBIA,CNOT2,PER1,PIM1,PML,LACC1,PAGR1,PTGIS,RARA,TRIM68,RORA,UFSP2,RXRA…
GO: Biological Process	GO:0050730	regulation of peptidyl-tyrosine phosphorylation		8.308e-05	1	0.001526	0.01527	98	298	ADRA2A,ANGPT1,APP,RAP2C,HYAL2,RIPK2,BDNF,IQGAP1,BMP6,TNFSF18,SOCS3,CAV1,CBLB,SNX6,NOX4,IBTK,SOCS5,CTF1,PTPN22,DOCK3,ABI1,SH2B3,HBEGF,EFNA1,GREM1,EPHA4,PTK2B,FGF7,FGF10,FGFR3,MTOR,HSPH1,GHR,HDAC2,HGF,NRG1,CADM4,HES1,HTR2A,IFNAR1,IGF1,IGF2,IL6,IL6R,IL6ST,IL7,INS,IRF1,ITGA5,ITGB2,JAK2,LEP,LIF,LRP4,NEDD9,NTF3,OSM,ERRFI1,PDGFRB,ENPP2,PECAM1,PARP14,PPP2CA,PPP2R1A,PRKCA,PRKCE,PRNP,PSEN1,PTGER4,PTPN1,PTP…
GO: Biological Process	GO:2000045	regulation of G1/S transition of mitotic cell cycle		8.506e-05	1	0.00156	0.01561	68	192	AKT1,CUL4B,CUL4A,ANXA1,CDK10,CCND1,BCL2,BID,CACNB4,CTDSP1,CCND3,CDK2,CDK4,CDKN1A,CDKN2A,CDKN2B,CDKN2C,CDKN2D,CNOT8,PLK3,ADAMTS1,CNOT10,CREBBP,SLFN11,DLG1,ARID3A,CTDSP2,EIF4G1,SENP2,PSME3,CTDSPL,EP300,DACT1,FGF10,ANP32B,PDPN,PLK2,LSM10,PRMT1,ID2,TNKS1BP1,MDM2,RGCC,MUC1,CNOT2,CNOT4,PCNA,E2F7,PML,PSME1,PSME2,PTPN6,RBL1,RBL2,APPL2,JADE1,CCL2,CNOT1,MYO16,SOX4,KMT2E,TCF3,TFDP1,MEPCE,TP53,WEE1,PCBP4,GJC2
GO: Biological Process	GO:0002366	leukocyte activation involved in immune response		8.554e-05	1	0.001567	0.01568	221	760	SERPINA3,ABR,ACLY,DYSF,ADA,STK11IP,EOMES,AGA,AGL,ALDH3B1,ALDOA,ANPEP,ANXA1,ANXA2,PDXK,ARSB,ASAH1,RNASET2,DYNLL1,RAP2C,STX11,ATP6V0A1,DOCK11,RIPK2,SNAP23,BCL3,BCL6,CEACAM1,IQGAP1,CPNE3,AP1M1,TNFSF18,CAT,CD19,CD47,CD58,CD63,CD68,ADGRE5,CHI3L1,TICAM2,SNAP29,SNX6,QPCT,BRI3,METTL7A,CNN2,IL27RA,ARMC8,COPB1,SCAMP1,MAPK14,SOCS5,CST3,CSTB,CX3CR1,TMEM63A,MLEC,CD55,IST1,GAB2,CFD,CANT1,DOCK2,ACTR2,DERA,ACTR1…
GO: Biological Process	GO:0035592	establishment of protein localization to extracellular region		8.61e-05	1	0.001575	0.01575	138	445	ABAT,ABCA1,ADORA2A,ADRA2A,C1QTNF5,ANG,SLC25A4,ANXA1,MADD,CASK,ARNTL,MCU,DYNLL1,IRS2,BMP6,PER2,BSG,CANX,CACNA2D2,RHBDD3,LRP5L,MAP4K4,MPC2,MYRIP,CPT1A,PDIA4,ABCG1,RAB11FIP3,PARD6A,ARFGAP3,SERGEF,TVP23B,CYB5R4,NAGPA,ENSA,EP300,APBB3,F2R,F2RL1,ACSL4,SLC9B2,UQCC2,TM7SF3,SERP1,GJA1,RAB10,GLRX,GLUL,GPER1,ADTRP,HADH,HIF1A,PARK7,HMGCR,ICA1,IDH2,IGF1,IL6,INHBB,INS,ITPR1,ITPR2,JAK2,KCNB1,KCNN4,KCNS3,LEP,LEP…
GO: Biological Process	GO:1903507	negative regulation of nucleic acid-templated transcription		8.65e-05	1	0.00158	0.01581	394	1440	NRIP1,HIPK1,RBM10,ARID1A,SCAF4,EOMES,PARP1,BEND6,AHR,ZNF398,UXT,ZNF282,SAMD1,KLF11,TSHZ3,YBX3,APP,CGGBP1,BHLHE40,PIAS1,ARNTL,ASAH1,TP63,RBAK,SIX5,ZFHX3,RERE,URI1,CCND1,BCL3,BCL6,HESX1,BMI1,BMP6,PER3,PER2,KLF5,MBD2,CALR,CAPN3,CAV1,RUNX1,RUNX1T1,CBFB,LDB2,CCND3,MTA1,SAMD11,DEDD,ZMYM5,CDK2,MTA2,CDKN1C,CDKN2A,MSC,CEBPB,CEBPD,CIART,CHD4,SNX6,DNAJB5,PRDX5,NIPBL,PLK3,ASF1A,ZNF345,MAGED1,WWTR1,SIN3A,GTF2…
GO: Biological Process	GO:0007254	JNK cascade		8.696e-05	1	0.001586	0.01587	76	220	FZD7,AKT1,SH3RF1,MAP4K3,ZNF622,APP,TNFSF11,RIPK2,MLKL,BCL10,SPAG9,MTURN,CDC42,MFHAS1,MAP4K4,TRAF4,RASSF2,PTPN22,RB1CC1,PJA2,MARVELD3,DUSP3,HIPK3,IRAK4,TRPV4,F2RL1,SEMA3A,PTK2B,DACT1,HACD3,ZMYND11,CRACR2A,RAPGEF1,GSTP1,MAP4K5,DNAJA1,NKD1,DIXDC1,INS,IRAK2,LTBR,MAP3K5,MEN1,DBNL,HIPK2,PYCARD,GADD45B,ROR2,PAFAH1B1,PER1,MDFIC,MAPK9,MAP2K7,PTGER4,PTPN1,RAP2A,STRADB,TNFRSF19,MAP2K4,SFRP2,SFRP4,SFRP5,MAPK…
GO: Biological Process	GO:0006415	translational termination		9.074e-05	1	0.001652	0.01653	42	105	MRPL49,MRPL33,MRPL19,MRPL53,MRPS2,MRPS31,MRPS36,MRPL35,MRRF,MRPL45,MRPL48,MRPS33,MRPS30,GLE1,GSPT1,MRPS35,MRPS28,MRPS18B,MRPL42,MRPL13,MRPS21,MRPL20,MRPS10,OGFOD1,MRPL23,MRPS12,MRPL17,MRPS27,MRPS25,MRPL14,MRPS24,MRPS15,MRPS9,MRPL34,MRPL32,MRPL11,MRPL9,MRPL1,MRPL44,JMJD4,MRPS22,MRPL52
GO: Biological Process	GO:0045892	negative regulation of transcription, DNA-templated		9.202e-05	1	0.001673	0.01674	393	1437	NRIP1,HIPK1,RBM10,ARID1A,SCAF4,EOMES,PARP1,BEND6,AHR,ZNF398,UXT,ZNF282,SAMD1,KLF11,TSHZ3,YBX3,APP,CGGBP1,BHLHE40,PIAS1,ARNTL,TP63,RBAK,SIX5,ZFHX3,RERE,URI1,CCND1,BCL3,BCL6,HESX1,BMI1,BMP6,PER3,PER2,KLF5,MBD2,CALR,CAPN3,CAV1,RUNX1,RUNX1T1,CBFB,LDB2,CCND3,MTA1,SAMD11,DEDD,ZMYM5,CDK2,MTA2,CDKN1C,CDKN2A,MSC,CEBPB,CEBPD,CIART,CHD4,SNX6,DNAJB5,PRDX5,NIPBL,PLK3,ASF1A,ZNF345,MAGED1,WWTR1,SIN3A,GTF2IRD1,C…
GO: Biological Process	GO:0002274	myeloid leukocyte activation		9.234e-05	1	0.001676	0.01677	207	707	SERPINA3,ABR,ACLY,DYSF,STK11IP,AGA,AGL,ALDH3B1,ALDOA,ANPEP,ANXA2,APP,PDXK,ARSB,ASAH1,RNASET2,DYNLL1,RAP2C,STX11,HYAL2,ATP6V0A1,TNFSF9,SNAP23,CEACAM1,IQGAP1,SPHK1,CPNE3,AP1M1,BCL10,CAT,CD47,CD58,CD63,CD68,ADGRE5,MFHAS1,CHI3L1,TICAM2,SNAP29,SNX6,QPCT,BRI3,METTL7A,CNN2,ARMC8,COPB1,SCAMP1,MAPK14,CST3,CSTB,CX3CR1,TMEM63A,MLEC,CD55,IST1,GAB2,CFD,PJA2,CANT1,DOCK2,ACTR2,DERA,ACTR1B,NAMPT,DYNC1LI1,ELANE,S…
GO: Biological Process	GO:0043903	regulation of biological process involved in symbiotic interaction		9.474e-05	1	0.001718	0.01718	73	210	ADARB1,MAVS,BCL2,BANF1,BSG,CAV1,CDK9,VPS4B,CREBBP,DDB1,DDX5,DHX9,SETDB1,TRIM13,STOM,TNIP1,F2RL1,FBLN1,PPIE,HACD3,CHMP3,FUCA2,VPS4A,GSN,GTF2F2,SNF8,TRIM5,IFNB1,ILF3,APOBEC3F,LY6E,MRE11,NBN,NOTCH1,OAS2,P4HB,PFN1,PLSCR1,PML,MDFIC,POLR2A,POLR2C,POLR2D,POLR2G,POLR2I,MPHOSPH8,EIF2AK2,PROX1,PTX3,TMEM39B,TRIM68,TRIM27,RNASEL,TMEM39A,FAM111A,SLPI,TRIM35,SRPK1,SRPK2,STAU1,SUPT4H1,EXOC7,TARBP2,DYNLT1,KPNA6,…
GO: Biological Process	GO:0006929	substrate-dependent cell migration		9.803e-05	1	0.001774	0.01775	18	33	ABL2,EPB41L5,SHTN1,SLIT2,TNFRSF12A,FBLN1,FGFR1,FN1,STON1,ITGA2,MYH10,NCK1,ROBO1,ITGA11,SNAI2,ANKS1A,CD2AP,VEGFC
GO: Biological Process	GO:0120161	regulation of cold-induced thermogenesis		9.938e-05	1	0.001794	0.01795	54	145	ADRB2,ALDH1A1,ARNTL,OMA1,PER2,CAV1,CEBPB,PCTP,CMKLR1,CPT2,ELOVL3,SLC25A44,EPAS1,ESRRG,FABP4,ACSL1,TRPV2,FH,FOXC2,PPARGC1B,GATM,GJA1,GNAS,GRB10,ADAMTS5,HADH,HOXC10,RBPJ,DOCK7,IL4R,JAK2,LEP,LEPR,LNPEP,MFAP2,NOTCH1,NOVA2,PLCL1,PRKAB2,RHEB,APPL2,SCD,KDM1A,KDM3A,ACOT13,STAT6,STK11,PDGFC,THRA,TLR4,UCP2,NR1H2,VEGFA,wnt10B
GO: Biological Process	GO:0106106	cold-induced thermogenesis		9.938e-05	1	0.001794	0.01795	54	145	ADRB2,ALDH1A1,ARNTL,OMA1,PER2,CAV1,CEBPB,PCTP,CMKLR1,CPT2,ELOVL3,SLC25A44,EPAS1,ESRRG,FABP4,ACSL1,TRPV2,FH,FOXC2,PPARGC1B,GATM,GJA1,GNAS,GRB10,ADAMTS5,HADH,HOXC10,RBPJ,DOCK7,IL4R,JAK2,LEP,LEPR,LNPEP,MFAP2,NOTCH1,NOVA2,PLCL1,PRKAB2,RHEB,APPL2,SCD,KDM1A,KDM3A,ACOT13,STAT6,STK11,PDGFC,THRA,TLR4,UCP2,NR1H2,VEGFA,wnt10B
GO: Biological Process	GO:1903362	regulation of cellular protein catabolic process		0.0001007	1	0.001816	0.01817	89	267	F8A1,OSBPL7,AKT1,ANXA2,PIAS1,DDRGK1,PTTG1IP,USP13,CAMLG,CAV1,RGN,TMEM67,PLK3,PSMF1,CSNK1A1,CSNK2A2,SOCS5,HERPUD1,PABIR1,RNF144B,FBXL5,FBXO22,RBX1,NUPR1,EFNA1,PSME3,PSMD14,EPHA4,STUB1,WAC,PTK2B,DACT1,ARIH2,ZER1,UQCC2,PLK2,GBA,GCLC,TLK2,GPX1,GLMN,UBE2K,PARK7,COMMD1,HSP90AA1,ATP5IF1,LDLR,LRP1,SMAD7,MAP1A,MDM2,TRIB2,CCDC22,HIPK2,MSN,RNF19B,TMTC3,NFE2L1,NFE2L2,FURIN,PLK1,PML,UBQLN1,MAPK9,PSEN1,PSMC1,P…
GO: Biological Process	GO:0031333	negative regulation of protein-containing complex assembly		0.0001009	1	0.001816	0.01817	59	162	MKKS,ADD1,ULK1,BIRC2,LMO4,CAPG,CAPZA1,CAPZB,CDC42,CDH5,SLIT2,LMOD1,CLIP3,VILL,JAM3,ARPC2,CRBN,EP300,EPS8,DACT1,EVL,ARFGEF1,AVIL,GBA,TRIOBP,GSN,PARK7,HSPA5,SSH2,SCIN,LAMP2,DBNL,MYH9,PECAM1,PFN1,MTPN,SSH1,PPM1A,MPHOSPH8,PTGER4,SSH3,PEX5,RAF1,SGK1,MAPRE1,PFN4,DKK1,SOX9,SPTBN1,KANK1,SVIL,TBCD,THRA,TMOD1,VDAC2,TRIM9,PMEPA1,CTNNBIP1,TMSB15B
GO: Biological Process	GO:0050770	regulation of axonogenesis		0.0001019	1	0.001831	0.01832	68	193	PICALM,ULK1,LRRC4C,SHTN1,TRAK2,ATP5MC1,RAB11A,BDNF,BMPR2,SEMA5A,CDH2,CHN1,SLIT2,CRABP2,ULK2,IST1,DBN1,UST,ACTR3,EFNA1,EFNB3,EIF4G2,EP300,EPHA4,EPHB2,EPHB3,TNFRSF12A,SEMA3A,TRPV2,SEMA6C,SEMA4F,SEMA3C,FN1,GDI1,LINGO1,NRG1,DIXDC1,ILK,LIMK1,LRP1,LRP4,MCF2,DBNL,NGF,PAFAH1B1,SEMA5B,PLXNB1,PLXNB3,MAP2K1,MAP2K2,PSEN1,ROBO1,CXCL12,SEMA3F,PLXNA3,TRAK1,SPART,PLXND1,STK11,KIF13B,THY1,TIAM1,MACF1,TSC2,VEGFA,R…
GO: Biological Process	GO:0035307	positive regulation of protein dephosphorylation		0.0001033	1	0.001854	0.01855	23	47	CALM1,CALM2,CALM3,CDH5,NSMF,MAGI2,CNEP1R1,VRK3,DLC1,MTOR,GBA,ITGA1,JAK2,PAWR,PDGFRB,PPP2CA,PTPA,PTBP1,SMPD1,TGFB1,PPP1R15A,PINK1,SLC39A10
GO: Biological Process	GO:0031958	corticosteroid receptor signaling pathway		0.0001078	1	0.001931	0.01932	12	18	ARID1A,ARNTL,BDNF,CALR,CRY1,NCOA2,NR3C1,JAK2,NEDD4,PER1,LMO3,YWHAH
GO: Biological Process	GO:0001892	embryonic placenta development		0.0001098	1	0.001964	0.01966	43	109	NCOA3,EOMES,ADM,AKT1,ARNT,NCOA1,ZFP36L1,SOCS3,CDKN1C,CEBPB,DNAJB6,SENP2,EPAS1,ERF,CITED2,SPINT2,TMED2,GRB2,RSPO3,HIF1A,HES1,SYDE1,IGF2,RBPJ,KRT19,LIF,SETD2,NFE2,E2F7,EGLN1,MAPK1,MAP2K1,GGNBP2,PLCD3,SNAI1,SOX15,SP1,NCOA6,STK3,PHLDA2,VCAM1,wnt2,FZD5
GO: Biological Process	GO:0032922	circadian regulation of gene expression		0.000111	1	0.001983	0.01984	31	71	NRIP1,AHR,BHLHE40,ARNTL,ZFHX3,PER3,PER2,MTA1,CIART,NOCT,MAGED1,CRY1,NAMPT,EGR1,PRMT5,NCOA2,GFPT1,HDAC2,ID2,ID3,KMT2A,NPAS2,PER1,PML,PPP1CB,BHLHE41,RBM4,RELB,RORA,MYCBP2,SIRT1
GO: Biological Process	GO:0002283	neutrophil activation involved in immune response		0.0001118	1	0.001992	0.01993	151	496	SERPINA3,ABR,ACLY,STK11IP,AGA,AGL,ALDH3B1,ALDOA,ANPEP,ANXA2,PDXK,ARSB,ASAH1,RNASET2,DYNLL1,RAP2C,STX11,ATP6V0A1,SNAP23,CEACAM1,IQGAP1,CPNE3,AP1M1,CAT,CD47,CD58,CD63,CD68,ADGRE5,CHI3L1,TICAM2,SNAP29,QPCT,BRI3,METTL7A,CNN2,ARMC8,COPB1,SCAMP1,MAPK14,CST3,CSTB,TMEM63A,MLEC,CD55,IST1,CFD,CANT1,DOCK2,ACTR2,DERA,ACTR1B,DYNC1LI1,ELANE,SERPINB1,OSTF1,PSMD14,STOM,RAB9B,TUBB4B,PPIE,FPR1,PRDX4,AGPAT2,FTH1,CC…
GO: Biological Process	GO:0002793	positive regulation of peptide secretion		0.0001118	1	0.001992	0.01993	69	197	ABAT,ADORA2A,ANG,CASK,TNFSF11,MCU,DYNLL1,IRS2,BMP6,APLN,ARHGEF7,BSG,MPC2,MYRIP,ABCG1,RASL10B,PARD6A,EP300,APBB3,F2RL1,ACSL4,TM7SF3,SERP1,GJA1,GLRX,GLUL,GPER1,GRP,HIF1A,IGF1,INS,JAK2,KCNN4,LEPR,LIF,SYTL4,LRP1,MMP13,PHPT1,MYH10,NNAT,NPY2R,PCK2,PFKFB2,PPP3CB,PRKCE,PTBP1,PTGER4,GOLPH3L,WLS,CAMK2N1,ITSN1,MYO18A,SYBU,FRMD4A,EXOC1,SOX4,GOLPH3,TCF7L2,SIRT1,TGFB1,TGFB3,TLR4,CD2AP,NR1H2,VEGFC,EZR,NADK,GPR68
GO: Biological Process	GO:0097345	mitochondrial outer membrane permeabilization		0.0001154	1	0.002053	0.02054	27	59	FZD9,TP63,BAK1,BCL2,BID,BNIP3,BNIP3L,BOK,IER3,SH3GLB1,EYA2,ACAA2,GCLC,YWHAQ,ATP5IF1,BLOC1S2,NMT1,PPP3R1,RHOT1,TFDP1,TP53,TP53BP2,VDAC2,YWHAH,YWHAZ,CHCHD10,ZNF205
GO: Biological Process	GO:0009612	response to mechanical stimulus		0.0001166	1	0.002072	0.02073	82	243	MKKS,GDF5,ABL2,AKT1,AQP1,ATP1A1,BAK1,FADD,TNFRSF10B,TNFRSF10A,BDKRB1,BMP6,BNIP3,BCL10,MBD2,MAP3K14,CAV1,CDH2,CHEK1,CHI3L1,ERCC8,CNN2,COL1A1,COL3A1,WHRN,COL11A1,MAPK14,ABHD12,PIEZO1,DCN,DMD,CASP8AP2,EDN1,TMEM120A,TRPV4,ENG,ETV1,ADGRV1,PTK2B,FOS,TXNIP,POSTN,GJA1,GSN,HTR2A,HTR7,IGF1,IGFBP2,IRF1,ITGA2,JUN,KCNK2,FOXP2,LTBR,MMP7,MMP14,MYC,NFKBIA,PAWR,MTPN,SLC38A2,PIK3CA,USP53,PTCH1,PTGER4,RAF1,RPS6KB1,…
GO: Biological Process	GO:0006900	vesicle budding from membrane		0.0001172	1	0.002078	0.02079	252	884	ABCA1,CLTCL1,ABL2,RHOJ,RAB22A,PICALM,ADD1,ADM,ADRB2,NCEH1,ULK1,ARHGAP21,ANGPT1,MCFD2,ANXA2,APLP1,APOB,APP,DENND1A,KHSRP,USO1,NUMB,VAMP4,MARCO,GBF1,BCL2L1,CEACAM1,BICD1,APLN,SYNJ1,SYNJ2,SPHK1,WASF1,AP3D1,WASL,CALM1,CALM3,CALR,CAMLG,CANX,CXCL16,CAV1,FCHO2,MTMR6,CD9,RABEP1,SCARB1,SCARB2,CD47,CD63,CD151,REPS2,CDC42,SCARF2,PDLIM7,MAPKAPK2,TRIP10,CD163,AP1S1,AP2S1,CLN3,CLTB,CLTC,ACKR2,COL7A1,SCAMP1,GOS…
GO: Biological Process	GO:1901988	negative regulation of cell cycle phase transition		0.0001173	1	0.002078	0.02079	94	286	CUL1,CCND1,BCL2,BLM,ZFP36L1,IER3,CACNB4,CTDSP1,CDK2,CDK4,CDKN1A,CDKN2A,CDKN2B,CDKN2C,CDKN2D,CHEK1,CNOT8,PLK3,PSMF1,CNOT10,SYF2,MAD2L1BP,SLFN11,PABIR1,DLG1,RBX1,ARID3A,DUSP1,CTDSP2,DYNC1LI1,PSME3,PSMD14,CTDSPL,EP300,DACT1,MAD2L2,DTL,UIMC1,PLK2,VPS4A,TOPBP1,PRMT1,MIIP,TNKS1BP1,IK,MDM2,MEN1,FOXO4,MRE11,RGCC,MUC1,NBN,CNOT2,CNOT4,PCNA,E2F7,PLK1,PML,DONSON,PSMA1,PSMA3,PSMA4,PSMB1,PSMB5,PSMB6,PSMC1,PSMC…
GO: Biological Process	GO:0040014	regulation of multicellular organism growth		0.0001191	1	0.002104	0.02105	37	90	MKKS,GDF5,ADRB2,APP,STC2,BBS2,BCL2,SOCS2,CDK4,CACNA2D2,NIPBL,GDF15,CREB1,DLG1,ZMPSTE24,FOXS1,SGIP1,G6PD,GAMT,GHR,AFG3L2,GNAS,HTRA2,IGF1,IGF2,PIK3CA,PPIB,PTCH1,PEX5,SIAH1,SMO,SOD1,SPR,STAT3,STAT5A,SH3PXD2B,EZR
GO: Biological Process	GO:0032272	negative regulation of protein polymerization		0.0001191	1	0.002104	0.02105	37	90	MKKS,ADD1,CAPG,CAPZA1,CAPZB,CDH5,SLIT2,LMOD1,CLIP3,VILL,ARPC2,EPS8,EVL,ARFGEF1,AVIL,TRIOBP,GSN,SSH2,SCIN,DBNL,MYH9,PECAM1,PFN1,MTPN,SSH1,MPHOSPH8,SSH3,SGK1,MAPRE1,PFN4,SPTBN1,KANK1,SVIL,TBCD,TMOD1,VDAC2,TMSB15B
GO: Biological Process	GO:0006260	DNA replication		0.00012	1	0.002117	0.02119	97	297	CHAF1B,ACVRL1,CDC7,ADRA2A,POLD4,RNASEH1,BCL6,BLM,ZPR1,CCNA2,SMC3,CCNE2,CDC42,CDK2,CDK9,CHEK1,CIZ1,RRM2B,RMI2,SAMHD1,SIN3A,CST3,SLFN11,DHX9,TOP1MT,RHNO1,DUT,GMNN,ING4,SENP2,ZMPSTE24,TRAIP,ZRANB3,ATRIP,FGFR1,RPAIN,DTL,SIRT7,POLD3,CACYBP,POLL,TOPBP1,POLG2,PNKP,ID3,IL6,JUN,LIG3,MCM7,MET,MRE11,MSH3,NAP1L1,NBN,NFIA,NFIX,ORC5,PCNA,E2F7,DONSON,POLB,POLE,POLE2,POLH,PPP2CA,PPP2R1A,PRIM1,PTMS,RAD1,RAD9A,RBB…
GO: Biological Process	GO:0032516	positive regulation of phosphoprotein phosphatase activity		0.0001213	1	0.002137	0.02138	14	23	CALM1,CALM2,CALM3,MAGI2,VRK3,MTOR,ITGA1,JAK2,PAWR,PDGFRB,PPP2CA,PTPA,PPP1R15A,SLC39A10
GO: Biological Process	GO:0002446	neutrophil mediated immunity		0.0001234	1	0.00217	0.02171	155	512	SERPINA3,ABR,ACLY,STK11IP,AGA,AGL,ALDH3B1,ALDOA,ANPEP,ANXA2,PDXK,ARSB,ASAH1,RNASET2,DYNLL1,RAP2C,STX11,ATP6V0A1,SNAP23,CEACAM1,IQGAP1,CPNE3,AP1M1,CAT,CD47,CD58,CD63,CD68,ADGRE5,CHI3L1,TICAM2,SNAP29,QPCT,BRI3,METTL7A,CNN2,ARMC8,COPB1,SCAMP1,MAPK14,CST3,CSTB,TMEM63A,MLEC,CD55,IST1,CFD,CANT1,DOCK2,ACTR2,DERA,ACTR1B,IRAK4,DYNC1LI1,ELANE,SERPINB1,OSTF1,PSMD14,STOM,RAB9B,F2RL1,TUBB4B,PPIE,FPR1,PRDX4,AG…
GO: Biological Process	GO:0009100	glycoprotein metabolic process		0.0001236	1	0.00217	0.02172	135	437	GALNT16,AGA,ACAN,AMFR,MCFD2,ARSB,TRAK2,B4GALT3,B4GALT2,B3GALT4,B3GALT2,BCL2,DPM2,BGN,BMPR2,LARGE1,OSTC,BACE2,COL11A1,MPDU1,VCAN,CST3,DAD1,SPOCK2,DCN,CANT1,HS3ST3B1,HBEGF,SLC35C2,UST,AATF,CHSY3,TRIM13,NAGPA,EP300,TNIP1,EXT1,EXT2,EXTL1,EXTL2,EXTL3,ST3GAL6,PXYLP1,UBE2J1,ARFGEF1,ST6GALNAC2,EGFLAM,ST6GALNAC4,FUT4,SYVN1,GALNT15,GALNT1,GALNT2,GCNT1,SERP1,HPSE,GFPT1,B4GALT1,ST8SIA6,GOLGA2,GPC1,B3GNT9,B4G…
GO: Biological Process	GO:1901879	regulation of protein depolymerization		0.0001242	1	0.002179	0.0218	41	103	DYSF,ADD1,SHROOM2,ASPH,CAPG,CAPZA1,CAPZB,SEMA5A,LMOD1,VILL,ARPC2,TRPV4,CKAP2,EPS8,F2RL1,CAMSAP1,EVL,LIMA1,GAS2L1,AVIL,EML4,TRIOBP,GSN,SCIN,MAP1A,MID1,DBNL,MYH9,MTPN,PIK3CA,MPHOSPH8,SWAP70,SPTBN1,SVIL,CAMSAP2,CLASP1,SPECC1L,TMOD1,SH3BP1,NAV3,PDXP
GO: Biological Process	GO:0071692	protein localization to extracellular region		0.0001244	1	0.00218	0.02181	139	452	ABAT,ABCA1,ADORA2A,ADRA2A,C1QTNF5,ANG,SLC25A4,ANXA1,MADD,CASK,ARNTL,MCU,DYNLL1,IRS2,BMP6,PER2,BSG,CANX,CACNA2D2,RHBDD3,LRP5L,MAP4K4,MPC2,MYRIP,CPT1A,PDIA4,ABCG1,RAB11FIP3,PARD6A,ARFGAP3,SERGEF,TVP23B,CYB5R4,NAGPA,ENSA,EP300,APBB3,F2R,F2RL1,ACSL4,FBN1,SLC9B2,UQCC2,TM7SF3,SERP1,GJA1,RAB10,GLRX,GLUL,GPER1,ADTRP,HADH,HIF1A,PARK7,HMGCR,ICA1,IDH2,IGF1,IL6,INHBB,INS,ITPR1,ITPR2,JAK2,KCNB1,KCNN4,KCNS3,LE…
GO: Biological Process	GO:0018210	peptidyl-threonine modification		0.0001249	1	0.00218	0.02181	51	136	HIPK1,ACVR1B,GALNT16,AKT1,ULK1,APP,CDK10,RIPK2,BCL2,SPHK1,CALM1,CALM2,CALM3,CHEK1,CHI3L1,ROCK2,CSNK2A2,OXSR1,HIPK3,EIF4G1,PRKAG2,MTOR,NLK,GALNT1,GALNT2,CIT,UBE2K,HK1,CADM4,TNKS1BP1,SMAD7,SPRED2,MET,HIPK2,PLK1,DDIT4,PPEF2,PRKCA,PRKD1,MAPK1,MAP2K1,SPRED1,ROCK1,EOGT,STOX1,TGFB1,TGFBR1,TGFBR2,TRPC6,UMOD,MAP3K12
GO: Biological Process	GO:0070373	negative regulation of ERK1 and ERK2 cascade		0.000125	1	0.00218	0.02181	36	87	EIF3A,CAV1,SLC9A3R1,DLG1,DMD,DUSP1,DUSP3,DUSP4,DUSP6,EPHB2,SPRY1,VRK3,TNIP1,FBLN1,GBP1,GPER1,RAPGEF1,EMILIN1,GSTP1,IGF1,LIF,SPRED2,ERRFI1,PTPN1,PTPRR,SPRED1,SYNJ2BP,CAMK2N1,CNKSR3,LMO3,PHLPP1,TIMP3,TLR4,EZR,XBP1,CHRNA10
GO: Biological Process	GO:0034220	ion transmembrane transport		0.000125	1	0.00218	0.02181	423	1562	ABCA1,CLTCL1,ACACA,ACACB,ASIC1,DNAJC19,DYSF,ADRA2A,ADRB2,HECW2,OSBPL8,AHR,AK1,AK4,AKT1,STIM2,ANK3,SLC25A4,ANXA2,SLC43A1,CACHD1,APP,SHROOM2,AQP1,CHCHD4,SLC25A12,MCU,ASPH,IRS2,ATP1A1,ATP2A2,ATP2B1,PEA15,ATP2B4,ATP5MC1,ATP5MC2,ATP5MC3,ABCC3,ATP6V1A,ATP6V1B1,ATP6V1B2,ATP6V0A1,BAK1,SLC25A26,BDKRB1,BDNF,BID,PER2,SLC5A6,CACNB2,CACNB4,CALM1,CALM2,CALM3,CAPN3,CASQ1,CAV1,SLC7A6,RGN,ATP6V0D1,CD19,SLC6A5,CD6…
GO: Biological Process	GO:0042769	DNA damage response, detection of DNA damage		0.0001275	1	0.00222	0.02222	20	39	PARP1,WDR48,CUL4B,CUL4A,POLD4,DDB1,RBX1,DTL,POLD3,PNKP,MRPS35,DNAJA1,PCNA,RFC1,RFC4,RFC5,RPS3,SOX4,UBB,MRPS9
GO: Biological Process	GO:0008285	negative regulation of cell population proliferation		0.0001278	1	0.002222	0.02224	253	889	GDF5,RBM10,ACVRL1,ADARB1,ADM,ADORA2A,AHR,SRPX,ALOX15B,KLF11,ANG,APOD,APP,CDK10,CASK,PRKRA,ARG2,PLPP1,ASPH,SIX5,PDE5A,BAK1,BCL2,BCL6,BDKRB2,BDNF,CEACAM1,BMPR2,APLN,PER2,KLF9,BTG1,TSPO,CACNB4,CAV1,RUNX1,CBLB,RGN,CD9,HGS,CDH5,CDKN1A,CDKN1C,CDKN2A,CDKN2B,CDKN2C,CDKN2D,CEBPB,ADGRG1,SLIT2,SLC9A3R1,CNN1,MAGED1,COMT,ADAMTS1,NOX4,ATF2,CTBP1,CTH,CTNNA1,TES,MTSS1,MAGI2,DHCR24,DLG1,MARVELD3,ABI1,SH2B3,DUSP1,…
GO: Biological Process	GO:0046486	glycerolipid metabolic process		0.0001281	1	0.002224	0.02226	140	456	ABCA3,DNAJC19,OSBPL5,OSBPL8,OSBPL10,PIP4K2B,ANG,PIK3R3,APOB,ARF3,PLA2G4C,PLPP1,GPAA1,LPCAT4,DPM2,INPP4B,SOCS2,SYNJ1,SYNJ2,CPNE3,DAGLA,DAGLB,CAPN2,SOCS3,CAT,CAV1,CCNC,RGN,MTMR6,MTMR4,TAMM41,SCARB1,CHKA,CHKB,CHRM5,PCTP,CLN3,PIGB,CPT1A,CSNK2A2,SOCS5,LPIN2,PNPLA8,ABHD12,DGKA,PITPNC1,LPGAT1,ABHD5,SH3GLB1,CNEP1R1,LPCAT3,INSIG2,PIGP,FABP4,SH3YL1,ACSL1,ACSL3,ACSL4,BPNT1,CEPT1,CDIPT,FGF7,IP6K2,AGPAT2,GK5,…
GO: Biological Process	GO:0007417	central nervous system development		0.0001284	1	0.002227	0.02228	325	1172	MKKS,ABL2,ABR,SCYL1,ACVR1B,ARID1A,ADARB1,EOMES,FZD4,ADORA2A,ACAN,PCDH19,AK4,AKT1,ULK1,ALDH1A3,ANG,CNTNAP1,ITGA8,APLP1,APOD,APP,LMO4,SHROOM2,AQP1,ARCN1,ARF4,PHOX2A,ARSB,PSMG1,NCOA1,NUMB,DYNLL1,ZFHX3,IRS2,RERE,ATP2B1,ATP2B4,B4GALT2,BAK1,BBS2,BCL2,HESX1,BMI1,BMPR2,BNIP3,BOK,SYNJ1,SYNJ2,SPHK1,ZPR1,EIF2B3,EIF2B5,CALM1,CALM2,CALM3,CAPG,SEMA5A,RUNX1,CBS,CCIN,INA,CDC42,CDH2,CDH11,SLC25A46,CDKN2C,ADGRG1,S…
GO: Biological Process	GO:0033209	tumor necrosis factor-mediated signaling pathway		0.000129	1	0.002233	0.02234	63	177	HIPK1,BIRC2,BIRC3,MADD,TNFSF11,TNFRSF25,TNFSF9,TNFRSF6B,SPHK1,TNFSF18,MAP3K14,CD70,TJP2,PSMF1,CLIP3,TRAF4,CCDC3,PSME3,PSMD14,TRAIP,EXT1,F2RL1,TNFRSF12A,PTK2B,PIAS3,FOXO3,RBCK1,COMMD7,TXNDC17,GSTP1,UBE2K,ILK,JAK2,KRT18,LIMS1,LTBR,PYCARD,NFKBIA,TNFRSF11B,CDIP1,PSMA1,PSMA3,PSMA4,PSMB1,PSMB5,PSMB6,PSMC1,PSMC2,PSMC4,PSMD1,PSMD10,PSME1,PSME2,RNF31,TNFRSF19,PSME4,TNFRSF1A,TP53,TRAF1,TRAF3,TRAF5,TNFSF4,U…
GO: Biological Process	GO:0120032	regulation of plasma membrane bounded cell projection assembly		0.0001291	1	0.002233	0.02234	79	233	FRMD7,ODF2L,IFT20,AQP1,CDK10,DYNLL1,DOCK11,KLF5,WRAP73,WASL,CAPZB,CAV1,CDC42,EVI5L,TMEM67,SLIT2,CLN3,FAM98A,DNM3,IFT140,ARHGAP24,TBC1D5,DBN1,PLEKHM1,DPYSL3,PQBP1,ACTR3,ACTR2,ARPC2,PLEK2,EPHA2,WASF2,EPS8,F2RL1,SH3YL1,TBC1D16,EVL,TCHP,CDC42EP3,MTOR,AVIL,RAB3IP,STAU2,NCKAP1,GAP43,CDC42EP1,HSP90AA1,MYO10,ODF2,PALM,ATP8B1,PFN1,PIK3CA,PIK3R1,PLXNB3,TAPT1,DEF8,FNBP1L,RALA,TBC1D17,TBC1D19,TBC1D2,FUZ,TBC1…
GO: Biological Process	GO:1902930	regulation of alcohol biosynthetic process		0.0001308	1	0.002256	0.02257	35	84	ACACA,ACACB,APOB,BMP6,GGPS1,H6PD,ABCG1,DHCR7,LPCAT3,PTK2B,FASN,PMVK,DKK3,GPER1,ERLIN2,HMGCR,HMGCS1,IDI1,MVD,NFYA,NFYB,NTSR1,P2RY6,PRKAA1,PTH1R,RAN,SCD,SCAP,SOD1,SP1,SQLE,SREBF1,SREBF2,TM7SF2,SEC14L2
GO: Biological Process	GO:0031100	animal organ regeneration		0.0001308	1	0.002256	0.02257	35	84	ADM,WDR35,BAK1,CCND1,CLDN1,CCNA2,RGN,CDK4,CDKN1A,CEBPB,CPT1A,UPF2,CSNK2A2,EZH1,PRMT5,FPGS,GLI3,GSTP1,HGF,IGF2R,IL6,ITPR1,LCP1,LIF,NNMT,NOTCH1,PCNA,PKM,PRPS2,PTCH1,CXCL12,TGFB1,TGFBR2,TYMS,UCP2
GO: Biological Process	GO:0060606	tube closure		0.0001311	1	0.002259	0.0226	44	113	ABL2,ARID1A,ADM,TEAD2,LMO4,PHACTR4,BCL10,ROCK2,MTHFD1L,MED12,CITED2,DLC1,SEC24B,FGF10,FOLR1,NPHP3,SPINT2,RAB23,NCKAP1,TMED2,LIAS,GLMN,SETD2,PFN1,GATAD2A,PTCH1,PTK7,RALA,RARA,RPS7,SDC4,SFRP2,SFRP5,FUZ,SKI,ENAH,CLUAP1,SPECC1L,TGFB1,TGIF1,TSC1,TSC2,VASP,RGMA
GO: Biological Process	GO:0050792	regulation of viral process		0.0001331	1	0.002286	0.02288	69	198	ADARB1,MAVS,BCL2,BANF1,BSG,CDK9,VPS4B,CREBBP,DDB1,DDX5,DHX9,SETDB1,TRIM13,STOM,TNIP1,FBLN1,PPIE,HACD3,CHMP3,VPS4A,GSN,GTF2F2,SNF8,TRIM5,IFNB1,ILF3,APOBEC3F,LY6E,MRE11,NBN,NOTCH1,OAS2,P4HB,PFN1,PLSCR1,PML,MDFIC,POLR2A,POLR2C,POLR2D,POLR2G,POLR2I,MPHOSPH8,EIF2AK2,PROX1,PTX3,TMEM39B,TRIM68,TRIM27,RNASEL,TMEM39A,FAM111A,SLPI,TRIM35,SRPK1,SRPK2,STAU1,SUPT4H1,TARBP2,DYNLT1,KPNA6,TSG101,TYRO3,ZFP36,TRIM…
GO: Biological Process	GO:0022612	gland morphogenesis		0.0001331	1	0.002286	0.02288	58	160	NCOA3,TP63,BCL2,FGF18,CEACAM1,CFLAR,CAV1,CDC42,CEBPB,SLIT2,SLC9A3R1,LRP5L,CRIP1,EPHA2,SEMA3A,FGF7,FGF10,FGFR1,SEMA3C,B4GALT1,GLI3,NR3C1,HGF,FOXA1,IGF1,IGFBP5,IL6,ITPR1,LAMA5,LIMS1,MET,MSN,MST1,NOTCH1,NOTCH2,PLAG1,PLAU,PML,POLB,PROX1,PTCH1,ROBO1,RXRA,SLC12A2,BTBD7,SNAI2,SOX9,PLXND1,STAT5A,STAT6,TGFB1,TGFB3,TGFBR2,TGM2,CSMD1,EZR,XBP1,RTN4
GO: Biological Process	GO:0000422	autophagy of mitochondrion		0.0001365	1	0.002338	0.02339	34	81	ULK1,BNIP3,BNIP3L,TSPO,SLC25A46,CSNK2A2,CTSK,SPATA18,RB1CC1,OPTN,CISD2,CAMKK2,GBA,MAP1LC3A,HTRA2,WDR45,HIF1A,HK2,PARK7,ATP5IF1,WIPI1,VPS13D,MAP1LC3C,SREBF1,SREBF2,ATG2A,WDR45B,TP53,TSC2,GABARAPL1,VDAC1,PINK1,FZD5,TIGAR
GO: Biological Process	GO:0061726	mitochondrion disassembly		0.0001365	1	0.002338	0.02339	34	81	ULK1,BNIP3,BNIP3L,TSPO,SLC25A46,CSNK2A2,CTSK,SPATA18,RB1CC1,OPTN,CISD2,CAMKK2,GBA,MAP1LC3A,HTRA2,WDR45,HIF1A,HK2,PARK7,ATP5IF1,WIPI1,VPS13D,MAP1LC3C,SREBF1,SREBF2,ATG2A,WDR45B,TP53,TSC2,GABARAPL1,VDAC1,PINK1,FZD5,TIGAR
GO: Biological Process	GO:0033673	negative regulation of kinase activity		0.0001379	1	0.002351	0.02352	97	298	ADARB1,ADORA2A,PIP4K2B,AKT1,IRS2,HYAL2,CEACAM1,SOCS3,CAV1,CBLB,RGN,CDKN1A,CDKN1C,CDKN2A,CDKN2B,CDKN2C,CDKN2D,SNX6,COX11,WWTR1,IBTK,SOCS5,PTPN22,SH2B3,DUSP1,DUSP3,DUSP4,DUSP5,DUSP6,HIPK3,LATS2,ENG,EPHB2,SPRY1,DTNBP1,FABP4,PRKAG2,GSKIP,AKT1S1,GBA,GMFB,CIT,GSTP1,IRAK3,PARK7,STK38,HMGCR,INCA1,DNAJA1,IL6,ILK,JUN,SPRED2,MEN1,TRIB2,PYCARD,GADD45B,NCK1,ERRFI1,PAQR3,PLK1,PPP2CA,PPP2R1A,PKIA,PKIB,PRKAR2A,P…
GO: Biological Process	GO:0010628	positive regulation of gene expression		0.0001382	1	0.002351	0.02352	360	1312	NCOA3,ABCF1,ABL2,RBM10,ACTG2,ACVR1B,ARID1A,ADRA2A,MAVS,AKT1,C1QTNF1,ALOX15B,ANGPT1,ANK3,ANXA1,PIK3R3,CALCOCO1,BIRC2,BIRC3,APOB,YBX3,APP,ARNT,TNFSF11,DDRGK1,RBM24,EIF4G3,HYAL2,SERPINB7,ADAM19,TNFSF9,RIPK2,FADD,BCL3,FGF18,BMP6,POLR3D,BSG,SPHK1,FUBP1,ZPR1,EIF2B5,BCL10,C5,LURAP1,CALR,RAET1G,BAZ1B,CAV1,RUNX1,HGS,CD58,CDH5,LRRFIP2,CDK4,CEBPB,MAPKAPK2,CHEK1,TICAM2,CIRBP,NOCT,EIF2AK3,CNN2,ASF1A,IL27RA,RO…
GO: Biological Process	GO:0051651	maintenance of location in cell		0.0001386	1	0.002351	0.02352	80	237	ADCY6,AKT1,ARHGAP21,ANK3,ASPH,GPAA1,BCL3,BDKRB1,TSPO,AP3D1,CALM1,CALM2,CALM3,CALR,CAPN3,CASQ1,CAV1,CD19,SUN2,CIZ1,GSTO1,SLC30A7,IBTK,DBN1,DMD,INSIG2,F2R,PTK2B,FKBP1A,FTH1,GAA,GJA1,TNRC6A,KDELR2,KDELR3,GPER1,GRIK5,GSN,HK1,HK2,PARK7,HSPA5,HTR2A,SCIN,INSIG1,ITPR1,ITPR2,NGF,NTSR1,P2RY6,PAFAH1B1,PFN1,PML,TAPT1,PRKCE,PRKD1,PSEN1,PTPN6,RANGAP1,TMEM38B,VPS13D,MCOLN3,SLC8B1,CX3CL1,PFN4,SP100,GOLPH3,MPRIP,…
GO: Biological Process	GO:0034032	purine nucleoside bisphosphate metabolic process		0.0001389	1	0.002351	0.02352	55	150	ACACA,ACACB,ACADSB,ACAT1,ACLY,PDP2,TPST2,SUCLA2,MPC2,ELOVL3,DLD,DLST,SLC35B3,EHHADH,AASS,HSD17B12,AADAT,ACSL1,ACSL3,ACSL4,BPNT1,FASN,ACAA2,ACBD6,PMVK,MPC1,ACSS1,GCDH,MCEE,ACOT2,ABHD14B,CBR4,ACOT7,HMGCL,HMGCR,HMGCS1,SLC35B2,ACSM2B,PANK1,MVD,PDK2,PDK4,PDPR,PANK3,PANK4,ACSM3,PANK2,SCD,ACSF2,ACOT13,MCCC2,ACSS2,TDO2,MLYCD,PDHX
GO: Biological Process	GO:0009135	purine nucleoside diphosphate metabolic process		0.0001389	1	0.002351	0.02352	55	150	AK1,AK2,AK4,ALDOA,RAE1,APP,CASK,ARNT,IER3,NUDT16,TJP2,AK5,DLG1,NUPR1,ENO2,ENO3,EP300,PRKAG2,NUP50,GALE,GAPDH,GPD1,NUP42,GUK1,SLC2A6,HIF1A,HK1,HK2,HTR2A,IGF1,INS,LDHA,MYC,MYOG,PGM2L1,NUP98,PFKFB2,PFKP,PGM1,PKM,DDIT4,PRKAA1,PSEN1,NUP85,DHTKD1,SEC13,HKDC1,NUP133,STAT3,NUP188,TPI1,NUP62,MTCH2,TIGAR,NUP214
GO: Biological Process	GO:0009179	purine ribonucleoside diphosphate metabolic process		0.0001389	1	0.002351	0.02352	55	150	AK1,AK2,AK4,ALDOA,RAE1,APP,CASK,ARNT,IER3,NUDT16,TJP2,AK5,DLG1,NUPR1,ENO2,ENO3,EP300,PRKAG2,NUP50,GALE,GAPDH,GPD1,NUP42,GUK1,SLC2A6,HIF1A,HK1,HK2,HTR2A,IGF1,INS,LDHA,MYC,MYOG,PGM2L1,NUP98,PFKFB2,PFKP,PGM1,PKM,DDIT4,PRKAA1,PSEN1,NUP85,DHTKD1,SEC13,HKDC1,NUP133,STAT3,NUP188,TPI1,NUP62,MTCH2,TIGAR,NUP214
GO: Biological Process	GO:0033865	nucleoside bisphosphate metabolic process		0.0001389	1	0.002351	0.02352	55	150	ACACA,ACACB,ACADSB,ACAT1,ACLY,PDP2,TPST2,SUCLA2,MPC2,ELOVL3,DLD,DLST,SLC35B3,EHHADH,AASS,HSD17B12,AADAT,ACSL1,ACSL3,ACSL4,BPNT1,FASN,ACAA2,ACBD6,PMVK,MPC1,ACSS1,GCDH,MCEE,ACOT2,ABHD14B,CBR4,ACOT7,HMGCL,HMGCR,HMGCS1,SLC35B2,ACSM2B,PANK1,MVD,PDK2,PDK4,PDPR,PANK3,PANK4,ACSM3,PANK2,SCD,ACSF2,ACOT13,MCCC2,ACSS2,TDO2,MLYCD,PDHX
GO: Biological Process	GO:0033875	ribonucleoside bisphosphate metabolic process		0.0001389	1	0.002351	0.02352	55	150	ACACA,ACACB,ACADSB,ACAT1,ACLY,PDP2,TPST2,SUCLA2,MPC2,ELOVL3,DLD,DLST,SLC35B3,EHHADH,AASS,HSD17B12,AADAT,ACSL1,ACSL3,ACSL4,BPNT1,FASN,ACAA2,ACBD6,PMVK,MPC1,ACSS1,GCDH,MCEE,ACOT2,ABHD14B,CBR4,ACOT7,HMGCL,HMGCR,HMGCS1,SLC35B2,ACSM2B,PANK1,MVD,PDK2,PDK4,PDPR,PANK3,PANK4,ACSM3,PANK2,SCD,ACSF2,ACOT13,MCCC2,ACSS2,TDO2,MLYCD,PDHX
GO: Biological Process	GO:0010948	negative regulation of cell cycle process		0.0001389	1	0.002351	0.02352	121	386	CDC7,FZD9,UXT,CUL1,CCND1,BCL2,BCL6,BLM,BMI1,ZFP36L1,IER3,CACNB4,CALR,CTDSP1,CDK2,CDK4,CDK9,CDKN1A,CDKN2A,CDKN2B,CDKN2C,CDKN2D,TMEM67,CHEK1,CNOT8,PLK3,PSMF1,CNOT10,SYF2,MAD2L1BP,SLFN11,PABIR1,DLG1,RBX1,ARID3A,L3MBTL2,DUSP1,TOM1L1,PHC1,CTDSP2,DYNC1LI1,PSME3,PSMD14,CTDSPL,EP300,DACT1,PCGF6,FGF10,FGFR3,MAD2L2,DTL,UIMC1,PLK2,VPS4A,CENATAC,GPER1,TOPBP1,RASSF1,CBX3,PRMT1,MIIP,TNKS1BP1,IK,LIF,MDM2,MEN1,F…
GO: Biological Process	GO:1901201	regulation of extracellular matrix assembly		0.0001402	1	0.002365	0.02367	11	16	ANTXR1,EMILIN1,HAS2,SMAD3,RGCC,NOTCH1,SOX9,PHLDB1,CLASP1,TGFB1,PHLDB2
GO: Biological Process	GO:0010917	negative regulation of mitochondrial membrane potential		0.0001402	1	0.002365	0.02367	11	16	ATP5MC1,BNIP3,BNIP3L,SLC25A27,ARL6IP5,PRKCE,RNF122,HEBP2,PIP5KL1,MTCH2,TRPV1
GO: Biological Process	GO:0007034	vacuolar transport		0.0001443	1	0.002432	0.02433	57	157	ADRB2,RHOB,ARSB,TRAK2,AP3D1,TMEM50B,ATP6V0D1,SCARB2,HGS,CLN3,VPS4B,GOSR2,CHMP7,VPS36,NAGPA,ANKFY1,CHMP5,VTA1,CHMP3,RAB7B,VPS4A,SNF8,HSPA8,IGF2R,LAMP2,LRP1,NEDD4,NPC1,RAB12,SLC46A3,HOOK2,GNPTAB,LEPROT,CHMP6,VPS13D,CCDC91,EHD3,SORT1,MON1B,DENND3,TRAK1,SCYL2,SLC15A4,C9orf72,VPS11,GGA3,VAMP7,VPS13A,MGRN1,NDFIP1,AKTIP,LEPROTL1,TSG101,VCP,PINK1,RAB7A,STAM
GO: Biological Process	GO:0071478	cellular response to radiation		0.0001447	1	0.002436	0.02437	72	209	PARP1,CUL4B,AQP1,RHOB,HYAL2,BAK1,BCL2L1,BLM,CALM1,CASP9,CDKN1A,CHEK1,NIPBL,NOX4,CREBBP,CRIP1,CRY1,MAPK14,DDB1,RHNO1,TANK,RDH11,EGR1,EIF2S1,EP300,ERCC1,ZMPSTE24,NET1,FNTA,FNTB,POLD3,ADIRF,TLK2,GRB2,HSPA5,TNKS1BP1,MC1R,MDM2,MMP1,MYC,NEDD4,NMT1,GPR88,PCNA,PIK3R1,TMEM109,POLH,MAPK9,MAPK13,PTPRK,RAD1,RAD9A,RNF4,EIF2AK4,SFRP2,SNAI2,SMPD1,KDM1A,METAP1,STK11,SIRT1,TGFB1,C9orf116,TP53,TP53BP1,OPN3,NUCKS1,…
GO: Biological Process	GO:0043406	positive regulation of MAP kinase activity		0.0001476	1	0.00248	0.02481	88	266	FZD4,FZD8,ADRA2A,MAP4K3,APP,MADD,TNFSF11,PDE5A,PEA15,RIPK2,FGF18,IQGAP1,MLKL,BCL10,C5,SPAG9,MAPKAPK2,MAGED1,GDF15,NOX4,MAPK14,DUSP5,DUSP6,EDN1,ELANE,EPHA4,PTK2B,FGF10,FGFR1,HACD3,FPR1,GHR,MAP4K5,AKAP13,AVPI1,HGF,NRG1,HTR2A,IGF1,ILK,INS,IRAK2,ITGA1,KRAS,MAP3K4,MAP3K5,MET,DBNL,GADD45B,NEK10,NTF3,ROR2,PDGFRB,MDFIC,PRKAA1,MAPK1,MAP2K1,MAP2K2,MAP2K3,MAP2K5,MAP2K7,PSEN1,PTPN1,PXN,ROBO1,RPS3,SAA1,MAP2K4…
GO: Biological Process	GO:0042119	neutrophil activation		0.0001481	1	0.002486	0.02488	154	510	SERPINA3,ABR,ACLY,STK11IP,AGA,AGL,ALDH3B1,ALDOA,ANPEP,ANXA2,PDXK,ARSB,ASAH1,RNASET2,DYNLL1,RAP2C,STX11,ATP6V0A1,SNAP23,CEACAM1,IQGAP1,CPNE3,AP1M1,CAT,CD47,CD58,CD63,CD68,ADGRE5,CHI3L1,TICAM2,SNAP29,QPCT,BRI3,METTL7A,CNN2,ARMC8,COPB1,SCAMP1,MAPK14,CST3,CSTB,TMEM63A,MLEC,CD55,IST1,CFD,CANT1,DOCK2,ACTR2,DERA,ACTR1B,DYNC1LI1,ELANE,SERPINB1,OSTF1,PSMD14,STOM,RAB9B,F2RL1,TUBB4B,PPIE,FPR1,PRDX4,AGPAT2,F…
GO: Biological Process	GO:0001736	establishment of planar polarity		0.0001545	1	0.002589	0.0259	51	137	ABL2,FZD4,FZD7,IFT20,TP63,CDC42,AP2S1,CLTC,PSMF1,MAGI2,PARD6A,MED12,PSME3,PSMD14,DACT1,SEC24B,GPC4,EXOC5,NPHP3,PRICKLE2,RSPO3,NKD1,ROR2,PAFAH1B1,PFN1,ARHGEF19,PSMA1,PSMA3,PSMA4,PSMB1,PSMB5,PSMB6,PSMC1,PSMC2,PSMC4,PSMD1,PSMD10,PSME1,PSME2,PTK7,FAT4,SFRP2,SFRP5,FUZ,DKK1,DAAM1,PSME4,ASTN2,TIAM1,FZD5,SAPCD2
GO: Biological Process	GO:0072522	purine-containing compound biosynthetic process		0.0001548	1	0.002589	0.0259	111	350	ACACA,ACACB,ACAT1,ACLY,ADA,ADCY3,ADCY6,ADK,PARP1,ADSL,PDP2,AK1,AK2,AK4,ALDOA,AMD1,AMPD2,ADCY4,NUDT2,SLC25A12,ATP5MC1,ATP5MC2,ATP5MC3,ATP6V1A,BCL2L1,BDNF,BID,MPC2,COX6C,COX7B,COX10,VPS9D1,ELOVL3,AK5,DLD,SLC35B3,NUPR1,HSD17B12,GMPR2,ACSL1,ACSL3,ACSL4,FASN,PRKAG2,UQCC2,PAICS,MPC1,UQCRQ,ACSS1,GART,GCDH,CBR4,GUK1,PARK7,ACOT7,HPRT1,SLC35B2,PANK1,MTAP,MYC,MYOG,NDUFA3,NDUFA6,NDUFA8,NDUFA9,NDUFAB1,NDUFB3,…
GO: Biological Process	GO:0034446	substrate adhesion-dependent cell spreading		0.0001549	1	0.002589	0.0259	45	117	FZD4,FZD7,ITGA8,ARHGEF7,CALR,CDC42,LPXN,BCAR1,CRK,DBN1,ARPC2,EFNA1,EPHB3,NET1,FBLN1,ANTXR1,FN1,PDPN,POSTN,GBP1,NTNG2,FERMT2,TRIOBP,BVES,HAS2,ILK,LAMA5,LAMB1,LAMB2,LAMB3,LIMS1,NEDD9,P4HB,ENPP2,PARVB,PIK3R1,PXN,RAB1A,S100A10,AP1AR,ST6GAL1,RCC2,KANK1,CORO1C,TYRO3
GO: Biological Process	GO:0019915	lipid storage		0.0001562	1	0.002601	0.02602	37	91	NRIP1,ABCA1,ACACB,DYSF,PLIN2,OSBPL8,APOB,PLA2G4C,AUP1,CAV1,SCARB1,CPT1A,CRY1,ABCG1,ABHD5,ALKBH7,B4GALNT1,GBA,EHD1,GM2A,IL6,LEP,ZFYVE1,MEST,NFKBIA,SOAT1,SQLE,SREBF1,SREBF2,STAT5A,SIRT1,ASXL1,NR1H2,ACVR1C,TMEM135,PNPLA2,LDAF1
[truncated: 1,740 more rows]

## Sheet: bone cells #2
GSEA of DEGs of WNT pathway in the study of GSE10311
Category	ID	Name	Source	p-value	q-value Bonferroni	q-value FDR B&H	q-value FDR B&Y	Hit Count in Query List	Hit Count in Genome	Hit in Query List
[truncated: 1,626 more rows]

## Sheet: bone tissue
GSEA of DEGs of WNT pathway in the study of GSE30159
[truncated: 378 more rows]

[truncated: 6 more sheets: synovial fibroblast, subcutaneous adipose cells, omental adipose cells, skin, hippocampus, hypothalamus]
