# Supplementary material for: Wnt-Signaling Regulated by Glucocorticoid-Induced miRNAs
Source: Int J Mol Sci. 2021 Oct 29;22(21):11778. doi: 10.3390/ijms222111778 (PMC8584097; doi:10.3390/ijms222111778)
Supplement: Supplementary file 1 [file ijms-22-11778-s001.zip › Table S2_DEGs and affected BPs in GC target organs.xlsx]

## Sheet: Table S2
Table S2. Supplementary data (detailed GO categories) to Table 4. Wnt signaling is significantly altered upon GC effect in all experiments.
Gr target tissue type's gene expression (study id)	Dex treatment time	Dex treatment dose	# of DEGs (p)	# of DEG of WNT signaling / total # of genes of WNT signaling	# of affected Biological Process (GO category)	affected Biological Process (GO category) related to WNT signaling
human bone tissue biopsies from CS patients, before (n=9) vs. 3 months after (n=9) surgery (GSE30159)	na	before and mean 3 months after surgery	1423	14/151	312	4 (GO:2000050; regulation of non-canonical wnt signaling pathway; GO:2000051; negative regulation of non-canonical wnt signaling pathway; GO:0060828; regulation of canonical wnt signaling pathway; GO:2000095; regulation of wnt signaling pathway, planar cell polarity pathway)	0.27451
human primary osteoblast cell control (n=6) vs. Dexamethasone (n=3) (GSE21727)	24h	100 nM	5343	52/151	1573	11 (GO:0016055, wnt signaling pathway; GO:0198738, cell-cell signaling by wnt; GO:0030111, regulation of wnt signaling pathway; GO:0030178, negative regulation of wnt signaling pathway; GO:0060070, canonical wnt signaling pathway; GO:0060828, regulation of canonical wnt signaling pathway; GO:0090090, negative regulation of canonical wnt signaling pathway; GO:0035567, non-canonical wnt signaling p…	0.344371
human primary osteoblast-like cells (HObs) from bone explant control (n=6) vs. Dexamethasone (n=3) (GSE10311)	24h	100 nM	7279	53/151	1164	6 (GO:0030111, regulation of wnt signaling pathway; GO:0060828, regulation of canonical wnt signaling pathway; GO:0016055, wnt signaling pathway; GO:0060070, canonical wnt signaling pathway; GO:0198738, cell-cell signaling by wnt; GO:0030177, positive regulation of wnt signaling pathway)	0.350993
human primary synovial fibroblasts control (n=6) or dexamethasone (n=3) (GSE37520)	24h	100 nM	10	8/151	880	41 (GO:0017147, wnt-protein binding; GO:0060070, canonical wnt signaling pathway; GO:0016055, wnt signaling pathway; GO:0198738, cell-cell signaling by wnt; GO:0060828, regulation of canonical wnt signaling pathway; GO:0030111, regulation of wnt signaling pathway; GO:0035567, non-canonical wnt signaling pathway; GO:0007223, wnt signaling pathway, calcium modulating pathway; GO:0044336, canonical …	0.0529801
human primary abdominal subcutaneous adipose cells control (n=3) vs. dexamethasone (n=3) (GSE88966)	7 days	1000 nM	4276	37/151	2644	16 (GO:0030177, positive regulation of wnt signaling pathway; GO:0016055, wnt signaling pathway; GO:0198738, cell-cell signaling by wnt; GO:0030111, regulation of wnt signaling pathway; GO:0090263, positive regulation of canonical wnt signaling pathway; GO:0060828, regulation of canonical wnt signaling pathway; GO:0060070, canonical wnt signaling pathway; GO:0035567, non-canonical wnt signaling p…	0.245033
human primary abdominal omental adipose cells control (n=3) vs. dexamethasone (n=3) (GSE88966)	7 days	1000 nM	3787	32/151	2422	6 (GO:0016055, wnt signaling pathway; GO:0198738, cell-cell signaling by wnt; GO:0030111, regulation of wnt signaling pathway; GO:0060070, canonical wnt signaling pathway; GO:0060828, regulation of canonical wnt signaling pathway; GO:0030178, negative regulation of wnt signaling pathway)	0.211921
human primary epidermal kerytinocytes control (n=2) vs. dexamethasone (n=2) (GSE26487)	24h	100 nM	1130	13/151	1753	7 (GO:0016055; wnt signaling pathway; GO:0198738; cell-cell signaling by wnt; GO:0030111; regulation of wnt signaling pathway; GO:0060070; canonical wnt signaling pathway; GO:0030177; positive regulation of wnt signaling pathway; GO:0060828; regulation of canonical wnt signaling pathway; GO:0090263; positive regulation of canonical wnt signaling pathway)	0.0860927
7-week old purebred German Landrace piglet hippocampus tissue control (n=20) vs. im. dexamethasone treated (n=12) (Murani et al. 2021)	3h	60 µg/kg	2403	34/151	1913	10 (GO:0016055, wnt signaling pathway; GO:0198738, cell-cell signaling by wnt; GO:0030111, regulation of wnt signaling pathway; GO:0060070, canonical wnt signaling pathway; GO:0090090, negative regulation of canonical wnt signaling pathway; GO:0030178, negative regulation of wnt signaling pathway; GO:0060828, regulation of canonical wnt signaling pathway; GO:0035567, non-canonical wnt signaling p…	0.225166
7-week old purebred German Landrace piglet hypothalamus tissue control (n=20) vs. im. dexamethasone treated (n=12) (Murani et al. 2021)	3h	60 µg/kg	2661	33/151	1850	11 (GO:0198738, cell-cell signaling by wnt; GO:0016055, wnt signaling pathway; GO:0030111, regulation of wnt signaling pathway; GO:0060070, canonical wnt signaling pathway; GO:0060828, regulation of canonical wnt signaling pathway; GO:0030178, negative regulation of wnt signaling pathway; GO:0090090, negative regulation of canonical wnt signaling pathway; GO:0035567, non-canonical wnt signaling p…	0.218543
