# Supplementary material for: Wnt-Signaling Regulated by Glucocorticoid-Induced miRNAs
Source: Int J Mol Sci. 2021 Oct 29;22(21):11778. doi: 10.3390/ijms222111778 (PMC8584097; doi:10.3390/ijms222111778)
Supplement: Supplementary file 1 [file ijms-22-11778-s001.zip › Table S3_Significant differentially expressed genes of WNT pathway in GC target organs.xlsx]

## Sheet: bone cells #1
Significant differentially expressed genes of WNT pathway in the study of GSE21727.
ID	adj.P.Val	P,Value	t	B	logFC	Gene.symbol	Gene.title
ILMN_1726574	3.31e-03	0.000129	6.4868473	1.2053503	0.410125	CACYBP	calcyclin binding protein
ILMN_1795561	1.24e-02	0.000939	4.8878594	-0.9029446	0.27115833	CAMK1D	calcium/calmodulin dependent protein kinase ID
ILMN_1688480	6.25e-02	0.00965	3.2973007	-3.3468052	0.68985667	CCND1	cyclin D1
ILMN_1668721	3.38e-03	0.000133	-6.4605029	1.17347	-0.8996	CCND3	cyclin D3
ILMN_1809583	8.12e-02	0.0142	-3.054254	-3.74183	-0.29708333	CREBBP	CREB binding protein
ILMN_1719158	1.93e-02	0.00179	4.4226558	-1.5846933	0.36779667	CTBP1	C-terminal binding protein 1
ILMN_1782327	5.36e-02	0.00771	3.4408151	-3.1150625	0.22261133	CTBP1	C-terminal binding protein 1
ILMN_1688103	1.11e-03	2.53e-05	8.0413777	2.9357914	0.285136	CTNNBIP1	catenin beta interacting protein 1
ILMN_1749629	3.50e-02	0.00421	-3.8372827	-2.4839306	-0.29561333	CUL1	cullin 1
ILMN_1787251	2.34e-02	0.00238	4.2241524	-1.88472	0.2362865	DAAM1	dishevelled associated activator of morphogenesis 1
ILMN_1752668	1.77e-04	1.47e-06	-11.4528808	5.9039862	-0.68215917	DAAM2	dishevelled associated activator of morphogenesis 2
ILMN_1773337	6.77e-04	1.19e-05	-8.8480033	3.728917	-2.86689467	DKK1	dickkopf WNT signaling pathway inhibitor 1
ILMN_1744665	1.16e-01	0.0234	-2.7425008	-4.2500694	-0.15645367	EP300	E1A binding protein p300
ILMN_1781416	1.60e-01	0.0365	-2.4672681	-4.6956872	-0.07525083	FRAT1	frequently rearranged in advanced T-cell lymphomas 1
ILMN_1788213	1.36e-02	0.00107	-4.7912635	-1.0419781	-0.33452167	FRAT2	frequently rearranged in advanced T-cell lymphomas 2
ILMN_1743367	4.08e-04	5.73e-06	-9.6957786	4.4964683	-1.37236833	FZD4	frizzled class receptor 4
ILMN_1798971	1.85e-02	0.00169	-4.4648168	-1.5216564	-0.29219967	FZD5	frizzled class receptor 5
ILMN_1746341	3.85e-02	0.00481	3.7480035	-2.624698	0.377965	FZD7	frizzled class receptor 7
ILMN_1729368	7.52e-04	1.42e-05	8.6529698	3.5430504	0.86603667	FZD8	frizzled class receptor 8
ILMN_1704398	3.85e-04	5.18e-06	-9.8174743	4.6015549	-0.381978	FZD9	frizzled class receptor 9
ILMN_1669768	1.87e-03	5.76e-05	7.2261937	2.0640934	0.41797967	JUN	Jun proto-oncogene, AP-1 transcription factor subunit
ILMN_1795411	1.33e-01	0.0281	2.6290963	-4.4343364	0.11912833	MAPK9	mitogen-activated protein kinase 9
ILMN_1685403	2.07e-05	4.02e-08	-17.5833789	9.4667752	-4.86413617	MMP7	matrix metallopeptidase 7
ILMN_1753923	1.22e-03	2.85e-05	-7.9188645	2.8094901	-1.17002667	MYC	v-myc avian myelocytomatosis viral oncogene homolog
ILMN_1797594	1.12e-01	0.0224	2.767639	-4.2091423	0.10399217	NFAT5	nuclear factor of activated T-cells 5
ILMN_1707051	1.20e-01	0.0243	2.7175991	-4.2905869	0.27112633	NFATC1	nuclear factor of activated T-cells 1
ILMN_1800976	1.29e-01	0.0269	-2.6544836	-4.3931475	-0.11827483	NFATC3	nuclear factor of activated T-cells 3
ILMN_1692674	2.25e-02	0.00224	-4.2650458	-1.8224818	-0.23402867	NKD1	naked cuticle homolog 1
ILMN_1722858	1.22e-02	0.000905	4.9151529	-0.8639031	0.21836167	PPP2CA	protein phosphatase 2 catalytic subunit alpha
ILMN_1712659	1.43e-02	0.00116	4.7357442	-1.1224937	0.21152167	PPP2CB	protein phosphatase 2 catalytic subunit beta
ILMN_1675693	3.46e-02	0.00415	3.8469666	-2.4687144	0.209055	PPP2CB	protein phosphatase 2 catalytic subunit beta
ILMN_1810467	6.29e-02	0.00974	3.2914206	-3.3563288	0.26565	PPP2R1A	protein phosphatase 2 scaffold subunit Aalpha
ILMN_1666761	6.08e-02	0.00928	3.3225496	-3.3059348	0.18515333	PPP2R5E	protein phosphatase 2 regulatory subunit B'epsilon
ILMN_1670970	1.20e-02	0.000883	4.9331347	-0.8382399	0.289379	PPP3CA	protein phosphatase 3 catalytic subunit alpha
ILMN_1802669	8.70e-03	0.000554	5.2863744	-0.3435729	0.27635667	PPP3CB	protein phosphatase 3 catalytic subunit beta
ILMN_1796962	4.01e-02	0.00511	3.7091722	-2.6861876	0.37338167	PPP3R1	protein phosphatase 3 regulatory subunit B, alpha
ILMN_1683148	1.83e-02	0.00165	-4.4807664	-1.4978732	-0.67645333	PRICKLE2	prickle planar cell polarity protein 2
ILMN_1771800	7.69e-03	0.000452	-5.4458283	-0.126176	-0.25982833	PRKCA	protein kinase C alpha
ILMN_1796669	3.12e-03	0.000117	-6.5735495	1.3096324	-0.38598417	PSEN1	presenilin 1
ILMN_1809193	4.11e-02	0.00529	-3.6854669	-2.7238012	-0.14167783	PSEN1	presenilin 1
ILMN_1666670	5.77e-03	0.000297	5.7811309	0.3191167	0.417245	RBX1	ring-box 1
ILMN_1801121	3.77e-02	0.00467	-3.7686046	-2.5921399	-0.25667833	SENP2	SUMO1/sentrin/SMT3 specific peptidase 2
ILMN_1722898	1.62e-01	0.0374	2.4523483	-4.7196534	0.08543433	SFRP2	secreted frizzled related protein 2
ILMN_1810172	1.79e-02	0.0016	4.5018628	-1.4664695	1.10520667	SFRP4	secreted frizzled related protein 4
ILMN_1790026	2.40e-02	0.0025	-4.1901308	-1.9366664	-0.09219533	SFRP5	secreted frizzled related protein 5
ILMN_1711627	3.80e-02	0.00473	-3.7604225	-2.6050656	-0.19145167	SIAH1	siah E3 ubiquitin protein ligase 1
ILMN_1682738	1.41e-01	0.0306	2.5761941	-4.5200218	0.39208333	SMAD3	SMAD family member 3
ILMN_1671092	1.07e-01	0.0208	2.8160076	-4.1303375	0.06331467	SOX17	SRY-box 17
ILMN_1744795	9.45e-02	0.0174	-2.9243167	-3.9537149	-0.22360333	TBL1X	transducin (beta)-like 1X-linked
ILMN_1779356	5.64e-02	0.00829	3.3945435	-3.1896243	0.113914	TP53	tumor protein p53
ILMN_1712283	5.21e-02	0.00744	3.4639678	-3.0778152	0.06206967	WNT10B	Wnt family member 10B
ILMN_1694011	7.75e-02	0.0132	3.0990559	-3.6688432	0.10504967	WNT2	Wnt family member 2

## Sheet: bone cells #2
Significant differentially expressed genes of WNT pathway in the study of GSE10311
ID	adj.P.Val	P,Value	t	B	logFC	Gene.symbol	Gene.title
203526_s_at	0.30800276	0.0282	-2.5233175	-3.79797	-1.01495283	APC	APC, WNT signaling pathway regulator
222696_at	0.09619653	0.00179	-4.0836622	-1.12835	-1.30465667	AXIN2	axin 2
34846_at	0.30800276	0.0492	-2.2086645	-4.31712	-0.73435617	CAMK2B	calcium/calmodulin dependent protein kinase II beta
228555_at	0.30800276	0.0238	-2.6192939	-3.63598	-0.48552283	CAMK2D	calcium/calmodulin dependent protein kinase II delta
201700_at	0.24065705	0.0107	-3.0640885	-2.87301	-1.39917117	CCND3	cyclin D3
215377_at	0.30800276	0.0475	-2.2291439	-4.28401	-0.94670067	CTBP2	C-terminal binding protein 2
223679_at	0.23981902	0.0105	-3.0736873	-2.85643	-0.71125683	CTNNB1	catenin beta 1
201533_at	0.25831787	0.0125	-2.9786106	-3.0206	-1.411389	CTNNB1	catenin beta 1
1554411_at	0.30800276	0.0245	-2.6023014	-3.66476	-1.6144885	CTNNB1	catenin beta 1
238509_at	0.30800276	0.0459	-2.2486753	-4.25234	-0.96834467	CUL1	cullin 1
204602_at	0.02434209	0.000163	-5.5758845	1.21458	-1.33491767	DKK1	dickkopf WNT signaling pathway inhibitor 1
221127_s_at	0.30800276	0.0445	-2.2666008	-4.22319	-1.20419783	DKK3	dickkopf WNT signaling pathway inhibitor 3
236035_at	0.01710571	8.69e-05	-6.0029369	1.82273	-1.4745725	FZD1	frizzled class receptor 1
204451_at	0.06234526	0.000815	-4.5528438	-0.35744	-0.94977633	FZD1	frizzled class receptor 1
204452_s_at	0.30800276	0.0264	-2.5612601	-3.73409	-1.03066517	FZD1	frizzled class receptor 1
238129_s_at	0.18742266	0.00603	-3.3866702	-2.31547	-0.93726283	FZD2	frizzled class receptor 2
210220_at	0.24692274	0.0113	-3.0325695	-2.92746	-1.03531017	FZD2	frizzled class receptor 2
218665_at	0.22853666	0.00954	-3.1287592	-2.76123	-1.32769317	FZD4	frizzled class receptor 4
224337_s_at	0.30800276	0.0364	-2.380161	-4.03675	-1.11633333	FZD4	frizzled class receptor 4
221245_s_at	0.01332781	5.92e-05	-6.2734053	2.1931	-1.85749383	FZD5	frizzled class receptor 5
206136_at	0.30800276	0.025	-2.5907424	-3.68431	-1.07976317	FZD5	frizzled class receptor 5
203987_at	0.28468852	0.016	-2.8401316	-3.25901	-1.31028233	FZD6	frizzled class receptor 6
226183_at	0.30800276	0.0375	-2.363385	-4.06447	-0.69869117	GSK3B	glycogen synthase kinase 3 beta
229664_at	0.19837083	0.00684	-3.3156185	-2.43816	-0.824717	MAPK8	mitogen-activated protein kinase 8
202431_s_at	0.21281615	0.00836	-3.2025153	-2.63368	-0.73848083	MYC	v-myc avian myelocytomatosis viral oncogene homolog
210162_s_at	0.30800276	0.0472	-2.2319859	-4.27941	-0.6377645	NFATC1	nuclear factor of activated T-cells 1
226991_at	0.30800276	0.0421	2.2976134	-4.17257	0.619534	NFATC2	nuclear factor of activated T-cells 2
210555_s_at	0.30800276	0.0351	-2.4001938	-4.00357	-0.938706	NFATC3	nuclear factor of activated T-cells 3
225141_at	0.30800276	0.0454	-2.2542033	-4.24336	-0.922669	NFATC3	nuclear factor of activated T-cells 3
203896_s_at	0.05450591	0.000652	-4.6893401	-0.13866	-1.61079217	PLCB4	phospholipase C beta 4
235502_at	0.26452444	0.0134	-2.9399633	-3.08724	-0.60490817	PPP2CA	protein phosphatase 2 catalytic subunit alpha
238719_at	0.30800276	0.0418	-2.30186	-4.16562	-0.650813	PPP2CA	protein phosphatase 2 catalytic subunit alpha
202883_s_at	0.25807103	0.0124	-2.9806432	-3.0171	-0.88137817	PPP2R1B	protein phosphatase 2 scaffold subunit Abeta
230708_at	0.01948364	0.000107	-5.8627112	1.6262	-1.2640355	PRICKLE1	prickle planar cell polarity protein 1
226069_at	0.02471232	0.000167	-5.5604032	1.192	-1.13138433	PRICKLE1	prickle planar cell polarity protein 1
226065_at	0.05651093	0.00068	-4.6634068	-0.18002	-1.27730883	PRICKLE1	prickle planar cell polarity protein 1
232811_x_at	0.30800276	0.0499	-2.2011417	-4.32925	-1.230914	PRICKLE1	prickle planar cell polarity protein 1
213093_at	0.23257396	0.00987	-3.1098558	-2.79391	-0.7280505	PRKCA	protein kinase C alpha
215195_at	0.30800276	0.0484	-2.2175462	-4.30277	-0.67772483	PRKCA	protein kinase C alpha
207782_s_at	0.27271565	0.0142	-2.9059935	-3.14576	-1.1362825	PSEN1	presenilin 1
226577_at	0.30800276	0.0253	-2.583739	-3.69615	-0.77972067	PSEN1	presenilin 1
203460_s_at	0.30800276	0.0312	-2.467471	-3.89156	-1.10732017	PSEN1	presenilin 1
1555814_a_at	0.30800276	0.0318	-2.45683	-3.90934	-1.00185617	RHOA	ras homolog family member A
202037_s_at	0.00119849	1.51e-06	-9.2659663	5.59447	-2.02363783	SFRP1	secreted frizzled related protein 1
202036_s_at	0.00774015	2.63e-05	-6.8660636	2.9654	-1.73660183	SFRP1	secreted frizzled related protein 1
202035_s_at	0.18597809	0.00591	-3.3974842	-2.29681	-1.02406183	SFRP1	secreted frizzled related protein 1
202981_x_at	0.30800276	0.046	-2.2475978	-4.25409	-0.84263833	SIAH1	siah E3 ubiquitin protein ligase 1
226563_at	0.30800276	0.024	-2.6141665	-3.64467	-0.8716045	SMAD2	SMAD family member 2
213401_s_at	0.30800276	0.0413	-2.3088	-4.15425	-0.696872	TBL1X	transducin (beta)-like 1X-linked
213400_s_at	0.30800276	0.0459	-2.2485127	-4.25261	-0.78798667	TBL1X	transducin (beta)-like 1X-linked
221016_s_at	0.30800276	0.0434	-2.2798641	-4.20157	-1.07735767	TCF7L1	transcription factor 7 like 1
216035_x_at	0.09022849	0.00158	-4.1583021	-1.00389	-1.16241683	TCF7L2	transcription factor 7 like 2
229492_at	0.30800276	0.0478	-2.2248464	-4.29097	-0.65881617	VANGL1	VANGL planar cell polarity protein 1

## Sheet: bone tissue
Significant differentially expressed genes of WNT pathway in the study of GSE30159
ID	adj.P.Val	P.Value	t	B	logFC	Gene.symbol	Gene.title
201381_x_at	1	0.02774622	2.3902334	-3.56352	0.17555889	CACYBP	calcyclin binding protein
1562028_at	1	0.00595348	-3.1089459	-2.80326	-1.03079889	CCND3	cyclin D3
212793_at	0.8763	0.00165057	-3.684319	-2.19489	-0.79855111	DAAM2	dishevelled associated activator of morphogenesis 2
221126_at	1	0.04665184	2.1330913	-3.82323	0.15476	DKK3	dickkopf WNT signaling pathway inhibitor 3
229591_at	1	0.0396067	-2.2152461	-3.74145	-0.19194	LRP5	LDL receptor related protein 5
226069_at	1	0.00546194	3.1480035	-2.76152	0.61810778	PRICKLE1	prickle planar cell polarity protein 1
226065_at	1	0.01522594	2.67638	-3.26444	0.56952444	PRICKLE1	prickle planar cell polarity protein 1
230708_at	1	0.03531543	2.2721394	-3.68413	0.43739778	PRICKLE1	prickle planar cell polarity protein 1
1559946_s_at	1	0.04540969	-2.1467135	-3.80976	-0.20708111	RUVBL2	RuvB like AAA ATPase 2
223122_s_at	1	0.00942234	2.8992574	-3.0274	1.76822556	SFRP2	secreted frizzled related protein 2
223121_s_at	1	0.01542802	2.6701913	-3.27099	1.02191	SFRP2	secreted frizzled related protein 2
204051_s_at	0.8242	0.00144714	3.7428601	-2.13423	0.98304556	SFRP4	secreted frizzled related protein 4
204052_s_at	0.8727	0.00156429	3.7082201	-2.17009	1.01336444	SFRP4	secreted frizzled related protein 4
207468_s_at	1	0.01121597	-2.8188319	-3.11318	-0.34879333	SFRP5	secreted frizzled related protein 5

## Sheet: synovial fibroblast
Significant differentially expressed genes of WNT pathway in the study of GSE37520
ID	adj.P.Val	P.Value	t	B	logFC	ORF	WNT related
C10	0.00338	0.0000417	7.62751	2.625	6.216	MMP7	x
A3	0.04096	0.0010115	4.86854	-0.673	2.917	FRZB	x
C7	0.33133	0.0185303	2.89736	-3.67	0.92267	CTNNB1	x
C11	0.33133	0.0235514	2.74713	-3.91	1.7555	DKK1	x
F5	0.43718	0.037781	2.45283	-4.38	1.866	FZD4	x
F8	0.44582	0.050544	-2.27184	-4.664	-1.3865	WNT10B	x
C2	0.44582	0.051557	2.25948	-4.683	1.45433	MYC	x
A12	0.44582	0.0554031	2.21465	-4.753	0.6635	PLCG1	x

## Sheet: subcutaneous adipose cells
Significant differentially expressed genes of WNT pathway in the study of GSE88966_sc adip
ID	adj.P.Val	P,Value	t	B	logFC	ORF	[HuGene-1_0-st] Affymetrix Human Gene 1.0 ST Array
8313_at	0.1614182	0.0223	-2.942097	-3.703717	-0.3719684	8313	AXIN2
8945_at	0.1921502	0.0341	-2.642063	-4.141281	-0.2498835	8945	BTRC
894_at	0.149506	0.0186	3.073231	-3.514248	0.2528585	894	CCND2
1499_at	0.1007721	0.00773	3.728724	-2.594642	0.4515337	1499	CTNNB1
56998_at	0.1631078	0.023	2.921414	-3.733723	0.2892278	56998	CTNNBIP1
23500_at	0.0250901	0.000488	-6.215162	0.326352	-1.3103855	23500	DAAM2
22943_at	0.041084	0.00122	-5.299588	-0.642568	-1.0681987	22943	DKK1
27123_at	0.1833641	0.0303	-2.724669	-4.020419	-0.9927756	27123	DKK2
10023_at	0.0991614	0.00748	-3.754141	-2.560095	-0.2828809	10023	FRAT1
8321_at	0.1817952	0.0297	2.74067	-3.997033	0.4148109	8321	FZD1
8322_at	0.0712933	0.00398	-4.260153	-1.892067	-1.1036122	8322	FZD4
7855_at	0.1858902	0.0313	-2.701668	-4.054052	-0.8430148	7855	FZD5
51176_at	0.1686401	0.0251	2.859732	-3.823376	0.3976513	51176	LEF1
4041_at	0.1621692	0.0227	-2.930543	-3.720476	-0.4194479	4041	LRP5
4776_at	0.1184961	0.0108	3.472904	-2.94728	0.3756587	4776	NFATC4
85407_at	0.1213476	0.0115	-3.42681	-3.011731	-0.3036124	85407	NKD1
51701_at	0.1708292	0.026	2.834297	-3.860413	0.2118659	51701	NLK
23236_at	0.0082816	5.53e-05	8.860027	2.559746	1.0575842	23236	PLCB1
5332_at	0.1946458	0.035	-2.624752	-4.166627	-0.2251461	5332	PLCB4
5467_at	0.1377106	0.0152	3.220899	-3.302742	0.4263578	5467	PPARD
5519_at	0.2024181	0.0379	2.569427	-4.247663	0.5205272	5519	PPP2R1B
5525_at	0.1941797	0.0348	-2.627855	-4.162084	-0.8000801	5525	PPP2R5A
5880_at	0.0198427	0.000298	6.751325	0.841915	0.8900191	5880	RAC2
5881_at	0.1273907	0.0128	-3.347169	-3.123702	-0.3909659	5881	RAC3
9475_at	0.0047977	1.6e-05	-10.746667	3.766856	-0.8516492	9475	ROCK2
59343_at	0.2082185	0.0402	-2.528718	-4.307297	-0.2209028	59343	SENP2
6422_at	0.1018197	0.00787	-3.715544	-2.612592	-0.4689304	6422	SFRP1
6424_at	0.0159805	0.000187	7.289287	1.3244	2.0975813	6424	SFRP4
4088_at	0.0938751	0.00677	3.832861	-2.453683	0.3717439	4088	SMAD3
6907_at	0.1188107	0.0109	3.469655	-2.951814	0.40105	6907	TBL1X
6932_at	0.1097212	0.00913	3.601399	-2.769054	0.4048865	6932	TCF7
7157_at	0.2125747	0.042	2.497596	-4.352881	0.4389462	7157	TP53
7481_at	0.060947	0.00292	-4.52093	-1.562995	-0.6223556	7481	WNT11
7472_at	0.2266532	0.0482	2.403018	-4.49129	0.4010104	7472	WNT2
7482_at	0.2122775	0.0419	-2.49987	-4.349552	-0.2718947	7482	WNT2B
7474_at	0.1935004	0.0345	2.633856	-4.153297	1.6764272	7474	WNT5A
7476_at	0.215946	0.0433	-2.47691	-4.383173	-0.2645705	7476	WNT7A

## Sheet: omental adipose cells
Significant differentially expressed genes of WNT pathway in the study of GSE88966_ome adip
ID	adj.P.Val	P,Value	t	B	logFC	ORF	Gene Symbol
8313_at	0.123845	0.0139	-3.211499	-3.31756	-0.48261654	8313	AXIN2
595_at	0.011727	0.000229	6.682076	1.00649	0.66615609	595	CCND1
896_at	0.242061	0.0438	-2.430042	-4.49199	-0.25315942	896	CCND3
11261_at	0.07907	0.00661	-3.746314	-2.53987	-0.39331175	11261	CHP
1499_at	0.040183	0.00209	4.64239	-1.32318	0.49156089	1499	CTNNB1
56998_at	0.080898	0.00685	3.719666	-2.57781	0.30133663	56998	CTNNBIP1
23500_at	0.028715	0.00111	-5.175396	-0.65656	-0.87344938	23500	DAAM2
22943_at	0.113978	0.0121	-3.308535	-3.17413	-0.78539436	22943	DKK1
8321_at	0.067	0.005	3.955026	-2.24609	0.36066871	8321	FZD1
8322_at	0.041111	0.00217	-4.60965	-1.36553	-0.81910849	8322	FZD4
7855_at	0.017286	0.000483	-5.936394	0.22248	-0.80313162	7855	FZD5
3725_at	0.162681	0.0223	2.886535	-3.80343	0.35403417	3725	JUN
51176_at	0.013027	0.000286	6.45229	0.77261	0.80081648	51176	LEF1
5599_at	0.150868	0.0196	2.972478	-3.67426	0.31654192	5599	MAPK8
4773_at	0.128172	0.0149	3.165608	-3.3857	0.25750357	4773	NFATC2
4775_at	0.121653	0.0134	-3.238258	-3.27792	-0.25256015	4775	NFATC3
4776_at	0.119055	0.0129	3.263101	-3.24117	0.28139648	4776	NFATC4
51701_at	0.102235	0.0102	3.430773	-2.99478	0.45550355	51701	NLK
23236_at	0.006177	6.98e-05	8.013061	2.239	1.11608506	23236	PLCB1
5467_at	0.028289	0.00108	5.196952	-0.6305	0.745163	5467	PPARD
5519_at	0.04764	0.00279	4.406259	-1.63226	0.46674016	5519	PPP2R1B
5525_at	0.141797	0.0176	-3.048411	-3.56049	-0.7690975	5525	PPP2R5A
5526_at	0.15943	0.0216	2.90799	-3.77115	0.22608486	5526	PPP2R5B
144165_at	0.002689	1.13e-05	10.4695	4.06675	0.93624479	144165	PRICKLE1
5880_at	0.028073	0.00107	5.210339	-0.61435	0.82107719	5880	RAC2
5881_at	0.180394	0.0267	-2.763369	-3.98909	-0.58729124	5881	RAC3
59343_at	0.126152	0.0144	-3.188864	-3.35115	-0.29349475	59343	SENP2
6424_at	0.012518	0.00027	6.511838	0.83386	1.5956173	6424	SFRP4
4088_at	0.041389	0.00221	4.594657	-1.38498	0.42318527	4088	SMAD3
7157_at	0.220347	0.0369	2.544637	-4.31934	0.30300093	7157	TP53
54361_at	0.006481	7.48e-05	7.929029	2.1669	1.19733944	54361	WNT4
7474_at	0.123836	0.0139	3.212185	-3.31655	1.55476639	7474	WNT5A

## Sheet: skin
Significant differentially expressed genes of WNT pathway in the study of GSE26487
ID	adj.P.Val	P,Value	t	B	logFC	Gene.symbol	Gene.title
2017_s_at	0.3461583	0.0184	3.0073816	-3.33638	0.659764	CCND1	cyclin D1
2020_at	0.5004258	0.0387	2.5070964	-4.08099	0.7059465	CCND1	cyclin D1
36650_at	0.1159832	0.00255	4.4570724	-1.31582	0.995219	CCND2	cyclin D2
40780_at	0.1484628	0.00388	4.1283433	-1.74804	0.763028	CTBP2	C-terminal binding protein 2
40777_at	0.3328704	0.017	3.0615246	-3.25645	0.594333	CTNNB1	catenin beta 1
40171_at	0.2410535	0.00919	-3.4916445	-2.63109	-0.680942	FRAT2	frequently rearranged in advanced T-cell lymphomas 2
40822_at	0.0559078	0.00058	-5.7226219	0.18908	-1.0058375	NFATC3	nuclear factor of activated T-cells 3
250_at	0.4279493	0.0283	-2.7149855	-3.77091	-0.4655175	NFATC3	nuclear factor of activated T-cells 3
32736_at	0.0784711	0.00127	5.0284462	-0.60529	1.0696475	RAC2	ras-related C3 botulinum toxin substrate 2 (rho family, small GTP binding protein Rac2)
32737_at	0.1548004	0.00421	4.0670426	-1.8305	0.7885165	RAC2	ras-related C3 botulinum toxin substrate 2 (rho family, small GTP binding protein Rac2)
32521_at	0.0497856	0.000473	-5.9140605	0.39535	-1.566267	SFRP1	secreted frizzled related protein 1
35178_at	0.3538822	0.0195	-2.9672809	-3.39572	-0.4756605	WIF1	WNT inhibitory factor 1
32358_at	0.4371782	0.0297	-2.6835387	-3.81782	-0.4307025	WISP3	WNT1 inducible signaling pathway protein 3

## Sheet: hippocampus
Significant differentially expressed genes of WNT pathway in hippocampus based on the study of Murani et al. 2021
Gene name	ENSEBML_ID	baseMean	log2FC_D60vsC	p-value_D60vsC	adj-p-val_D60vsC	Gene name
AXIN2	ENSSSCG00000017265	334.549	-0.124546	0.00522778	0.0529641	AXIN2
CAMK2G	ENSSSCG00000010311	3759.25	-0.217118	5.19e-09	1.86e-07	CAMK2G
CCND1	ENSSSCG00000037900	484.129	-0.650937	2.51e-14	1.68e-12	CCND1
CCND2	ENSSSCG00000038694	253.93	-0.345181	1.04e-10	4.65e-09	CCND2
CCND3	ENSSSCG00000032284	1093.44	0.399238	8.18e-08	2.44e-06	CCND3
DAAM1	ENSSSCG00000005078	1006.84	0.316085	0.00110877	0.0141745	DAAM1
DKK1	ENSSSCG00000010428	25.978	0.355332	0.00633324	0.0619164	DKK1
DKKL1	ENSSSCG00000038579	222.072	0.171639	0.0201826	0.152388	DKKL1
DVL3	ENSSSCG00000025374	1256.34	-0.147392	0.0145028	0.119468	DVL3
FOSL1	ENSSSCG00000012967	2.81797	0.727984	0.0455245	0.272479	FOSL1
FZD10	ENSSSCG00000009751	54.1706	-0.297666	0.0422887	0.258376	FZD10
FZD2	ENSSSCG00000029838	102.648	-0.579196	7.59e-05	0.0013344	FZD2
FZD4	ENSSSCG00000014920	20.3199	0.400403	0.00438952	0.0457729	FZD4
FZD5	ENSSSCG00000016140	432.826	-0.241795	0.00636688	0.0621365	FZD5
FZD6	ENSSSCG00000006052	291.279	-0.219428	0.00476783	0.0489578	FZD6
FZD7	ENSSSCG00000016111	185.871	-0.536999	6.78e-14	4.27e-12	FZD7
FZD9	ENSSSCG00000023004	99.3973	0.459965	0.000192659	0.00309641	FZD9
LEF1	ENSSSCG00000009148	300.144	-0.237783	0.000427058	0.00619822	LEF1
MYC	ENSSSCG00000005965	283.283	0.659058	5.52e-33	1.19e-30	MYC
NFATC4	ENSSSCG00000001986	55.8663	-0.427644	0.000109643	0.00186985	NFATC4
PLCB3	ENSSSCG00000013034	450.573	-0.250774	0.000626809	0.00871858	PLCB3
PPP2CA	ENSSSCG00000014298	4109.16	0.125492	0.00187342	0.0221725	PPP2CA
PPP2R5A	ENSSSCG00000015599	446.882	-0.142353	0.00853153	0.0787985	PPP2R5A
PPP2R5B	ENSSSCG00000013016	2597.69	0.129111	0.0133763	0.111839	PPP2R5B
PRICKLE1	ENSSSCG00000034491	817.54	-0.40281	1.25e-08	4.24e-07	PRICKLE1
PRICKLE2	ENSSSCG00000011495	1412.98	0.478563	1.32e-34	3.02e-32	PRICKLE2
PRKCA	ENSSSCG00000017268	1280.2	0.164186	0.0251538	0.18064	PRKCA
RAC1	ENSSSCG00000035090	6242.87	0.0884145	0.0043755	0.0456552	RAC1
TCF7	ENSSSCG00000030680	55.0172	-0.599445	2.11e-06	5.07e-05	TCF7
TP53	ENSSSCG00000017950	242.655	-0.163279	0.0119254	0.102418	TP53
VANGL1	ENSSSCG00000006746	33.0833	-0.314643	0.0132643	0.111169	VANGL1
VANGL2	ENSSSCG00000006383	478.964	-0.32731	4.36e-08	1.35e-06	VANGL2
WNT7A	ENSSSCG00000039010	387.133	-0.406075	2.42e-08	7.9e-07	WNT7A
WNT8B	ENSSSCG00000006164	139.818	0.446653	0.0393795	0.247239	WNT8B

## Sheet: hypothalamus
Significant differentially expressed genes of WNT pathway in hypothalamus based on the study of Murani et al. 2021
ENSEMBL_ID	baseMean	log2FC_D60vsC	p-value_D60vsC	adj-p-val_D60vsC	Gene name
ENSSSCG00000005965	156.629	0.611819	1.99022e-23	3.38418e-21	MYC
ENSSSCG00000014298	4975.13	0.104092	0.0159791	0.131106	PPP2CA
ENSSSCG00000017265	431.248	-0.251275	8.0674e-10	4.0984e-08	AXIN2
ENSSSCG00000037900	347.451	-0.502912	1.14226e-15	1.10666e-13	CCND1
ENSSSCG00000039169	3.21552	1.16014	0.00709117	0.072996	CER1
ENSSSCG00000010739	496.364	0.0846502	0.0335821	0.212942	CTBP2
ENSSSCG00000002804	1497.15	0.0877927	0.0339389	0.214308	CSNK2A2
ENSSSCG00000005078	871.198	0.31348	7.19127e-06	0.000184646	DAAM1
ENSSSCG00000025374	1281.82	-0.121509	0.00623223	0.0661912	DVL3
ENSSSCG00000029838	97.3726	-0.466398	7.02028e-05	0.00146415	FZD2
ENSSSCG00000014920	24.158	0.528595	3.39482e-05	0.000760367	FZD4
ENSSSCG00000006052	208.011	-0.312011	0.000492927	0.00804518	FZD6
ENSSSCG00000016111	363.494	-0.172089	0.0123181	0.108954	FZD7
ENSSSCG00000033001	64.1692	-0.346296	0.00275099	0.0342875	FZD8
ENSSSCG00000004856	93.8209	-0.26043	0.00365449	0.0432211	NFATC1
ENSSSCG00000029578	1121.65	-0.0676133	0.0220924	0.162538	NFATC3
ENSSSCG00000001986	60.8937	-0.253256	0.013296	0.115518	NFATC4
ENSSSCG00000004779	166.423	-0.494431	3.82891e-09	1.81264e-07	PLCB2
ENSSSCG00000013034	339.994	-0.21586	9.54437e-05	0.00191855	PLCB3
ENSSSCG00000007058	218.311	0.26751	0.0340358	0.214676	PLCB4
ENSSSCG00000034491	1343.15	-0.209261	9.03254e-08	3.44435e-06	PRICKLE1
ENSSSCG00000011495	6111.45	0.183157	0.0020842	0.0271547	PRICKLE2
ENSSSCG00000002340	1172.51	-0.120049	0.011311	0.103054	PSEN1
ENSSSCG00000004952	609.911	-0.20319	6.38866e-07	2.04339e-05	SMAD3
ENSSSCG00000006256	47.875	-0.248959	0.0230789	0.166574	SOX17
ENSSSCG00000030680	66.4893	-0.657595	1.71553e-12	1.23756e-10	TCF7
ENSSSCG00000017950	156.601	-0.292996	8.16776e-06	0.000207798	TP53
ENSSSCG00000006746	32.5557	-0.41806	0.00115906	0.0164379	VANGL1
ENSSSCG00000006383	282.487	-0.365138	7.05637e-09	3.27542e-07	VANGL2
ENSSSCG00000016617	60.3014	0.29751	0.0357724	0.221803	WNT16
ENSSSCG00000000759	33.1542	-0.328872	0.0172899	0.138102	WNT5B
ENSSSCG00000036932	3.19256	-1.98515	0.00314238	0.0383343	WNT6
ENSSSCG00000039010	198.392	-0.451923	5.49833e-09	2.58096e-07	WNT7A
