# Supplementary material for: Wnt-Signaling Regulated by Glucocorticoid-Induced miRNAs
Source: Int J Mol Sci. 2021 Oct 29;22(21):11778. doi: 10.3390/ijms222111778 (PMC8584097; doi:10.3390/ijms222111778)
Supplement: Supplementary file 1 [file ijms-22-11778-s001.zip › Table S4_GSEA of DEGs in at least 6 studies.xlsx]

## Sheet: Munka1
GSEA of differentially expressed gene in at least 6 studies.
Category	ID	Name	Source	p-value	q-value Bonferroni	q-value FDR B&H	q-value FDR B&Y	Hit Count in Query List	Hit Count in Genome	Hit in Query List
GO: Biological Process	GO:0090090	negative regulation of canonical wnt signaling pathway		0.003617	1	0.03835	0.341	6	190	FOXO3,FZD4,DACT1,DKK1,TLE1,SNAI2
GO: Molecular Function	GO:0044877	protein-containing complex binding		1.667e-06	0.001025	0.001025	0.007175	31	1565	NID2,PLK2,FBLN5,ING2,MYO10,SREBF1,GBP1,MYO1B,LASP1,NR3C1,ITGA5,EZH1,ITGAV,SERPINH1,LDLR,RXRA,ZFP36,FZD4,CFLAR,TGFBI,TGFBR3,ADRB2,GCLC,MRC2,PIK3R1,NID1,CORO6,IRS2,FSCN1,FST,MARCKS
GO: Molecular Function	GO:0019901	protein kinase binding		5.941e-05	0.03654	0.01827	0.1279	19	868	DOCK4,FOXO3,SH2B3,DUSP1,SREBF1,NR3C1,ITGAV,ZFP36,MAP3K5,GHR,NEDD9,RND3,DACT1,CCNE2,PIK3R1,PAWR,IRS2,DUSP10,MARCKS
GO: Molecular Function	GO:0019900	kinase binding		0.0002474	0.1522	0.035	0.245	19	969	DOCK4,FOXO3,SH2B3,DUSP1,SREBF1,NR3C1,ITGAV,ZFP36,MAP3K5,GHR,NEDD9,RND3,DACT1,CCNE2,PIK3R1,PAWR,IRS2,DUSP10,MARCKS
GO: Molecular Function	GO:0001228	DNA-binding transcription activator activity, RNA polymerase II-specific		0.0002643	0.1626	0.035	0.245	13	520	FOXO3,PRRX1,ZBTB16,CEBPD,HLF,SREBF1,KLF15,IRF1,NR3C1,STAT5A,TSC22D1,KLF9,PLAG1
GO: Molecular Function	GO:0001216	DNA-binding transcription activator activity		0.0002846	0.175	0.035	0.245	13	524	FOXO3,PRRX1,ZBTB16,CEBPD,HLF,SREBF1,KLF15,IRF1,NR3C1,STAT5A,TSC22D1,KLF9,PLAG1
GO: Biological Process	GO:0042127	regulation of cell population proliferation		5.365e-11	2.194e-07	1.309e-07	1.164e-06	44	1973	FOXO3,SPRY1,FBLN5,PRRX1,ZBTB16,TES,ANG,SH2B3,ING2,HBEGF,DUSP1,ID2,IRF1,ST6GAL1,APOD,BCL6,NR3C1,ITGAV,RXRA,ZFP36,STAT5A,MAP3K5,B4GALT1,CITED2,TXNIP,CFLAR,TGFBR3,TGM2,TSC22D1,ADRB2,APLN,KLF9,PIK3R1,ATOH8,TET1,SNAI2,GLUL,PLAG1,PLAU,PAWR,CCL8,IRS2,DUSP10,TPBG
GO: Biological Process	GO:0007167	enzyme linked receptor protein signaling pathway		6.403e-11	2.618e-07	1.309e-07	1.164e-06	33	1168	SPRY1,DDIT4,SH2B3,ING2,PDK4,HBEGF,SREBF1,APOD,ITGA5,ITGAV,ZYX,STAT5A,CITED2,GHR,FZD4,NEDD9,RGMA,TXNIP,TGFBR3,DACT1,ADRB2,APLN,DKK1,PIK3R1,ATOH8,EIF4EBP2,PLAT,PLAUR,IRS2,SLC39A14,FST,TMEM100,ANKS1A
GO: Biological Process	GO:0009719	response to endogenous stimulus		4.207e-10	1.72e-06	5.096e-07	4.532e-06	40	1780	SPRY1,DDIT4,MXRA5,PDE4B,ANG,ING2,PDK4,DUSP1,SREBF1,KLF15,IRF1,APOB,GCNT1,NR3C1,LDLR,ZYX,RXRA,ZFP36,STAT5A,CITED2,GHR,RGMA,TXNIP,CFLAR,TGFBR3,ADRB2,APLN,DKK1,TIMP4,GCLC,KLF9,PIK3R1,EIF4EBP2,SNAI2,SCNN1A,PAPPA,IRS2,SLC39A14,FST,TMEM100
GO: Biological Process	GO:0010941	regulation of cell death		5.128e-10	2.097e-06	5.096e-07	4.532e-06	42	1952	FOXO3,GADD45B,DDIT4,PLK2,ZBTB16,NET1,PHLDA1,ING2,TSC22D3,PDK4,DUSP1,ID3,IRF1,ST6GAL1,EYA2,BCL6,NR3C1,ITGA5,ITGAV,RXRA,ZFP36,STAT5A,MAP3K5,B4GALT1,CITED2,GHR,TXNIP,CFLAR,TGFBR3,TGM2,TSC22D1,ADRB2,DKK1,IER3,GCLC,PIK3R1,TLE1,CIDEC,SNAI2,PLAUR,PAWR,IRS2
GO: Biological Process	GO:0035239	tube morphogenesis		6.349e-10	2.596e-06	5.096e-07	4.532e-06	30	1068	SPRY1,PLK2,FBLN5,PRRX1,ANG,HBEGF,ID2,APOB,HIF3A,APOD,NR3C1,ITGA5,ITGAV,LDLR,RXRA,B4GALT1,CITED2,FZD4,RGMA,TGFBI,TGFBR3,DACT1,TGM2,THBS2,ADRB2,APLN,ATOH8,GLUL,PLAU,TMEM100
GO: Biological Process	GO:0042981	regulation of apoptotic process		7.477e-10	3.058e-06	5.096e-07	4.532e-06	39	1736	FOXO3,GADD45B,PLK2,ZBTB16,NET1,PHLDA1,ING2,TSC22D3,PDK4,DUSP1,ID3,ST6GAL1,EYA2,BCL6,NR3C1,ITGA5,ITGAV,RXRA,ZFP36,STAT5A,MAP3K5,B4GALT1,CITED2,TXNIP,CFLAR,TGFBR3,TGM2,TSC22D1,ADRB2,DKK1,IER3,GCLC,PIK3R1,TLE1,CIDEC,SNAI2,PLAUR,PAWR,IRS2
GO: Biological Process	GO:0030155	regulation of cell adhesion		1.007e-09	4.116e-06	5.881e-07	5.23e-06	26	827	ZBTB16,SH2B3,NET1,MYO10,DUSP1,GBP1,IRF1,ST6GAL1,APOD,BCL6,ITGA5,ITGAV,STAT5A,CITED2,FZD4,NEDD9,TGFBI,TGM2,ADRB2,PIK3R1,SNAI2,NID1,PLAU,PLAUR,PAWR,DUSP10
GO: Biological Process	GO:0043067	regulation of programmed cell death		1.46e-09	5.97e-06	7.357e-07	6.543e-06	39	1777	FOXO3,GADD45B,PLK2,ZBTB16,NET1,PHLDA1,ING2,TSC22D3,PDK4,DUSP1,ID3,ST6GAL1,EYA2,BCL6,NR3C1,ITGA5,ITGAV,RXRA,ZFP36,STAT5A,MAP3K5,B4GALT1,CITED2,TXNIP,CFLAR,TGFBR3,TGM2,TSC22D1,ADRB2,DKK1,IER3,GCLC,PIK3R1,TLE1,CIDEC,SNAI2,PLAUR,PAWR,IRS2
GO: Biological Process	GO:0048585	negative regulation of response to stimulus		1.619e-09	6.621e-06	7.357e-07	6.543e-06	41	1945	FOXO3,SPRY1,DDIT4,PLK2,PDE4B,PRR5L,DHRS3,SH2B3,ING2,HBEGF,DUSP1,GBP1,IRF1,ST6GAL1,APOD,EYA2,BCL6,NR3C1,ITGAV,LDLR,RGS3,ZFP36,FZD4,RGMA,CFLAR,TGFBR3,DACT1,ADRB2,APLN,DKK1,IER3,GCLC,TLE1,SNAI2,PLAT,PLAU,PLAUR,PAWR,DUSP10,TNFAIP6,FST
GO: Biological Process	GO:1901700	response to oxygen-containing compound		1.929e-09	7.887e-06	7.887e-07	7.014e-06	40	1875	FOXO3,DDIT4,FBLN5,PDE4B,NET1,PDK4,DUSP1,SREBF1,KLF15,ID3,IRF1,APOB,GCNT1,APOD,NR3C1,ITGAV,LDLR,RXRA,ZFP36,STAT5A,MAP3K5,GHR,FZD4,TXNIP,CFLAR,TGFBR3,ADRB2,DKK1,TIMP4,KLF9,PIK3R1,EIF4EBP2,SLPI,SNAI2,GLUL,SCNN1A,PAWR,IRS2,DUSP10,SLC39A14
GO: Biological Process	GO:0007155	cell adhesion		2.359e-09	9.646e-06	8.769e-07	7.799e-06	36	1571	NID2,FBLN5,ZBTB16,SH2B3,NET1,MYO10,DUSP1,GBP1,IRF1,ST6GAL1,GCNT1,APOD,BCL6,OMD,ITGA5,ITGAV,ZYX,STAT5A,B4GALT1,CITED2,FZD4,NEDD9,TGFBI,RND3,TGM2,THBS2,ADRB2,PIK3R1,SNAI2,NID1,PLAU,PLAUR,PAWR,DUSP10,TNFAIP6,TPBG
GO: Biological Process	GO:0022610	biological adhesion		2.656e-09	1.086e-05	9.049e-07	8.048e-06	36	1578	NID2,FBLN5,ZBTB16,SH2B3,NET1,MYO10,DUSP1,GBP1,IRF1,ST6GAL1,GCNT1,APOD,BCL6,OMD,ITGA5,ITGAV,ZYX,STAT5A,B4GALT1,CITED2,FZD4,NEDD9,TGFBI,RND3,TGM2,THBS2,ADRB2,PIK3R1,SNAI2,NID1,PLAU,PLAUR,PAWR,DUSP10,TNFAIP6,TPBG
GO: Biological Process	GO:0051094	positive regulation of developmental process		3.992e-09	1.632e-05	1.256e-06	1.117e-05	35	1525	FOXO3,ZHX3,SPRY1,ZBTB16,CEBPD,NET1,ID2,IRF1,APOB,BCL6,NR3C1,ITGA5,CRABP2,ZFP36,STAT5A,MAP3K5,B4GALT1,CITED2,GHR,FZD4,NEDD9,TGFBR3,DACT1,THBS2,ADRB2,DKK1,PIK3R1,ATOH8,SNAI2,PLAG1,PAWR,DUSP10,FST,TMEM100,TPBG
GO: Biological Process	GO:0035295	tube development		4.841e-09	1.979e-05	1.414e-06	1.257e-05	32	1310	SPRY1,PLK2,FBLN5,PRRX1,ANG,ING2,HBEGF,SREBF1,ID2,APOB,HIF3A,APOD,NR3C1,ITGA5,ITGAV,LDLR,RXRA,B4GALT1,CITED2,FZD4,RGMA,TGFBI,TGFBR3,DACT1,TGM2,THBS2,ADRB2,APLN,ATOH8,GLUL,PLAU,TMEM100
GO: Biological Process	GO:0009725	response to hormone		6.46e-09	2.642e-05	1.761e-06	1.566e-05	27	971	DDIT4,ANG,PDK4,DUSP1,SREBF1,KLF15,IRF1,APOB,GCNT1,NR3C1,RXRA,ZFP36,STAT5A,CITED2,GHR,TXNIP,CFLAR,TGFBR3,TIMP4,GCLC,KLF9,PIK3R1,EIF4EBP2,SCNN1A,PAPPA,IRS2,SLC39A14
GO: Biological Process	GO:0048514	blood vessel morphogenesis		2.554e-08	0.0001044	6.528e-06	5.806e-05	23	768	PLK2,FBLN5,PRRX1,ANG,HBEGF,APOB,HIF3A,APOD,ITGA5,ITGAV,LDLR,RXRA,B4GALT1,CITED2,FZD4,TGFBI,TGFBR3,THBS2,ADRB2,APLN,GLUL,PLAU,TMEM100
GO: Biological Process	GO:0016477	cell migration		2.927e-08	0.0001197	7.04e-06	6.261e-05	37	1812	DOCK4,FOXO3,DDIT4,PLK2,PDE4B,PRR5L,ANG,NET1,HBEGF,DUSP1,APOB,GCNT1,APOD,ITGA5,ITGAV,STAT5A,B4GALT1,CITED2,NEDD9,RND3,TGFBR3,PIK3R1,ATOH8,SUN2,SNAI2,GLUL,CORO6,PLAT,PLAU,PAWR,CCL8,IRS2,DUSP10,TNFAIP6,FSCN1,TPBG,ANKS1A
GO: Biological Process	GO:0072359	circulatory system development		3.101e-08	0.0001268	7.044e-06	6.264e-05	31	1340	SPRY1,PLK2,FBLN5,PRRX1,ANG,DHRS3,HBEGF,ID2,ID3,APOB,HIF3A,APOD,NR3C1,ITGA5,ITGAV,LDLR,RXRA,B4GALT1,CITED2,FZD4,CFLAR,TGFBI,TGFBR3,THBS2,ADRB2,APLN,DKK1,SNAI2,GLUL,PLAU,TMEM100
GO: Biological Process	GO:0010648	negative regulation of cell communication		3.348e-08	0.0001369	7.161e-06	6.369e-05	35	1658	FOXO3,SPRY1,DDIT4,PLK2,PDE4B,PRR5L,DHRS3,SH2B3,ING2,HBEGF,DUSP1,SREBF1,GBP1,IRF1,APOD,EYA2,BCL6,NR3C1,ITGAV,RGS3,FZD4,CFLAR,TGFBR3,DACT1,ADRB2,APLN,DKK1,IER3,GCLC,TLE1,SNAI2,PLAUR,PAWR,DUSP10,FST
GO: Biological Process	GO:0023057	negative regulation of signaling		3.503e-08	0.0001432	7.161e-06	6.369e-05	35	1661	FOXO3,SPRY1,DDIT4,PLK2,PDE4B,PRR5L,DHRS3,SH2B3,ING2,HBEGF,DUSP1,SREBF1,GBP1,IRF1,APOD,EYA2,BCL6,NR3C1,ITGAV,RGS3,FZD4,CFLAR,TGFBR3,DACT1,ADRB2,APLN,DKK1,IER3,GCLC,TLE1,SNAI2,PLAUR,PAWR,DUSP10,FST
GO: Biological Process	GO:0007169	transmembrane receptor protein tyrosine kinase signaling pathway		4.799e-08	0.0001962	9.345e-06	8.311e-05	23	795	SPRY1,DDIT4,SH2B3,PDK4,HBEGF,SREBF1,APOD,ITGA5,ITGAV,STAT5A,GHR,FZD4,NEDD9,TXNIP,ADRB2,APLN,PIK3R1,EIF4EBP2,PLAT,PLAUR,IRS2,SLC39A14,ANKS1A
GO: Biological Process	GO:0001568	blood vessel development		5.32e-08	0.0002175	9.888e-06	8.794e-05	24	866	PLK2,FBLN5,PRRX1,ANG,HBEGF,APOB,HIF3A,APOD,ITGA5,ITGAV,LDLR,RXRA,B4GALT1,CITED2,FZD4,CFLAR,TGFBI,TGFBR3,THBS2,ADRB2,APLN,GLUL,PLAU,TMEM100
GO: Biological Process	GO:0009968	negative regulation of signal transduction		6.074e-08	0.0002484	1.08e-05	9.603e-05	33	1537	FOXO3,SPRY1,DDIT4,PDE4B,PRR5L,DHRS3,SH2B3,ING2,HBEGF,DUSP1,GBP1,IRF1,APOD,EYA2,BCL6,NR3C1,ITGAV,RGS3,FZD4,CFLAR,TGFBR3,DACT1,ADRB2,APLN,DKK1,IER3,GCLC,TLE1,SNAI2,PLAUR,PAWR,DUSP10,FST
GO: Biological Process	GO:0048646	anatomical structure formation involved in morphogenesis		7.713e-08	0.0003154	1.288e-05	0.0001146	31	1395	SPRY1,PLK2,FBLN5,ANG,HBEGF,DUSP1,HIF3A,APOD,EYA2,BCL6,ITGA5,ITGAV,RXRA,B4GALT1,CITED2,RGMA,CFLAR,TGFBI,TGFBR3,DACT1,TGM2,THBS2,ADRB2,APLN,DKK1,ATOH8,TET1,SNAI2,GLUL,PLAU,TMEM100
GO: Biological Process	GO:0031589	cell-substrate adhesion		7.876e-08	0.000322	1.288e-05	0.0001146	16	397	NID2,FBLN5,NET1,GBP1,ST6GAL1,APOD,BCL6,ITGA5,ITGAV,ZYX,B4GALT1,FZD4,NEDD9,PIK3R1,NID1,PLAU
GO: Biological Process	GO:0051093	negative regulation of developmental process		8.547e-08	0.0003495	1.344e-05	0.0001195	27	1100	FOXO3,SPRY1,PLK2,FBLN5,ZBTB16,TSC22D3,ID2,ID3,GBP1,IRF1,BCL6,ITGAV,LDLR,ZFP36,STAT5A,CITED2,RGMA,CFLAR,TGFBR3,THBS2,ADRB2,DKK1,PIK3R1,SNAI2,PAWR,DUSP10,FST
GO: Biological Process	GO:0080134	regulation of response to stress		9.015e-08	0.0003686	1.365e-05	0.0001214	33	1563	FOXO3,GADD45B,PLK2,FBLN5,PRRX1,SH2B3,ING2,HBEGF,DUSP1,SREBF1,IRF1,EYA2,BCL6,LDLR,ZYX,ZFP36,STAT5A,MAP3K5,RGMA,TGFBR3,DACT1,TGM2,SLC7A2,ADRB2,IER3,PIK3R1,SNAI2,PLAT,PLAU,PLAUR,PAWR,DUSP10,TNFAIP6
GO: Biological Process	GO:0001944	vasculature development		1.157e-07	0.0004733	1.69e-05	0.0001503	24	903	PLK2,FBLN5,PRRX1,ANG,HBEGF,APOB,HIF3A,APOD,ITGA5,ITGAV,LDLR,RXRA,B4GALT1,CITED2,FZD4,CFLAR,TGFBI,TGFBR3,THBS2,ADRB2,APLN,GLUL,PLAU,TMEM100
GO: Biological Process	GO:0033993	response to lipid		1.257e-07	0.0005142	1.773e-05	0.0001577	25	977	FOXO3,DDIT4,PDE4B,PDK4,DUSP1,SREBF1,ID3,APOB,NR3C1,LDLR,RXRA,ZFP36,GHR,FZD4,TXNIP,CFLAR,DKK1,TIMP4,KLF9,PIK3R1,SLPI,SNAI2,SCNN1A,PAPPA,DUSP10
GO: Biological Process	GO:0071495	cellular response to endogenous stimulus		1.355e-07	0.000554	1.847e-05	0.0001642	32	1510	SPRY1,DDIT4,PDE4B,ING2,PDK4,DUSP1,SREBF1,KLF15,IRF1,APOB,NR3C1,ZYX,RXRA,ZFP36,STAT5A,CITED2,GHR,RGMA,CFLAR,TGFBR3,ADRB2,APLN,DKK1,KLF9,PIK3R1,EIF4EBP2,SNAI2,SCNN1A,IRS2,SLC39A14,FST,TMEM100
GO: Biological Process	GO:0048729	tissue morphogenesis		2.612e-07	0.001068	3.445e-05	0.0003064	23	874	SPRY1,HBEGF,DUSP1,GCNT1,EYA2,NR3C1,ITGA5,ITGAV,RXRA,STAT5A,B4GALT1,CITED2,FZD4,RGMA,TGFBR3,DACT1,TGM2,APLN,DKK1,ATOH8,SNAI2,FST,TMEM100
GO: Biological Process	GO:0008285	negative regulation of cell population proliferation		3.52e-07	0.001439	4.498e-05	0.0004	23	889	SPRY1,ZBTB16,TES,ANG,SH2B3,ING2,DUSP1,IRF1,APOD,BCL6,RXRA,B4GALT1,CITED2,TGFBR3,APLN,KLF9,PIK3R1,ATOH8,SNAI2,PAWR,CCL8,DUSP10,TPBG
GO: Biological Process	GO:0051241	negative regulation of multicellular organismal process		6.374e-07	0.002606	7.76e-05	0.0006901	28	1295	DOCK4,SPRY1,PLK2,FBLN5,PDE4B,SH2B3,TSC22D3,ID2,GBP1,IRF1,APOD,BCL6,LDLR,ZFP36,CITED2,RGMA,TGFBR3,THBS2,ADRB2,APLN,DKK1,PIK3R1,SNAI2,PLAT,PLAU,PLAUR,PAWR,DUSP10
GO: Biological Process	GO:0051248	negative regulation of protein metabolic process		6.452e-07	0.002638	7.76e-05	0.0006901	27	1218	GADD45B,SPRY1,DDIT4,PRR5L,ANG,SH2B3,HBEGF,DUSP1,KLF15,IRF1,APOD,ITGAV,SERPINH1,LDLR,RGS3,ZFP36,CFLAR,DKK1,TIMP4,GCLC,PIK3R1,EIF4EBP2,SLPI,PLAT,PLAUR,DUSP10,ANKS1A
GO: Biological Process	GO:0031960	response to corticosteroid		1.024e-06	0.004188	0.0001196	0.001064	10	174	DDIT4,DUSP1,NR3C1,RXRA,ZFP36,CFLAR,KLF9,PIK3R1,SCNN1A,PAPPA
GO: Biological Process	GO:0051270	regulation of cellular component movement		1.065e-06	0.004353	0.0001209	0.001075	27	1250	DOCK4,FOXO3,PLK2,PDE4B,PRR5L,HBEGF,DUSP1,APOD,BCL6,ITGA5,ITGAV,STAT5A,B4GALT1,CITED2,NEDD9,TGFBR3,PIK3R1,ATOH8,SUN2,SNAI2,GLUL,PLAU,PAWR,CCL8,IRS2,DUSP10,TNFAIP6
GO: Biological Process	GO:0009887	animal organ morphogenesis		1.298e-06	0.005307	0.0001434	0.001276	27	1263	FOXO3,SPRY1,PRRX1,DHRS3,ID2,ID3,GCNT1,NR3C1,ITGAV,SERPINH1,RXRA,STAT5A,B4GALT1,CITED2,FZD4,CFLAR,TGFBR3,DACT1,TGM2,DKK1,LRIG1,TLE1,SNAI2,PLAG1,PLAU,FST,TMEM100
GO: Biological Process	GO:0045785	positive regulation of cell adhesion		1.42e-06	0.005805	0.0001528	0.001359	16	493	ZBTB16,NET1,MYO10,IRF1,BCL6,ITGA5,ITGAV,STAT5A,CITED2,NEDD9,TGM2,PIK3R1,NID1,PLAUR,PAWR,DUSP10
GO: Biological Process	GO:0040012	regulation of locomotion		1.913e-06	0.007822	0.0002006	0.001784	26	1210	DOCK4,FOXO3,PLK2,PRR5L,HBEGF,DUSP1,ST6GAL1,APOD,ITGA5,ITGAV,STAT5A,CITED2,NEDD9,TGFBR3,PIK3R1,ATOH8,SUN2,SNAI2,GLUL,PLAU,PAWR,CCL8,IRS2,DUSP10,TNFAIP6,TPBG
GO: Biological Process	GO:0043066	negative regulation of apoptotic process		1.978e-06	0.00809	0.0002022	0.001799	24	1058	PLK2,ING2,TSC22D3,PDK4,DUSP1,ST6GAL1,EYA2,BCL6,NR3C1,ITGA5,ITGAV,STAT5A,CITED2,CFLAR,TGFBR3,TSC22D1,DKK1,IER3,GCLC,PIK3R1,TLE1,SNAI2,PLAUR,IRS2
GO: Biological Process	GO:2000026	regulation of multicellular organismal development		2.308e-06	0.009435	0.0002274	0.002023	31	1632	FOXO3,SPRY1,PLK2,FBLN5,ZBTB16,ID2,IRF1,BCL6,NR3C1,OMD,ITGA5,CRABP2,LDLR,RXRA,ZFP36,STAT5A,CITED2,RGMA,TGFBR3,THBS2,ADRB2,DKK1,PIK3R1,ATOH8,SNAI2,GLUL,PLAG1,DUSP10,FST,TMEM100,TPBG
GO: Biological Process	GO:0045596	negative regulation of cell differentiation		2.336e-06	0.009551	0.0002274	0.002023	20	776	FOXO3,SPRY1,ZBTB16,ID2,ID3,GBP1,IRF1,BCL6,ITGAV,LDLR,ZFP36,STAT5A,RGMA,TGFBR3,DKK1,PIK3R1,SNAI2,PAWR,DUSP10,FST
GO: Biological Process	GO:2000113	negative regulation of cellular macromolecule biosynthetic process		2.475e-06	0.01012	0.0002353	0.002093	32	1723	FOXO3,ZHX3,FBLN5,PRRX1,ZBTB16,ANG,CEBPD,TSC22D3,HBEGF,DUSP1,SREBF1,ID2,ID3,IRF1,BCL6,NR3C1,EZH1,RXRA,ZFP36,CITED2,TXNIP,DACT1,DKK1,GCLC,NFIL3,ATOH8,TLE1,TET1,EIF4EBP2,SNAI2,PAWR,FST
GO: Biological Process	GO:0010557	positive regulation of macromolecule biosynthetic process		2.784e-06	0.01138	0.0002581	0.002296	35	1996	FOXO3,FBLN5,PRRX1,ZBTB16,CEBPD,ING2,HLF,SREBF1,ID2,KLF15,IRF1,SSBP2,HIF3A,NR3C1,EZH1,RXRA,STAT5A,MAP3K5,TMEM106A,CITED2,FZD4,RGMA,TSC22D1,ADRB2,APLN,KLF9,PIK3R1,NFIL3,ATOH8,TET1,AFF1,PLAG1,PAWR,IRS2,SOAT1
GO: Biological Process	GO:0010558	negative regulation of macromolecule biosynthetic process		2.974e-06	0.01216	0.0002581	0.002296	32	1738	FOXO3,ZHX3,FBLN5,PRRX1,ZBTB16,ANG,CEBPD,TSC22D3,HBEGF,DUSP1,SREBF1,ID2,ID3,IRF1,BCL6,NR3C1,EZH1,RXRA,ZFP36,CITED2,TXNIP,DACT1,DKK1,GCLC,NFIL3,ATOH8,TLE1,TET1,EIF4EBP2,SNAI2,PAWR,FST
GO: Biological Process	GO:0043069	negative regulation of programmed cell death		3.009e-06	0.0123	0.0002581	0.002296	24	1084	PLK2,ING2,TSC22D3,PDK4,DUSP1,ST6GAL1,EYA2,BCL6,NR3C1,ITGA5,ITGAV,STAT5A,CITED2,CFLAR,TGFBR3,TSC22D1,DKK1,IER3,GCLC,PIK3R1,TLE1,SNAI2,PLAUR,IRS2
GO: Biological Process	GO:0033002	muscle cell proliferation		3.019e-06	0.01235	0.0002581	0.002296	12	293	ANG,HBEGF,ID2,APOD,RXRA,MAP3K5,CITED2,CFLAR,TGFBR3,TGM2,APLN,PIK3R1
GO: Biological Process	GO:0010942	positive regulation of cell death		3.178e-06	0.013	0.0002581	0.002296	20	792	FOXO3,GADD45B,DDIT4,ZBTB16,NET1,PHLDA1,DUSP1,ID3,IRF1,BCL6,NR3C1,RXRA,MAP3K5,B4GALT1,TXNIP,TGM2,TSC22D1,ADRB2,DKK1,PAWR
GO: Biological Process	GO:0030334	regulation of cell migration		3.256e-06	0.01332	0.0002581	0.002296	24	1089	DOCK4,FOXO3,PLK2,PRR5L,HBEGF,DUSP1,APOD,ITGA5,ITGAV,STAT5A,CITED2,NEDD9,TGFBR3,PIK3R1,ATOH8,SUN2,SNAI2,GLUL,PLAU,PAWR,CCL8,IRS2,DUSP10,TNFAIP6
GO: Biological Process	GO:0048732	gland development		3.35e-06	0.0137	0.0002581	0.002296	16	527	ID2,NR3C1,EZH1,RXRA,STAT5A,B4GALT1,CITED2,CFLAR,TGFBR3,TGM2,APLN,SNAI2,PLAG1,PLAU,PLAUR,IRS2
GO: Biological Process	GO:0010810	regulation of cell-substrate adhesion		3.422e-06	0.01399	0.0002581	0.002296	11	246	NET1,GBP1,ST6GAL1,APOD,BCL6,ITGA5,FZD4,NEDD9,PIK3R1,NID1,PLAU
GO: Biological Process	GO:0001525	angiogenesis		3.427e-06	0.01401	0.0002581	0.002296	18	658	PLK2,FBLN5,ANG,HBEGF,HIF3A,APOD,ITGA5,ITGAV,RXRA,B4GALT1,TGFBI,TGFBR3,THBS2,ADRB2,APLN,GLUL,PLAU,TMEM100
GO: Biological Process	GO:1901701	cellular response to oxygen-containing compound		3.443e-06	0.01408	0.0002581	0.002296	27	1330	FOXO3,DDIT4,FBLN5,PDE4B,NET1,PDK4,SREBF1,KLF15,ID3,IRF1,NR3C1,LDLR,ZFP36,STAT5A,MAP3K5,GHR,FZD4,CFLAR,ADRB2,KLF9,PIK3R1,EIF4EBP2,SNAI2,SCNN1A,PAWR,IRS2,SLC39A14
GO: Biological Process	GO:0051384	response to glucocorticoid		3.497e-06	0.0143	0.0002581	0.002296	9	156	DDIT4,DUSP1,NR3C1,RXRA,ZFP36,CFLAR,KLF9,PIK3R1,PAPPA
GO: Biological Process	GO:0040007	growth		3.529e-06	0.01443	0.0002581	0.002296	25	1172	FOXO3,SPRY1,FBLN5,NET1,ING2,HBEGF,APOD,BCL6,RRAD,NR3C1,CRABP2,RXRA,STAT5A,CITED2,GHR,NEDD9,RGMA,CFLAR,ACSL4,TGFBR3,MT1X,ADRB2,PLAG1,PLAU,DUSP10
GO: Biological Process	GO:0045934	negative regulation of nucleobase-containing compound metabolic process		3.535e-06	0.01446	0.0002581	0.002296	31	1666	FOXO3,ZHX3,DDIT4,FBLN5,PRRX1,ZBTB16,CEBPD,TSC22D3,DUSP1,SREBF1,ID2,ID3,IRF1,BCL6,NR3C1,EZH1,RXRA,ZFP36,CITED2,TXNIP,DACT1,DKK1,IER3,GCLC,NFIL3,ATOH8,TLE1,TET1,SNAI2,PAWR,FST
GO: Biological Process	GO:0045597	positive regulation of cell differentiation		3.666e-06	0.01499	0.0002623	0.002333	23	1020	FOXO3,ZHX3,ZBTB16,CEBPD,NET1,ID2,IRF1,APOB,BCL6,NR3C1,CRABP2,ZFP36,STAT5A,MAP3K5,NEDD9,DACT1,DKK1,PIK3R1,ATOH8,SNAI2,PLAG1,DUSP10,TMEM100
GO: Biological Process	GO:0051254	positive regulation of RNA metabolic process		3.72e-06	0.01521	0.0002623	0.002333	33	1844	FOXO3,FBLN5,PRRX1,ZBTB16,PRR5L,CEBPD,ING2,HLF,SREBF1,ID2,KLF15,IRF1,SSBP2,HIF3A,NR3C1,EZH1,RXRA,ZFP36,STAT5A,MAP3K5,CITED2,FZD4,RGMA,TSC22D1,ADRB2,APLN,KLF9,PIK3R1,NFIL3,ATOH8,TET1,AFF1,PLAG1
GO: Biological Process	GO:0009890	negative regulation of biosynthetic process		3.989e-06	0.01631	0.0002765	0.002459	33	1850	FOXO3,ZHX3,FBLN5,PRRX1,ZBTB16,ANG,CEBPD,TSC22D3,HBEGF,DUSP1,SREBF1,ID2,ID3,IRF1,BCL6,NR3C1,EZH1,RXRA,ZFP36,CITED2,TXNIP,CFLAR,DACT1,DKK1,GCLC,NFIL3,ATOH8,TLE1,TET1,EIF4EBP2,SNAI2,PAWR,FST
GO: Biological Process	GO:0022612	gland morphogenesis		4.305e-06	0.0176	0.0002934	0.002609	9	160	NR3C1,RXRA,STAT5A,B4GALT1,CFLAR,TGM2,SNAI2,PLAG1,PLAU
GO: Biological Process	GO:0045892	negative regulation of transcription, DNA-templated		4.828e-06	0.01974	0.0003236	0.002878	28	1437	FOXO3,ZHX3,FBLN5,PRRX1,ZBTB16,CEBPD,TSC22D3,SREBF1,ID2,ID3,IRF1,BCL6,NR3C1,EZH1,RXRA,ZFP36,CITED2,TXNIP,DACT1,DKK1,GCLC,NFIL3,ATOH8,TLE1,TET1,SNAI2,PAWR,FST
GO: Biological Process	GO:1903507	negative regulation of nucleic acid-templated transcription		5.022e-06	0.02054	0.0003285	0.002921	28	1440	FOXO3,ZHX3,FBLN5,PRRX1,ZBTB16,CEBPD,TSC22D3,SREBF1,ID2,ID3,IRF1,BCL6,NR3C1,EZH1,RXRA,ZFP36,CITED2,TXNIP,DACT1,DKK1,GCLC,NFIL3,ATOH8,TLE1,TET1,SNAI2,PAWR,FST
GO: Biological Process	GO:0009611	response to wounding		5.061e-06	0.02069	0.0003285	0.002921	19	746	SH2B3,HBEGF,ID3,IRF1,APOD,ITGA5,ZFP36,MAP3K5,B4GALT1,RGMA,CFLAR,ADRB2,LMAN1,PIK3R1,SNAI2,PLAT,PLAU,PLAUR,DUSP10
GO: Biological Process	GO:1902679	negative regulation of RNA biosynthetic process		5.156e-06	0.02108	0.0003294	0.00293	28	1442	FOXO3,ZHX3,FBLN5,PRRX1,ZBTB16,CEBPD,TSC22D3,SREBF1,ID2,ID3,IRF1,BCL6,NR3C1,EZH1,RXRA,ZFP36,CITED2,TXNIP,DACT1,DKK1,GCLC,NFIL3,ATOH8,TLE1,TET1,SNAI2,PAWR,FST
GO: Biological Process	GO:0032870	cellular response to hormone stimulus		5.399e-06	0.02208	0.0003396	0.003021	18	680	DDIT4,PDK4,DUSP1,SREBF1,IRF1,APOB,NR3C1,RXRA,ZFP36,STAT5A,GHR,CFLAR,KLF9,PIK3R1,EIF4EBP2,SCNN1A,IRS2,SLC39A14
GO: Biological Process	GO:0060548	negative regulation of cell death		6.529e-06	0.0267	0.0004045	0.003597	25	1214	PLK2,ING2,TSC22D3,PDK4,DUSP1,ST6GAL1,EYA2,BCL6,NR3C1,ITGA5,ITGAV,STAT5A,CITED2,GHR,CFLAR,TGFBR3,TSC22D1,DKK1,IER3,GCLC,PIK3R1,TLE1,SNAI2,PLAUR,IRS2
GO: Biological Process	GO:0031327	negative regulation of cellular biosynthetic process		6.713e-06	0.02745	0.0004097	0.003644	32	1807	FOXO3,ZHX3,FBLN5,PRRX1,ZBTB16,ANG,CEBPD,TSC22D3,HBEGF,DUSP1,SREBF1,ID2,ID3,IRF1,BCL6,NR3C1,EZH1,RXRA,ZFP36,CITED2,TXNIP,DACT1,DKK1,GCLC,NFIL3,ATOH8,TLE1,TET1,EIF4EBP2,SNAI2,PAWR,FST
GO: Biological Process	GO:0000122	negative regulation of transcription by RNA polymerase II		8.455e-06	0.03457	0.0005084	0.004522	22	996	FOXO3,ZHX3,FBLN5,PRRX1,ZBTB16,TSC22D3,SREBF1,ID2,ID3,BCL6,NR3C1,EZH1,RXRA,ZFP36,CITED2,TXNIP,DACT1,DKK1,NFIL3,SNAI2,PAWR,FST
GO: Biological Process	GO:1903508	positive regulation of nucleic acid-templated transcription		8.951e-06	0.0366	0.0005215	0.004638	31	1744	FOXO3,FBLN5,PRRX1,ZBTB16,CEBPD,ING2,HLF,SREBF1,ID2,KLF15,IRF1,SSBP2,HIF3A,NR3C1,EZH1,RXRA,STAT5A,MAP3K5,CITED2,FZD4,RGMA,TSC22D1,ADRB2,APLN,KLF9,PIK3R1,NFIL3,ATOH8,TET1,AFF1,PLAG1
GO: Biological Process	GO:0045893	positive regulation of transcription, DNA-templated		8.951e-06	0.0366	0.0005215	0.004638	31	1744	FOXO3,FBLN5,PRRX1,ZBTB16,CEBPD,ING2,HLF,SREBF1,ID2,KLF15,IRF1,SSBP2,HIF3A,NR3C1,EZH1,RXRA,STAT5A,MAP3K5,CITED2,FZD4,RGMA,TSC22D1,ADRB2,APLN,KLF9,PIK3R1,NFIL3,ATOH8,TET1,AFF1,PLAG1
GO: Biological Process	GO:1902680	positive regulation of RNA biosynthetic process		9.055e-06	0.03702	0.0005215	0.004638	31	1745	FOXO3,FBLN5,PRRX1,ZBTB16,CEBPD,ING2,HLF,SREBF1,ID2,KLF15,IRF1,SSBP2,HIF3A,NR3C1,EZH1,RXRA,STAT5A,MAP3K5,CITED2,FZD4,RGMA,TSC22D1,ADRB2,APLN,KLF9,PIK3R1,NFIL3,ATOH8,TET1,AFF1,PLAG1
GO: Biological Process	GO:2000145	regulation of cell motility		9.335e-06	0.03817	0.0005301	0.004715	24	1159	DOCK4,FOXO3,PLK2,PRR5L,HBEGF,DUSP1,APOD,ITGA5,ITGAV,STAT5A,CITED2,NEDD9,TGFBR3,PIK3R1,ATOH8,SUN2,SNAI2,GLUL,PLAU,PAWR,CCL8,IRS2,DUSP10,TNFAIP6
GO: Biological Process	GO:2000811	negative regulation of anoikis		9.602e-06	0.03926	0.0005378	0.004783	4	18	PDK4,ITGA5,TLE1,SNAI2
GO: Biological Process	GO:0050673	epithelial cell proliferation		1.128e-05	0.04612	0.0006232	0.005543	15	515	ANG,ID2,ZFP36,STAT5A,B4GALT1,CFLAR,TGFBR3,APLN,KLF9,ATOH8,SNAI2,GLUL,PLAU,DUSP10,FST
GO: Biological Process	GO:0045595	regulation of cell differentiation		1.2e-05	0.04908	0.0006545	0.00582	32	1859	FOXO3,ZHX3,SPRY1,ZBTB16,CEBPD,NET1,ID2,ID3,GBP1,IRF1,APOB,BCL6,NR3C1,ITGAV,CRABP2,LDLR,ZFP36,STAT5A,MAP3K5,NEDD9,RGMA,TGFBR3,DACT1,DKK1,PIK3R1,ATOH8,SNAI2,PLAG1,PAWR,DUSP10,FST,TMEM100
GO: Biological Process	GO:0000165	MAPK cascade		1.226e-05	0.05014	0.0006598	0.005868	22	1020	GADD45B,SPRY1,SH2B3,HBEGF,DUSP1,GBP1,ITGAV,RGS3,ZFP36,MAP3K5,TMEM106A,GHR,FZD4,CFLAR,TGFBR3,DACT1,ADRB2,DKK1,CCL8,IRS2,DUSP10,TPBG
GO: Biological Process	GO:0007162	negative regulation of cell adhesion		1.247e-05	0.051	0.0006624	0.005891	12	337	SH2B3,DUSP1,GBP1,IRF1,APOD,BCL6,FZD4,TGFBI,ADRB2,PIK3R1,SNAI2,PAWR
GO: Biological Process	GO:0070848	response to growth factor		1.482e-05	0.06059	0.0007767	0.006908	19	805	SPRY1,DDIT4,MXRA5,ING2,NR3C1,ITGA5,ZYX,ZFP36,EHD4,CITED2,FZD4,RGMA,CFLAR,TGFBR3,APLN,DKK1,SNAI2,FST,TMEM100
GO: Biological Process	GO:0051247	positive regulation of protein metabolic process		1.547e-05	0.06327	0.0008009	0.007123	30	1704	GADD45B,PLK2,PRR5L,ANG,ING2,HBEGF,SREBF1,BCL6,ITGA5,LDLR,RXRA,MAP3K5,EHD4,GHR,FZD4,NEDD9,RGMA,CFLAR,DACT1,ADRB2,DKK1,IER3,GCLC,PIK3R1,SH3D19,TET1,SNAI2,PLAUR,PAWR,SOAT1
GO: Biological Process	GO:0001655	urogenital system development		1.663e-05	0.06798	0.0008498	0.007558	13	406	SPRY1,ZBTB16,ID2,KLF15,ID3,GCNT1,RXRA,STAT5A,CITED2,CFLAR,NID1,PLAG1,PLAUR
GO: Biological Process	GO:0030218	erythrocyte differentiation		1.713e-05	0.07006	0.0008649	0.007692	8	145	FOXO3,SH2B3,ID2,BCL6,ZFP36,STAT5A,CITED2,TGFBR3
GO: Biological Process	GO:0034097	response to cytokine		1.84e-05	0.07526	0.0009178	0.008162	25	1290	CALCOCO2,FOXO3,CEBPD,MAOA,SH2B3,DUSP1,GBP1,IRF1,APOB,BCL6,ZYX,ZFP36,STAT5A,MAP3K5,GHR,FZD4,ACSL4,PTPN9,MT1X,TIMP4,PIK3R1,NFIL3,CCL8,IRS2,FSCN1
GO: Biological Process	GO:0040017	positive regulation of locomotion		2.01e-05	0.08221	0.0009809	0.008723	17	678	DOCK4,PLK2,HBEGF,ITGA5,ITGAV,STAT5A,NEDD9,PIK3R1,ATOH8,SUN2,SNAI2,PLAU,PAWR,CCL8,IRS2,TNFAIP6,TPBG
GO: Biological Process	GO:0051253	negative regulation of RNA metabolic process		2.015e-05	0.08239	0.0009809	0.008723	28	1552	FOXO3,ZHX3,FBLN5,PRRX1,ZBTB16,CEBPD,TSC22D3,SREBF1,ID2,ID3,IRF1,BCL6,NR3C1,EZH1,RXRA,ZFP36,CITED2,TXNIP,DACT1,DKK1,GCLC,NFIL3,ATOH8,TLE1,TET1,SNAI2,PAWR,FST
GO: Biological Process	GO:0002262	myeloid cell homeostasis		2.118e-05	0.0866	0.001002	0.008914	9	195	FOXO3,PDE4B,SH2B3,ID2,BCL6,ZFP36,STAT5A,CITED2,TGFBR3
GO: Biological Process	GO:0051272	positive regulation of cellular component movement		2.127e-05	0.08695	0.001002	0.008914	17	681	DOCK4,PLK2,HBEGF,BCL6,ITGA5,ITGAV,STAT5A,NEDD9,PIK3R1,ATOH8,SUN2,SNAI2,PLAU,PAWR,CCL8,IRS2,TNFAIP6
GO: Biological Process	GO:0071384	cellular response to corticosteroid stimulus		2.133e-05	0.0872	0.001002	0.008914	6	73	DDIT4,NR3C1,ZFP36,CFLAR,KLF9,SCNN1A
GO: Biological Process	GO:0031399	regulation of protein modification process		2.194e-05	0.0897	0.001019	0.009066	31	1825	GADD45B,SPRY1,DDIT4,PRR5L,ANG,SH2B3,ING2,HBEGF,DUSP1,SREBF1,KLF15,IRF1,BCL6,ITGA5,RGS3,MAP3K5,EHD4,GHR,FZD4,NEDD9,RGMA,ADRB2,DKK1,GCLC,CCNE2,PIK3R1,TET1,SNAI2,PLAUR,PAWR,DUSP10
GO: Biological Process	GO:0032269	negative regulation of cellular protein metabolic process		2.404e-05	0.0983	0.001105	0.009823	23	1146	GADD45B,SPRY1,DDIT4,PRR5L,ANG,SH2B3,DUSP1,KLF15,IRF1,SERPINH1,RGS3,ZFP36,CFLAR,DKK1,TIMP4,GCLC,PIK3R1,EIF4EBP2,SLPI,PLAT,PLAUR,DUSP10,ANKS1A
GO: Biological Process	GO:1902895	positive regulation of pri-miRNA transcription by RNA polymerase II		2.445e-05	0.09999	0.001111	0.009881	5	45	FOXO3,SREBF1,NR3C1,APLN,ATOH8
GO: Biological Process	GO:0048545	response to steroid hormone		2.671e-05	0.1092	0.0012	0.01067	12	364	DDIT4,DUSP1,SREBF1,NR3C1,RXRA,ZFP36,TXNIP,CFLAR,KLF9,PIK3R1,SCNN1A,PAPPA
GO: Biological Process	GO:0007160	cell-matrix adhesion		2.705e-05	0.1106	0.001202	0.01069	10	252	NID2,FBLN5,APOD,BCL6,ITGAV,ZYX,B4GALT1,PIK3R1,NID1,PLAU
GO: Biological Process	GO:0043434	response to peptide hormone		2.767e-05	0.1131	0.001216	0.01082	14	490	PDK4,SREBF1,KLF15,IRF1,GCNT1,STAT5A,GHR,CFLAR,TGFBR3,TIMP4,PIK3R1,EIF4EBP2,IRS2,SLC39A14
GO: Biological Process	GO:0043065	positive regulation of apoptotic process		2.904e-05	0.1188	0.001251	0.01113	17	698	FOXO3,GADD45B,ZBTB16,NET1,PHLDA1,DUSP1,ID3,BCL6,NR3C1,RXRA,MAP3K5,B4GALT1,TXNIP,TGM2,TSC22D1,ADRB2,PAWR
GO: Biological Process	GO:0022603	regulation of anatomical structure morphogenesis		2.907e-05	0.1189	0.001251	0.01113	23	1160	SPRY1,PLK2,FBLN5,NET1,MYO10,GBP1,ST6GAL1,BCL6,ITGA5,CRABP2,RXRA,CITED2,FZD4,NEDD9,RGMA,RND3,DACT1,THBS2,ADRB2,DKK1,SH3D19,SNAI2,GLUL
GO: Biological Process	GO:0034101	erythrocyte homeostasis		3.04e-05	0.1243	0.001295	0.01152	8	157	FOXO3,SH2B3,ID2,BCL6,ZFP36,STAT5A,CITED2,TGFBR3
GO: Biological Process	GO:0071363	cellular response to growth factor stimulus		3.121e-05	0.1276	0.001316	0.0117	18	775	SPRY1,DDIT4,ING2,NR3C1,ITGA5,ZYX,ZFP36,EHD4,CITED2,FZD4,RGMA,CFLAR,TGFBR3,APLN,DKK1,SNAI2,FST,TMEM100
GO: Biological Process	GO:0080135	regulation of cellular response to stress		3.228e-05	0.132	0.00134	0.01191	18	777	FOXO3,GADD45B,PLK2,FBLN5,PRRX1,ING2,DUSP1,EYA2,BCL6,MAP3K5,RGMA,TGFBR3,DACT1,IER3,PIK3R1,SNAI2,PAWR,DUSP10
GO: Biological Process	GO:0030335	positive regulation of cell migration		3.243e-05	0.1326	0.00134	0.01191	16	633	DOCK4,PLK2,HBEGF,ITGA5,ITGAV,STAT5A,NEDD9,PIK3R1,ATOH8,SUN2,SNAI2,PLAU,PAWR,CCL8,IRS2,TNFAIP6
GO: Biological Process	GO:0045944	positive regulation of transcription by RNA polymerase II		3.421e-05	0.1399	0.001399	0.01244	25	1339	FOXO3,FBLN5,PRRX1,ZBTB16,CEBPD,HLF,SREBF1,KLF15,IRF1,SSBP2,HIF3A,NR3C1,EZH1,RXRA,STAT5A,CITED2,RGMA,TSC22D1,ADRB2,APLN,KLF9,PIK3R1,ATOH8,TET1,PLAG1
GO: Biological Process	GO:0034446	substrate adhesion-dependent cell spreading		3.475e-05	0.1421	0.001407	0.01251	7	117	NET1,GBP1,ST6GAL1,ITGAV,FZD4,NEDD9,PIK3R1
GO: Biological Process	GO:2000209	regulation of anoikis		3.806e-05	0.1556	0.001526	0.01357	4	25	PDK4,ITGA5,TLE1,SNAI2
GO: Biological Process	GO:0000302	response to reactive oxygen species		3.888e-05	0.159	0.001531	0.01361	10	263	FOXO3,FBLN5,NET1,DUSP1,APOD,ITGAV,MAP3K5,TXNIP,CFLAR,PAWR
GO: Biological Process	GO:0043068	positive regulation of programmed cell death		3.926e-05	0.1605	0.001531	0.01361	17	715	FOXO3,GADD45B,ZBTB16,NET1,PHLDA1,DUSP1,ID3,BCL6,NR3C1,RXRA,MAP3K5,B4GALT1,TXNIP,TGM2,TSC22D1,ADRB2,PAWR
GO: Biological Process	GO:0019220	regulation of phosphate metabolic process		3.93e-05	0.1607	0.001531	0.01361	30	1790	GADD45B,SPRY1,DDIT4,PRR5L,ANG,SH2B3,PDK4,HBEGF,DUSP1,IRF1,ITGA5,LDLR,RGS3,MAP3K5,EHD4,GHR,FZD4,NEDD9,RGMA,ADRB2,APLN,DKK1,IER3,CCNE2,PIK3R1,PLAUR,PAWR,IRS2,DUSP10,PC
GO: Biological Process	GO:0051174	regulation of phosphorus metabolic process		3.971e-05	0.1624	0.001532	0.01362	30	1791	GADD45B,SPRY1,DDIT4,PRR5L,ANG,SH2B3,PDK4,HBEGF,DUSP1,IRF1,ITGA5,LDLR,RGS3,MAP3K5,EHD4,GHR,FZD4,NEDD9,RGMA,ADRB2,APLN,DKK1,IER3,CCNE2,PIK3R1,PLAUR,PAWR,IRS2,DUSP10,PC
GO: Biological Process	GO:0032102	negative regulation of response to external stimulus		4.209e-05	0.1721	0.001608	0.0143	13	444	SH2B3,DUSP1,ST6GAL1,LDLR,ZFP36,RGMA,ADRB2,IER3,PLAT,PLAU,PLAUR,DUSP10,TNFAIP6
GO: Biological Process	GO:0032270	positive regulation of cellular protein metabolic process		4.297e-05	0.1757	0.001627	0.01447	28	1619	GADD45B,PLK2,PRR5L,ANG,ING2,HBEGF,SREBF1,BCL6,ITGA5,LDLR,RXRA,MAP3K5,EHD4,GHR,FZD4,NEDD9,RGMA,CFLAR,DACT1,ADRB2,DKK1,GCLC,PIK3R1,SH3D19,TET1,SNAI2,PLAUR,PAWR
GO: Biological Process	GO:1901652	response to peptide		4.38e-05	0.1791	0.001643	0.01461	15	579	PDK4,SREBF1,KLF15,IRF1,GCNT1,STAT5A,GHR,CFLAR,TGFBR3,ADRB2,TIMP4,PIK3R1,EIF4EBP2,IRS2,SLC39A14
GO: Biological Process	GO:0050678	regulation of epithelial cell proliferation		4.613e-05	0.1886	0.001715	0.01525	13	448	ANG,ZFP36,STAT5A,B4GALT1,CFLAR,TGFBR3,APLN,KLF9,ATOH8,SNAI2,GLUL,PLAU,DUSP10
GO: Biological Process	GO:0008284	positive regulation of cell population proliferation		4.877e-05	0.1994	0.001797	0.01598	22	1117	FBLN5,PRRX1,ANG,HBEGF,ID2,ST6GAL1,BCL6,ITGAV,STAT5A,MAP3K5,B4GALT1,CFLAR,TGFBR3,TGM2,TSC22D1,ADRB2,APLN,TET1,GLUL,PLAG1,PLAU,IRS2
GO: Biological Process	GO:2000147	positive regulation of cell motility		5.528e-05	0.226	0.002018	0.01795	16	662	DOCK4,PLK2,HBEGF,ITGA5,ITGAV,STAT5A,NEDD9,PIK3R1,ATOH8,SUN2,SNAI2,PLAU,PAWR,CCL8,IRS2,TNFAIP6
GO: Biological Process	GO:1901654	response to ketone		5.638e-05	0.2305	0.00204	0.01814	9	221	DDIT4,DUSP1,SREBF1,NR3C1,TXNIP,CFLAR,TGFBR3,KLF9,SCNN1A
GO: Biological Process	GO:0043408	regulation of MAPK cascade		5.71e-05	0.2335	0.002048	0.01822	18	812	GADD45B,SPRY1,SH2B3,DUSP1,GBP1,RGS3,MAP3K5,TMEM106A,GHR,FZD4,CFLAR,TGFBR3,DACT1,ADRB2,DKK1,CCL8,DUSP10,TPBG
GO: Biological Process	GO:0042060	wound healing		5.848e-05	0.2391	0.002079	0.01849	15	594	SH2B3,HBEGF,IRF1,ITGA5,MAP3K5,B4GALT1,CFLAR,ADRB2,LMAN1,PIK3R1,SNAI2,PLAT,PLAU,PLAUR,DUSP10
GO: Biological Process	GO:0030195	negative regulation of blood coagulation		5.986e-05	0.2448	0.00209	0.01858	5	54	SH2B3,ADRB2,PLAT,PLAU,PLAUR
GO: Biological Process	GO:0019216	regulation of lipid metabolic process		6.037e-05	0.2469	0.00209	0.01858	13	460	PDK4,SREBF1,ID2,APOB,APOD,NR3C1,LDLR,RXRA,STAT5A,ACSL4,SNAI2,IRS2,PC
GO: Biological Process	GO:0030728	ovulation		6.05e-05	0.2474	0.00209	0.01858	4	28	FOXO3,PLAT,PLAU,TNFAIP6
GO: Biological Process	GO:0048589	developmental growth		6.081e-05	0.2487	0.00209	0.01858	18	816	FOXO3,SPRY1,FBLN5,HBEGF,APOD,NR3C1,CRABP2,RXRA,STAT5A,CITED2,GHR,RGMA,CFLAR,TGFBR3,ADRB2,PLAG1,PLAU,DUSP10
GO: Biological Process	GO:1900047	negative regulation of hemostasis		6.544e-05	0.2676	0.00223	0.01983	5	55	SH2B3,ADRB2,PLAT,PLAU,PLAUR
GO: Biological Process	GO:0001503	ossification		6.882e-05	0.2814	0.002326	0.02068	13	466	ZHX3,ZBTB16,CEBPD,DHRS3,ID2,ID3,OMD,RRBP1,TGFBR3,ADRB2,DKK1,MRC2,SNAI2
GO: Biological Process	GO:0038066	p38MAPK cascade		7.141e-05	0.292	0.002387	0.02123	5	56	GADD45B,DUSP1,ZFP36,MAP3K5,DUSP10
GO: Biological Process	GO:0032101	regulation of response to external stimulus		7.211e-05	0.2949	0.002387	0.02123	22	1147	SH2B3,DUSP1,SREBF1,IRF1,ST6GAL1,BCL6,LDLR,ZYX,ZFP36,STAT5A,RGMA,TGM2,SLC7A2,ADRB2,IER3,SNAI2,PLAT,PLAU,PLAUR,DUSP10,TNFAIP6,TPBG
GO: Biological Process	GO:0009790	embryo development		7.239e-05	0.296	0.002387	0.02123	24	1316	PRRX1,ZBTB16,SH2B3,HBEGF,DUSP1,ID2,ID3,APOB,EYA2,ITGA5,ITGAV,CRABP2,RXRA,CITED2,RGMA,ACSL4,TGFBR3,DACT1,APLN,DKK1,LRIG1,ATOH8,TET1,TMEM100
GO: Biological Process	GO:0090287	regulation of cellular response to growth factor stimulus		7.463e-05	0.3052	0.002441	0.02171	11	343	SPRY1,ING2,ITGA5,CITED2,FZD4,RGMA,CFLAR,TGFBR3,APLN,DKK1,FST
GO: Biological Process	GO:0050819	negative regulation of coagulation		7.779e-05	0.3181	0.002525	0.02245	5	57	SH2B3,ADRB2,PLAT,PLAU,PLAUR
GO: Biological Process	GO:0010647	positive regulation of cell communication		7.886e-05	0.3224	0.002539	0.02258	31	1952	GADD45B,PLK2,PRRX1,PRR5L,MAOA,NET1,ING2,HBEGF,NR3C1,ITGA5,MAP3K5,TMEM106A,CITED2,GHR,FZD4,CFLAR,ACSL4,TGFBR3,DACT1,TGM2,ADRB2,APLN,DKK1,PIK3R1,GLUL,PLAUR,PAWR,CCL8,IRS2,SLC39A14,TPBG
GO: Biological Process	GO:0023056	positive regulation of signaling		8.191e-05	0.3349	0.002617	0.02327	31	1956	GADD45B,PLK2,PRRX1,PRR5L,MAOA,NET1,ING2,HBEGF,NR3C1,ITGA5,MAP3K5,TMEM106A,CITED2,GHR,FZD4,CFLAR,ACSL4,TGFBR3,DACT1,TGM2,ADRB2,APLN,DKK1,PIK3R1,GLUL,PLAUR,PAWR,CCL8,IRS2,SLC39A14,TPBG
GO: Biological Process	GO:0031331	positive regulation of cellular catabolic process		8.996e-05	0.3678	0.002851	0.02536	12	413	CALCOCO2,FOXO3,PLK2,PRR5L,LDLR,ZFP36,RGMA,DACT1,ADRB2,GCLC,SH3D19,IRS2
GO: Biological Process	GO:1902893	regulation of pri-miRNA transcription by RNA polymerase II		9.187e-05	0.3756	0.00289	0.0257	5	59	FOXO3,SREBF1,NR3C1,APLN,ATOH8
GO: Biological Process	GO:0048872	homeostasis of number of cells		9.874e-05	0.4037	0.003082	0.02741	11	354	FOXO3,PDE4B,SH2B3,TSC22D3,ID2,BCL6,EZH1,ZFP36,STAT5A,CITED2,TGFBR3
GO: Biological Process	GO:0061614	pri-miRNA transcription by RNA polymerase II		9.96e-05	0.4073	0.003085	0.02744	5	60	FOXO3,SREBF1,NR3C1,APLN,ATOH8
GO: Biological Process	GO:0009896	positive regulation of catabolic process		0.000107	0.4377	0.003291	0.02927	13	487	CALCOCO2,FOXO3,PLK2,PRR5L,LDLR,ZFP36,RGMA,DACT1,ADRB2,IER3,GCLC,SH3D19,IRS2
GO: Biological Process	GO:0060429	epithelium development		0.0001143	0.4675	0.003489	0.03103	26	1532	SPRY1,HBEGF,ID2,KLF15,ID3,NR3C1,ITGA5,TST,RXRA,ZFP36,STAT5A,B4GALT1,CITED2,FZD4,RGMA,TXNIP,TGFBR3,DACT1,TGM2,DKK1,ATOH8,SNAI2,PLAUR,DUSP10,FST,TMEM100
GO: Biological Process	GO:0010876	lipid localization		0.0001246	0.5093	0.003773	0.03355	14	564	SREBF1,APOB,APOD,NR3C1,ITGAV,LDLR,SLC1A4,RXRA,STAT5A,FZD4,ACSL4,ABCA6,IRS2,SOAT1
GO: Biological Process	GO:2000107	negative regulation of leukocyte apoptotic process		0.0001258	0.5145	0.003783	0.03364	5	63	TSC22D3,ST6GAL1,BCL6,STAT5A,IRS2
GO: Biological Process	GO:1901653	cellular response to peptide		0.0001285	0.5255	0.003836	0.03411	12	429	PDK4,SREBF1,KLF15,IRF1,STAT5A,GHR,CFLAR,ADRB2,PIK3R1,EIF4EBP2,IRS2,SLC39A14
GO: Biological Process	GO:0071345	cellular response to cytokine stimulus		0.0001321	0.5403	0.003915	0.03482	22	1196	FOXO3,CEBPD,MAOA,SH2B3,DUSP1,GBP1,IRF1,APOB,BCL6,ZYX,ZFP36,STAT5A,MAP3K5,GHR,FZD4,PTPN9,MT1X,PIK3R1,NFIL3,CCL8,IRS2,FSCN1
GO: Biological Process	GO:0045776	negative regulation of blood pressure		0.0001356	0.5546	0.00399	0.03549	5	64	SMTN,ADRB2,APLN,IER3,PIK3R1
GO: Biological Process	GO:0005996	monosaccharide metabolic process		0.0001367	0.5588	0.003991	0.0355	10	306	PDK4,APOD,NR3C1,B4GALT1,PPP1R3C,GCLC,PIK3R1,IRS2,SLC39A14,PC
GO: Biological Process	GO:0043276	anoikis		0.0001483	0.6066	0.004285	0.03811	4	35	PDK4,ITGA5,TLE1,SNAI2
GO: Biological Process	GO:0040008	regulation of growth		0.0001496	0.6118	0.004285	0.03811	17	798	NET1,ING2,HBEGF,BCL6,RRAD,NR3C1,CRABP2,STAT5A,CITED2,GHR,NEDD9,RGMA,ACSL4,TGFBR3,MT1X,ADRB2,DUSP10
GO: Biological Process	GO:0042325	regulation of phosphorylation		0.0001499	0.6128	0.004285	0.03811	26	1558	GADD45B,SPRY1,DDIT4,PRR5L,ANG,SH2B3,HBEGF,DUSP1,IRF1,ITGA5,RGS3,MAP3K5,EHD4,GHR,FZD4,NEDD9,RGMA,ADRB2,APLN,DKK1,IER3,CCNE2,PIK3R1,PLAUR,IRS2,DUSP10
GO: Biological Process	GO:1903035	negative regulation of response to wounding		0.0001562	0.6388	0.004436	0.03945	6	104	SH2B3,RGMA,ADRB2,PLAT,PLAU,PLAUR
GO: Biological Process	GO:0022409	positive regulation of cell-cell adhesion		0.0001642	0.6715	0.004631	0.04118	10	313	ZBTB16,MYO10,IRF1,BCL6,STAT5A,CITED2,PIK3R1,PLAUR,PAWR,DUSP10
GO: Biological Process	GO:0070542	response to fatty acid		0.0001686	0.6896	0.004723	0.04201	5	67	FOXO3,PDK4,SREBF1,ID3,LDLR
GO: Biological Process	GO:0071385	cellular response to glucocorticoid stimulus		0.0001809	0.7397	0.005032	0.04475	5	68	DDIT4,NR3C1,ZFP36,CFLAR,KLF9
GO: Biological Process	GO:0060317	cardiac epithelial to mesenchymal transition		0.0001849	0.756	0.005108	0.04543	4	37	SPRY1,TGFBR3,SNAI2,TMEM100
GO: Biological Process	GO:0060742	epithelial cell differentiation involved in prostate gland development		0.0001917	0.7837	0.00526	0.04678	3	15	RXRA,STAT5A,PLAUR
GO: Biological Process	GO:0006468	protein phosphorylation		0.00021	0.8589	0.005726	0.05092	28	1776	GADD45B,SPRY1,DDIT4,PLK2,PRR5L,ANG,SH2B3,PDK4,HBEGF,DUSP1,IRF1,ITGA5,RGS3,STAT5A,MAP3K5,EHD4,GHR,FZD4,NEDD9,RGMA,TGFBR3,ADRB2,DKK1,CCNE2,PIK3R1,PLAUR,CCL8,DUSP10
GO: Biological Process	GO:0002009	morphogenesis of an epithelium		0.0002197	0.8982	0.005948	0.0529	15	670	SPRY1,HBEGF,NR3C1,ITGA5,RXRA,STAT5A,B4GALT1,CITED2,FZD4,RGMA,DACT1,TGM2,DKK1,SNAI2,FST
GO: Biological Process	GO:0051240	positive regulation of multicellular organismal process		0.0002284	0.9339	0.006127	0.05449	27	1692	FOXO3,SPRY1,PDE4B,ZBTB16,ID2,IRF1,BCL6,NR3C1,ITGA5,CRABP2,STAT5A,SMTN,CITED2,GHR,TGFBR3,THBS2,ADRB2,APLN,DKK1,PIK3R1,PLAG1,PLAT,PLAU,PAWR,DUSP10,FST,TPBG
GO: Biological Process	GO:0007498	mesoderm development		0.0002293	0.9374	0.006127	0.05449	9	266	DUSP1,EYA2,ITGA5,ITGAV,CITED2,DACT1,APLN,DKK1,ATOH8
GO: Biological Process	GO:0045444	fat cell differentiation		0.0002423	0.9909	0.006268	0.05574	9	268	ZBTB16,CEBPD,SREBF1,ID2,ZFP36,DACT1,ADRB2,SNAI2,DUSP10
GO: Biological Process	GO:0002683	negative regulation of immune system process		0.0002446	1	0.006268	0.05574	12	460	TSC22D3,DUSP1,ID2,GBP1,IRF1,APOD,BCL6,LDLR,STAT5A,PIK3R1,PAWR,DUSP10
GO: Biological Process	GO:0001704	formation of primary germ layer		0.0002468	1	0.006268	0.05574	8	212	DUSP1,EYA2,ITGA5,ITGAV,DACT1,APLN,DKK1,ATOH8
GO: Biological Process	GO:0001705	ectoderm formation		0.0002468	1	0.006268	0.05574	8	212	DUSP1,EYA2,ITGA5,ITGAV,DACT1,APLN,DKK1,ATOH8
GO: Biological Process	GO:0001706	endoderm formation		0.0002468	1	0.006268	0.05574	8	212	DUSP1,EYA2,ITGA5,ITGAV,DACT1,APLN,DKK1,ATOH8
GO: Biological Process	GO:0001707	mesoderm formation		0.0002468	1	0.006268	0.05574	8	212	DUSP1,EYA2,ITGA5,ITGAV,DACT1,APLN,DKK1,ATOH8
GO: Biological Process	GO:0048660	regulation of smooth muscle cell proliferation		0.0002468	1	0.006268	0.05574	8	212	ANG,HBEGF,ID2,APOD,MAP3K5,TGM2,APLN,PIK3R1
GO: Biological Process	GO:0007369	gastrulation		0.0002468	1	0.006268	0.05574	8	212	DUSP1,EYA2,ITGA5,ITGAV,DACT1,APLN,DKK1,ATOH8
GO: Biological Process	GO:0030193	regulation of blood coagulation		0.0002527	1	0.006379	0.05673	5	73	SH2B3,ADRB2,PLAT,PLAU,PLAUR
GO: Biological Process	GO:0048332	mesoderm morphogenesis		0.000263	1	0.006597	0.05867	8	214	DUSP1,EYA2,ITGA5,ITGAV,DACT1,APLN,DKK1,ATOH8
GO: Biological Process	GO:0010812	negative regulation of cell-substrate adhesion		0.0002694	1	0.006676	0.05937	5	74	GBP1,APOD,BCL6,FZD4,PIK3R1
GO: Biological Process	GO:1900046	regulation of hemostasis		0.0002694	1	0.006676	0.05937	5	74	SH2B3,ADRB2,PLAT,PLAU,PLAUR
GO: Biological Process	GO:0022414	reproductive process		0.0002732	1	0.00673	0.05985	27	1711	FOXO3,ZBTB16,ANG,ING2,DUSP1,APOB,BCL6,NR3C1,ITGA5,ITGAV,RXRA,STAT5A,B4GALT1,CITED2,FZD4,ACSL4,TIMP4,CCNE2,KLF9,SUN2,PLAG1,PAPPA,PLAT,PLAU,PLAUR,TNFAIP6,FST
GO: Biological Process	GO:0060416	response to growth hormone		0.0002768	1	0.006777	0.06027	4	41	IRF1,STAT5A,GHR,PIK3R1
GO: Biological Process	GO:0042326	negative regulation of phosphorylation		0.0002805	1	0.006798	0.06046	12	467	GADD45B,SPRY1,DDIT4,PRR5L,SH2B3,DUSP1,IRF1,RGS3,DKK1,IER3,IRS2,DUSP10
GO: Biological Process	GO:0000003	reproduction		0.000281	1	0.006798	0.06046	27	1714	FOXO3,ZBTB16,ANG,ING2,DUSP1,APOB,BCL6,NR3C1,ITGA5,ITGAV,RXRA,STAT5A,B4GALT1,CITED2,FZD4,ACSL4,TIMP4,CCNE2,KLF9,SUN2,PLAG1,PAPPA,PLAT,PLAU,PLAUR,TNFAIP6,FST
GO: Biological Process	GO:0048659	smooth muscle cell proliferation		0.0002888	1	0.006947	0.06178	8	217	ANG,HBEGF,ID2,APOD,MAP3K5,TGM2,APLN,PIK3R1
GO: Biological Process	GO:0071398	cellular response to fatty acid		0.0003041	1	0.007212	0.06414	4	42	PDK4,SREBF1,ID3,LDLR
GO: Biological Process	GO:0032623	interleukin-2 production		0.0003051	1	0.007212	0.06414	5	76	PDE4B,GBP1,ZFP36,STAT5A,PAWR
GO: Biological Process	GO:0045600	positive regulation of fat cell differentiation		0.0003051	1	0.007212	0.06414	5	76	ZBTB16,ID2,ZFP36,DACT1,SNAI2
GO: Biological Process	GO:0001932	regulation of protein phosphorylation		0.0003189	1	0.007494	0.06665	23	1362	GADD45B,SPRY1,DDIT4,PRR5L,ANG,SH2B3,HBEGF,DUSP1,IRF1,ITGA5,RGS3,MAP3K5,EHD4,GHR,FZD4,NEDD9,RGMA,ADRB2,DKK1,CCNE2,PIK3R1,PLAUR,DUSP10
GO: Biological Process	GO:0044092	negative regulation of molecular function		0.0003223	1	0.00753	0.06696	23	1363	GADD45B,SPRY1,SH2B3,DUSP1,ID2,ID3,RRAD,ITGAV,SERPINH1,RGS3,ZFP36,RGMA,TXNIP,CFLAR,DACT1,ADRB2,DKK1,TIMP4,SLPI,PLAUR,IRS2,DUSP10,SLC39A14
GO: Biological Process	GO:0007178	transmembrane receptor protein serine/threonine kinase signaling pathway		0.0003301	1	0.007669	0.0682	11	407	SPRY1,ING2,ZYX,CITED2,RGMA,TGFBR3,DACT1,DKK1,ATOH8,FST,TMEM100
GO: Biological Process	GO:0009967	positive regulation of signal transduction		0.0003348	1	0.007734	0.06878	27	1733	GADD45B,PLK2,PRRX1,PRR5L,MAOA,NET1,ING2,HBEGF,NR3C1,ITGA5,MAP3K5,TMEM106A,CITED2,GHR,FZD4,CFLAR,TGFBR3,DACT1,TGM2,ADRB2,DKK1,PIK3R1,PLAUR,CCL8,IRS2,SLC39A14,TPBG
GO: Biological Process	GO:0006790	sulfur compound metabolic process		0.000337	1	0.007742	0.06885	11	408	PDK4,ACSS1,OMD,TST,STAT5A,B4GALT1,GHR,ACSL4,SUOX,GCLC,PC
GO: Biological Process	GO:0050818	regulation of coagulation		0.0003444	1	0.007812	0.06947	5	78	SH2B3,ADRB2,PLAT,PLAU,PLAUR
GO: Biological Process	GO:0060935	cardiac fibroblast cell differentiation		0.0003515	1	0.007812	0.06947	2	4	SPRY1,TGFBR3
GO: Biological Process	GO:0060936	cardiac fibroblast cell development		0.0003515	1	0.007812	0.06947	2	4	SPRY1,TGFBR3
GO: Biological Process	GO:0060938	epicardium-derived cardiac fibroblast cell differentiation		0.0003515	1	0.007812	0.06947	2	4	SPRY1,TGFBR3
GO: Biological Process	GO:0060939	epicardium-derived cardiac fibroblast cell development		0.0003515	1	0.007812	0.06947	2	4	SPRY1,TGFBR3
GO: Biological Process	GO:0060279	positive regulation of ovulation		0.0003515	1	0.007812	0.06947	2	4	PLAT,PLAU
GO: Biological Process	GO:0048598	embryonic morphogenesis		0.0003551	1	0.007849	0.0698	15	701	PRRX1,ZBTB16,DUSP1,ID2,EYA2,ITGA5,ITGAV,CRABP2,CITED2,RGMA,DACT1,APLN,DKK1,LRIG1,ATOH8
GO: Biological Process	GO:0019318	hexose metabolic process		0.0003614	1	0.007945	0.07066	9	283	PDK4,APOD,NR3C1,B4GALT1,PPP1R3C,PIK3R1,IRS2,SLC39A14,PC
GO: Biological Process	GO:0003013	circulatory system process		0.0003714	1	0.00809	0.07195	15	704	DOCK4,PDE4B,HBEGF,SREBF1,ID2,NR3C1,SLC1A4,SMTN,TGFBR3,SLC7A2,ADRB2,APLN,IER3,GCLC,PIK3R1
GO: Biological Process	GO:0071396	cellular response to lipid		0.0003736	1	0.00809	0.07195	14	628	DDIT4,PDE4B,PDK4,SREBF1,ID3,NR3C1,LDLR,RXRA,ZFP36,FZD4,CFLAR,KLF9,SNAI2,SCNN1A
GO: Biological Process	GO:0048511	rhythmic process		0.000374	1	0.00809	0.07195	10	347	FOXO3,HLF,SREBF1,ID2,ID3,STAT5A,FZD4,TIMP4,KLF9,NFIL3
GO: Biological Process	GO:0031401	positive regulation of protein modification process		0.0003804	1	0.008187	0.07281	21	1202	GADD45B,PRR5L,ANG,ING2,HBEGF,SREBF1,BCL6,ITGA5,MAP3K5,EHD4,GHR,FZD4,NEDD9,RGMA,ADRB2,DKK1,PIK3R1,TET1,SNAI2,PLAUR,PAWR
GO: Biological Process	GO:0007398	ectoderm development		0.0004021	1	0.008608	0.07656	8	228	DUSP1,EYA2,ITGA5,ITGAV,DACT1,APLN,DKK1,ATOH8
GO: Biological Process	GO:0050727	regulation of inflammatory response		0.0004301	1	0.00916	0.08146	11	420	BCL6,LDLR,ZYX,ZFP36,STAT5A,TGM2,SLC7A2,ADRB2,IER3,DUSP10,TNFAIP6
GO: Biological Process	GO:0022407	regulation of cell-cell adhesion		0.0004401	1	0.009324	0.08293	12	491	ZBTB16,SH2B3,MYO10,IRF1,BCL6,STAT5A,CITED2,ADRB2,PIK3R1,PLAUR,PAWR,DUSP10
GO: Biological Process	GO:0043405	regulation of MAP kinase activity		0.0004471	1	0.009423	0.0838	10	355	GADD45B,SPRY1,SH2B3,DUSP1,RGS3,MAP3K5,GHR,FZD4,DKK1,DUSP10
GO: Biological Process	GO:0003007	heart morphogenesis		0.0004536	1	0.009511	0.08459	9	292	SPRY1,DHRS3,ID2,RXRA,CITED2,TGFBR3,DKK1,SNAI2,TMEM100
GO: Biological Process	GO:0061045	negative regulation of wound healing		0.0004853	1	0.01007	0.08959	5	84	SH2B3,ADRB2,PLAT,PLAU,PLAUR
GO: Biological Process	GO:0090398	cellular senescence		0.0004853	1	0.01007	0.08959	5	84	PLK2,ING2,ID2,BCL6,PAWR
GO: Biological Process	GO:0051017	actin filament bundle assembly		0.0004885	1	0.01009	0.08971	7	179	MYO1B,ZYX,NEDD9,PIK3R1,PAWR,FSCN1,MARCKS
GO: Biological Process	GO:0007492	endoderm development		0.0004913	1	0.0101	0.08979	8	235	DUSP1,EYA2,ITGA5,ITGAV,DACT1,APLN,DKK1,ATOH8
GO: Biological Process	GO:0071375	cellular response to peptide hormone stimulus		0.0004985	1	0.01019	0.09064	10	360	PDK4,SREBF1,IRF1,STAT5A,GHR,CFLAR,PIK3R1,EIF4EBP2,IRS2,SLC39A14
GO: Biological Process	GO:0050866	negative regulation of cell activation		0.0005053	1	0.01028	0.09142	8	236	SH2B3,ID2,IRF1,BCL6,LDLR,ADRB2,GCLC,PAWR
GO: Biological Process	GO:0009101	glycoprotein biosynthetic process		0.0005094	1	0.01031	0.0917	10	361	PHLDA1,HBEGF,ST6GAL1,GCNT1,B4GALT1,TMEM106A,LMAN1,TET1,PAWR,SOAT1
GO: Biological Process	GO:0031099	regeneration		0.0005196	1	0.01047	0.09308	8	237	PRRX1,APOD,EZH1,RGMA,CFLAR,TGFBR3,PLAU,DUSP10
GO: Biological Process	GO:0031667	response to nutrient levels		0.0005356	1	0.01074	0.09548	12	502	FOXO3,PDK4,SREBF1,LDLR,ZFP36,MAP3K5,ACSL4,RNASE4,ADRB2,SUOX,SNAI2,GLUL
GO: Biological Process	GO:0031065	positive regulation of histone deacetylation		0.0005415	1	0.0108	0.09606	3	21	ING2,SREBF1,BCL6
GO: Biological Process	GO:1900744	regulation of p38MAPK cascade		0.000552	1	0.01096	0.09745	4	49	GADD45B,DUSP1,MAP3K5,DUSP10
GO: Biological Process	GO:0061572	actin filament bundle organization		0.0005573	1	0.01101	0.0979	7	183	MYO1B,ZYX,NEDD9,PIK3R1,PAWR,FSCN1,MARCKS
GO: Biological Process	GO:0043407	negative regulation of MAP kinase activity		0.0005702	1	0.01103	0.09813	5	87	SPRY1,SH2B3,DUSP1,RGS3,DUSP10
GO: Biological Process	GO:0006006	glucose metabolic process		0.0005801	1	0.01103	0.09813	8	241	PDK4,APOD,NR3C1,PPP1R3C,PIK3R1,IRS2,SLC39A14,PC
GO: Biological Process	GO:0050748	negative regulation of lipoprotein metabolic process		0.0005829	1	0.01103	0.09813	2	5	APOD,ITGAV
GO: Biological Process	GO:2000097	regulation of smooth muscle cell-matrix adhesion		0.0005829	1	0.01103	0.09813	2	5	APOD,PLAU
GO: Biological Process	GO:0060278	regulation of ovulation		0.0005829	1	0.01103	0.09813	2	5	PLAT,PLAU
GO: Biological Process	GO:0042986	positive regulation of amyloid precursor protein biosynthetic process		0.0005829	1	0.01103	0.09813	2	5	PAWR,SOAT1
GO: Biological Process	GO:0048133	male germ-line stem cell asymmetric division		0.0005829	1	0.01103	0.09813	2	5	ZBTB16,ING2
GO: Biological Process	GO:1901300	positive regulation of hydrogen peroxide-mediated programmed cell death		0.0005829	1	0.01103	0.09813	2	5	FOXO3,PAWR
GO: Biological Process	GO:0045629	negative regulation of T-helper 2 cell differentiation		0.0005829	1	0.01103	0.09813	2	5	IRF1,BCL6
GO: Biological Process	GO:1901216	positive regulation of neuron death		0.0005878	1	0.01108	0.09851	6	133	FOXO3,DDIT4,NR3C1,MAP3K5,DKK1,PAWR
GO: Biological Process	GO:0006869	lipid transport		0.0006371	1	0.01195	0.1063	12	512	APOB,APOD,NR3C1,ITGAV,LDLR,SLC1A4,RXRA,FZD4,ACSL4,ABCA6,IRS2,SOAT1
GO: Biological Process	GO:0006979	response to oxidative stress		0.0006481	1	0.0121	0.1076	12	513	FOXO3,FBLN5,PRR5L,NET1,DUSP1,APOD,ITGAV,MAP3K5,TXNIP,CFLAR,GCLC,PAWR
GO: Biological Process	GO:0048609	multicellular organismal reproductive process		0.0006914	1	0.01285	0.1143	18	996	FOXO3,ZBTB16,ANG,ING2,APOB,BCL6,NR3C1,RXRA,STAT5A,B4GALT1,CITED2,FZD4,ACSL4,TIMP4,PLAT,PLAU,TNFAIP6,FST
GO: Biological Process	GO:0019915	lipid storage		0.0007002	1	0.01295	0.1152	5	91	SREBF1,APOB,ITGAV,STAT5A,SOAT1
GO: Biological Process	GO:0150146	cell junction disassembly		0.000713	1	0.01313	0.1168	3	23	DKK1,PIK3R1,SNAI2
GO: Biological Process	GO:1903034	regulation of response to wounding		0.0007179	1	0.01316	0.1171	7	191	SH2B3,HBEGF,RGMA,ADRB2,PLAT,PLAU,PLAUR
GO: Biological Process	GO:0032868	response to insulin		0.0007288	1	0.0133	0.1183	9	312	PDK4,SREBF1,KLF15,GCNT1,CFLAR,PIK3R1,EIF4EBP2,IRS2,SLC39A14
GO: Biological Process	GO:0043616	keratinocyte proliferation		0.0007449	1	0.01354	0.1204	4	53	ZFP36,KLF9,SNAI2,FST
GO: Biological Process	GO:0061061	muscle structure development		0.0007644	1	0.01383	0.123	15	755	TSC22D3,HBEGF,HLF,ID2,ID3,NR3C1,RXRA,MAP3K5,SMTN,CITED2,CFLAR,TGFBR3,ADRB2,DKK1,PIK3R1
GO: Biological Process	GO:0044706	multi-multicellular organism process		0.0007964	1	0.01434	0.1276	8	253	ITGA5,RXRA,STAT5A,B4GALT1,CITED2,ACSL4,KLF9,PAPPA
GO: Biological Process	GO:0022008	neurogenesis		0.0008645	1	0.01533	0.1364	28	1940	FOXO3,DDIT4,PLK2,PRRX1,ID2,KLF15,ID3,APOD,BCL6,NR3C1,CRABP2,LDLR,FZD4,RGMA,CFLAR,ACSL4,DACT1,PTPN9,DKK1,PIK3R1,ATOH8,SUN2,TET1,PLAG1,IRS2,DUSP10,TPBG,ANKS1A
GO: Biological Process	GO:0032504	multicellular organism reproduction		0.0008688	1	0.01533	0.1364	18	1016	FOXO3,ZBTB16,ANG,ING2,APOB,BCL6,NR3C1,RXRA,STAT5A,B4GALT1,CITED2,FZD4,ACSL4,TIMP4,PLAT,PLAU,TNFAIP6,FST
GO: Biological Process	GO:0098722	asymmetric stem cell division		0.0008699	1	0.01533	0.1364	2	6	ZBTB16,ING2
GO: Biological Process	GO:0098728	germline stem cell asymmetric division		0.0008699	1	0.01533	0.1364	2	6	ZBTB16,ING2
GO: Biological Process	GO:0042078	germ-line stem cell division		0.0008699	1	0.01533	0.1364	2	6	ZBTB16,ING2
GO: Biological Process	GO:0051043	regulation of membrane protein ectodomain proteolysis		0.0009155	1	0.01577	0.1402	3	25	RGMA,TIMP4,SH3D19
GO: Biological Process	GO:0060396	growth hormone receptor signaling pathway		0.0009155	1	0.01577	0.1402	3	25	STAT5A,GHR,PIK3R1
GO: Biological Process	GO:0046460	neutral lipid biosynthetic process		0.0009178	1	0.01577	0.1402	4	56	ANG,SREBF1,LDLR,ACSL4
GO: Biological Process	GO:0046463	acylglycerol biosynthetic process		0.0009178	1	0.01577	0.1402	4	56	ANG,SREBF1,LDLR,ACSL4
GO: Biological Process	GO:0045646	regulation of erythrocyte differentiation		0.0009178	1	0.01577	0.1402	4	56	FOXO3,ID2,ZFP36,STAT5A
GO: Biological Process	GO:2000772	regulation of cellular senescence		0.0009178	1	0.01577	0.1402	4	56	PLK2,ING2,BCL6,PAWR
GO: Biological Process	GO:0009991	response to extracellular stimulus		0.000933	1	0.01596	0.142	12	535	FOXO3,PDK4,SREBF1,LDLR,ZFP36,MAP3K5,ACSL4,RNASE4,ADRB2,SUOX,SNAI2,GLUL
GO: Biological Process	GO:0061041	regulation of wound healing		0.0009576	1	0.01632	0.1451	6	146	SH2B3,HBEGF,ADRB2,PLAT,PLAU,PLAUR
GO: Biological Process	GO:0014706	striated muscle tissue development		0.0009763	1	0.01656	0.1473	11	464	TSC22D3,HLF,ID2,EYA2,NR3C1,RXRA,CITED2,CFLAR,TGFBR3,ADRB2,DKK1
GO: Biological Process	GO:0007517	muscle organ development		0.0009951	1	0.01681	0.1495	10	394	TSC22D3,HBEGF,HLF,ID3,RXRA,SMTN,CITED2,CFLAR,TGFBR3,ADRB2
GO: Biological Process	GO:0042730	fibrinolysis		0.001029	1	0.01725	0.1534	3	26	PLAT,PLAU,PLAUR
GO: Biological Process	GO:0071378	cellular response to growth hormone stimulus		0.001029	1	0.01725	0.1534	3	26	STAT5A,GHR,PIK3R1
GO: Biological Process	GO:0030850	prostate gland development		0.001048	1	0.01735	0.1543	4	58	RXRA,STAT5A,PLAG1,PLAUR
GO: Biological Process	GO:0001649	osteoblast differentiation		0.001048	1	0.01735	0.1543	8	264	ZHX3,CEBPD,ID2,ID3,RRBP1,TGFBR3,MRC2,SNAI2
GO: Biological Process	GO:0006954	inflammatory response		0.001048	1	0.01735	0.1543	16	862	APOD,BCL6,ITGAV,LDLR,ZYX,ZFP36,CD163,STAT5A,B4GALT1,TGM2,SLC7A2,ADRB2,IER3,CCL8,DUSP10,TNFAIP6
GO: Biological Process	GO:0072593	reactive oxygen species metabolic process		0.001058	1	0.01745	0.1552	9	329	FOXO3,DDIT4,FBLN5,PDK4,TMEM106A,CFLAR,SLC7A2,IER3,PLAU
GO: Biological Process	GO:0019218	regulation of steroid metabolic process		0.001064	1	0.01747	0.1554	6	149	SREBF1,APOB,NR3C1,LDLR,STAT5A,SNAI2
GO: Biological Process	GO:0008015	blood circulation		0.001095	1	0.01785	0.1588	13	622	DOCK4,PDE4B,HBEGF,SREBF1,ID2,NR3C1,SMTN,TGFBR3,ADRB2,APLN,IER3,GCLC,PIK3R1
GO: Biological Process	GO:0014070	response to organic cyclic compound		0.001096	1	0.01785	0.1588	18	1037	DDIT4,PDE4B,DUSP1,SREBF1,ID3,APOB,NR3C1,RXRA,ZFP36,STAT5A,GHR,TXNIP,CFLAR,KLF9,PIK3R1,SNAI2,SCNN1A,PAPPA
GO: Biological Process	GO:0043409	negative regulation of MAPK cascade		0.001117	1	0.01812	0.1611	7	206	SPRY1,SH2B3,DUSP1,GBP1,RGS3,DACT1,DUSP10
GO: Biological Process	GO:2001234	negative regulation of apoptotic signaling pathway		0.001126	1	0.0182	0.1619	8	267	ING2,EYA2,ITGAV,CFLAR,IER3,GCLC,SNAI2,PLAUR
GO: Biological Process	GO:0001570	vasculogenesis		0.001172	1	0.01887	0.1678	5	102	ITGAV,CITED2,FZD4,TGFBR3,TMEM100
GO: Biological Process	GO:0071900	regulation of protein serine/threonine kinase activity		0.001182	1	0.01895	0.1686	12	550	GADD45B,SPRY1,SH2B3,DUSP1,RGS3,MAP3K5,GHR,FZD4,ADRB2,DKK1,CCNE2,DUSP10
GO: Biological Process	GO:1901098	positive regulation of autophagosome maturation		0.001212	1	0.01913	0.1701	2	7	CALCOCO2,ADRB2
GO: Biological Process	GO:0019694	alkanesulfonate metabolic process		0.001212	1	0.01913	0.1701	2	7	STAT5A,GHR
GO: Biological Process	GO:0061302	smooth muscle cell-matrix adhesion		0.001212	1	0.01913	0.1701	2	7	APOD,PLAU
GO: Biological Process	GO:0019530	taurine metabolic process		0.001212	1	0.01913	0.1701	2	7	STAT5A,GHR
GO: Biological Process	GO:0000188	inactivation of MAPK activity		0.001282	1	0.02016	0.1793	3	28	DUSP1,RGS3,DUSP10
GO: Biological Process	GO:0008406	gonad development		0.001297	1	0.02032	0.1808	8	273	FOXO3,ANG,ING2,ITGAV,STAT5A,CITED2,FZD4,FST
GO: Biological Process	GO:0042330	taxis		0.001316	1	0.02054	0.1827	14	715	DOCK4,PDE4B,HBEGF,DUSP1,ID2,ST6GAL1,ITGAV,PIK3R1,SNAI2,PLAU,PLAUR,CCL8,IRS2,TPBG
GO: Biological Process	GO:0001933	negative regulation of protein phosphorylation		0.001341	1	0.02085	0.1854	10	410	GADD45B,SPRY1,DDIT4,PRR5L,SH2B3,DUSP1,IRF1,RGS3,DKK1,DUSP10
GO: Biological Process	GO:1901698	response to nitrogen compound		0.001357	1	0.02098	0.1866	20	1236	PDE4B,PDK4,DUSP1,SREBF1,KLF15,IRF1,GCNT1,ITGAV,LDLR,STAT5A,MAP3K5,GHR,CFLAR,TGFBR3,ADRB2,TIMP4,PIK3R1,EIF4EBP2,IRS2,SLC39A14
GO: Biological Process	GO:0048699	generation of neurons		0.00136	1	0.02098	0.1866	26	1802	FOXO3,DDIT4,PLK2,PRRX1,ID2,ID3,APOD,BCL6,NR3C1,CRABP2,LDLR,FZD4,RGMA,CFLAR,ACSL4,DACT1,PTPN9,DKK1,PIK3R1,ATOH8,TET1,PLAG1,IRS2,DUSP10,TPBG,ANKS1A
GO: Biological Process	GO:0090312	positive regulation of protein deacetylation		0.001422	1	0.02186	0.1944	3	29	ING2,SREBF1,BCL6
GO: Biological Process	GO:0042594	response to starvation		0.001428	1	0.02188	0.1945	7	215	FOXO3,PDK4,SREBF1,ZFP36,MAP3K5,RNASE4,GLUL
GO: Biological Process	GO:2000106	regulation of leukocyte apoptotic process		0.00145	1	0.02212	0.1967	5	107	TSC22D3,ST6GAL1,BCL6,STAT5A,IRS2
GO: Biological Process	GO:0045137	development of primary sexual characteristics		0.001455	1	0.02212	0.1967	8	278	FOXO3,ANG,ING2,ITGAV,STAT5A,CITED2,FZD4,FST
GO: Biological Process	GO:0060537	muscle tissue development		0.001461	1	0.02213	0.1968	11	488	TSC22D3,HLF,ID2,EYA2,NR3C1,RXRA,CITED2,CFLAR,TGFBR3,ADRB2,DKK1
GO: Biological Process	GO:0008286	insulin receptor signaling pathway		0.001485	1	0.02241	0.1993	6	159	PDK4,SREBF1,PIK3R1,EIF4EBP2,IRS2,SLC39A14
GO: Biological Process	GO:0045582	positive regulation of T cell differentiation		0.001511	1	0.02267	0.2016	5	108	ZBTB16,IRF1,BCL6,STAT5A,DUSP10
GO: Biological Process	GO:0090342	regulation of cell aging		0.001514	1	0.02267	0.2016	4	64	PLK2,ING2,BCL6,PAWR
GO: Biological Process	GO:0090092	regulation of transmembrane receptor protein serine/threonine kinase signaling pathway		0.001523	1	0.02271	0.202	8	280	SPRY1,ING2,CITED2,RGMA,TGFBR3,DACT1,DKK1,FST
GO: Biological Process	GO:0001822	kidney development		0.00153	1	0.02271	0.202	9	347	SPRY1,ZBTB16,ID2,KLF15,ID3,GCNT1,CITED2,CFLAR,NID1
GO: Biological Process	GO:0045598	regulation of fat cell differentiation		0.001533	1	0.02271	0.202	6	160	ZBTB16,ID2,ZFP36,DACT1,SNAI2,DUSP10
GO: Biological Process	GO:0007565	female pregnancy		0.001546	1	0.02282	0.203	7	218	ITGA5,RXRA,STAT5A,CITED2,ACSL4,KLF9,PAPPA
GO: Biological Process	GO:0003085	negative regulation of systemic arterial blood pressure		0.001571	1	0.02311	0.2055	3	30	SMTN,ADRB2,IER3
GO: Biological Process	GO:1900024	regulation of substrate adhesion-dependent cell spreading		0.001603	1	0.02339	0.208	4	65	NET1,GBP1,ST6GAL1,NEDD9
GO: Biological Process	GO:1901033	positive regulation of response to reactive oxygen species		0.001607	1	0.02339	0.208	2	8	FOXO3,PAWR
GO: Biological Process	GO:1905206	positive regulation of hydrogen peroxide-induced cell death		0.001607	1	0.02339	0.208	2	8	FOXO3,PAWR
GO: Biological Process	GO:0050865	regulation of cell activation		0.001619	1	0.02347	0.2087	14	731	ZBTB16,SH2B3,ID2,IRF1,BCL6,LDLR,STAT5A,SLC7A2,ADRB2,GCLC,PIK3R1,PAWR,IRS2,DUSP10
GO: Biological Process	GO:0007568	aging		0.001687	1	0.02438	0.2168	9	352	FOXO3,PLK2,ING2,SREBF1,ID2,APOD,BCL6,DKK1,PAWR
GO: Biological Process	GO:0031058	positive regulation of histone modification		0.001706	1	0.02456	0.2185	5	111	ING2,SREBF1,BCL6,TET1,SNAI2
GO: Biological Process	GO:0030879	mammary gland development		0.001738	1	0.02485	0.221	6	164	ID2,NR3C1,STAT5A,B4GALT1,APLN,IRS2
GO: Biological Process	GO:0042542	response to hydrogen peroxide		0.001738	1	0.02485	0.221	6	164	FOXO3,NET1,DUSP1,MAP3K5,TXNIP,PAWR
GO: Biological Process	GO:0048771	tissue remodeling		0.001759	1	0.02507	0.2229	7	223	PDK4,ITGAV,STAT5A,B4GALT1,TGFBR3,TGM2,ADRB2
GO: Biological Process	GO:0032663	regulation of interleukin-2 production		0.001794	1	0.02547	0.2265	4	67	PDE4B,GBP1,ZFP36,STAT5A
GO: Biological Process	GO:0032091	negative regulation of protein binding		0.001846	1	0.02609	0.232	5	113	RGMA,DACT1,ADRB2,DKK1,SLPI
GO: Biological Process	GO:0062012	regulation of small molecule metabolic process		0.001854	1	0.02609	0.232	11	503	DDIT4,PDK4,SREBF1,APOB,NR3C1,LDLR,PPP1R3C,ACSL4,IER3,SNAI2,IRS2
GO: Biological Process	GO:0071559	response to transforming growth factor beta		0.001857	1	0.02609	0.232	8	289	SPRY1,MXRA5,ING2,NR3C1,ZYX,CITED2,CFLAR,TGFBR3
GO: Biological Process	GO:0031669	cellular response to nutrient levels		0.001898	1	0.02657	0.2363	7	226	FOXO3,PDK4,SREBF1,MAP3K5,RNASE4,SNAI2,GLUL
GO: Biological Process	GO:0035249	synaptic transmission, glutamatergic		0.001918	1	0.02659	0.2365	5	114	SLC1A4,ADRB2,DKK1,GLUL,PLAT
GO: Biological Process	GO:1901655	cellular response to ketone		0.001918	1	0.02659	0.2365	5	114	DDIT4,NR3C1,CFLAR,KLF9,SCNN1A
GO: Biological Process	GO:0008630	intrinsic apoptotic signaling pathway in response to DNA damage		0.001918	1	0.02659	0.2365	5	114	DDIT4,ING2,IER3,PIK3R1,SNAI2
GO: Biological Process	GO:0030198	extracellular matrix organization		0.001937	1	0.02676	0.238	10	431	NID2,FBLN5,ITGA5,ITGAV,SERPINH1,B4GALT1,CFLAR,TGFBI,NID1,FSCN1
GO: Biological Process	GO:0071383	cellular response to steroid hormone stimulus		0.001946	1	0.02679	0.2382	7	227	DDIT4,NR3C1,RXRA,ZFP36,CFLAR,KLF9,SCNN1A
GO: Biological Process	GO:0072001	renal system development		0.001965	1	0.02694	0.2396	9	360	SPRY1,ZBTB16,ID2,KLF15,ID3,GCNT1,CITED2,CFLAR,NID1
GO: Biological Process	GO:0043062	extracellular structure organization		0.00197	1	0.02694	0.2396	10	432	NID2,FBLN5,ITGA5,ITGAV,SERPINH1,B4GALT1,CFLAR,TGFBI,NID1,FSCN1
GO: Biological Process	GO:0045229	external encapsulating structure organization		0.002037	1	0.02738	0.2435	10	434	NID2,FBLN5,ITGA5,ITGAV,SERPINH1,B4GALT1,CFLAR,TGFBI,NID1,FSCN1
GO: Biological Process	GO:0060136	embryonic process involved in female pregnancy		0.002056	1	0.02738	0.2435	2	9	CITED2,ACSL4
GO: Biological Process	GO:1903753	negative regulation of p38MAPK cascade		0.002056	1	0.02738	0.2435	2	9	DUSP1,DUSP10
GO: Biological Process	GO:0061032	visceral serous pericardium development		0.002056	1	0.02738	0.2435	2	9	RXRA,TGFBR3
GO: Biological Process	GO:0034382	chylomicron remnant clearance		0.002056	1	0.02738	0.2435	2	9	APOB,LDLR
GO: Biological Process	GO:0071830	triglyceride-rich lipoprotein particle clearance		0.002056	1	0.02738	0.2435	2	9	APOB,LDLR
GO: Biological Process	GO:1902532	negative regulation of intracellular signal transduction		0.002061	1	0.02738	0.2435	13	668	SPRY1,DDIT4,SH2B3,ING2,DUSP1,GBP1,BCL6,RGS3,DACT1,TLE1,SNAI2,PLAUR,DUSP10
GO: Biological Process	GO:0003018	vascular process in circulatory system		0.002066	1	0.02738	0.2435	8	294	DOCK4,NR3C1,SLC1A4,TGFBR3,SLC7A2,ADRB2,APLN,GCLC
GO: Biological Process	GO:1903846	positive regulation of cellular response to transforming growth factor beta stimulus		0.002076	1	0.02738	0.2435	3	33	ING2,CITED2,TGFBR3
GO: Biological Process	GO:0044788	modulation by host of viral process		0.002076	1	0.02738	0.2435	3	33	CCL8,PC,STOM
GO: Biological Process	GO:0030511	positive regulation of transforming growth factor beta receptor signaling pathway		0.002076	1	0.02738	0.2435	3	33	ING2,CITED2,TGFBR3
GO: Biological Process	GO:0009100	glycoprotein metabolic process		0.002142	1	0.02816	0.2505	10	437	PHLDA1,HBEGF,ST6GAL1,GCNT1,B4GALT1,TMEM106A,LMAN1,TET1,PAWR,SOAT1
GO: Biological Process	GO:0097190	apoptotic signaling pathway		0.002171	1	0.02846	0.2531	13	672	FOXO3,DDIT4,ING2,EYA2,ITGAV,MAP3K5,CFLAR,IER3,GCLC,PIK3R1,SNAI2,PLAUR,PAWR
GO: Biological Process	GO:0043549	regulation of kinase activity		0.002179	1	0.02847	0.2532	17	1014	GADD45B,SPRY1,ANG,SH2B3,HBEGF,DUSP1,RGS3,MAP3K5,GHR,FZD4,NEDD9,ADRB2,DKK1,CCNE2,PIK3R1,IRS2,DUSP10
GO: Biological Process	GO:0045936	negative regulation of phosphate metabolic process		0.002187	1	0.02849	0.2533	12	592	GADD45B,SPRY1,DDIT4,PRR5L,SH2B3,DUSP1,IRF1,RGS3,DKK1,IER3,IRS2,DUSP10
GO: Biological Process	GO:0009267	cellular response to starvation		0.002209	1	0.02868	0.255	6	172	FOXO3,PDK4,SREBF1,MAP3K5,RNASE4,GLUL
GO: Biological Process	GO:0010563	negative regulation of phosphorus metabolic process		0.002218	1	0.0287	0.2552	12	593	GADD45B,SPRY1,DDIT4,PRR5L,SH2B3,DUSP1,IRF1,RGS3,DKK1,IER3,IRS2,DUSP10
GO: Biological Process	GO:0000902	cell morphogenesis		0.002232	1	0.02879	0.256	19	1197	NET1,MYO10,ID2,GBP1,ST6GAL1,BCL6,ITGAV,CRABP2,FZD4,NEDD9,RGMA,RND3,DACT1,DKK1,PIK3R1,SH3D19,TET1,IRS2,TPBG
GO: Biological Process	GO:0030522	intracellular receptor signaling pathway		0.002246	1	0.02888	0.2568	8	298	DHRS3,SREBF1,NR3C1,CRABP2,RXRA,CITED2,KLF9,SNAI2
GO: Biological Process	GO:0001779	natural killer cell differentiation		0.002264	1	0.02902	0.2581	3	34	ID2,IRF1,STAT5A
GO: Biological Process	GO:0010675	regulation of cellular carbohydrate metabolic process		0.002274	1	0.02906	0.2585	6	173	DDIT4,PDK4,NR3C1,PPP1R3C,IER3,IRS2
GO: Biological Process	GO:0044703	multi-organism reproductive process		0.002295	1	0.02924	0.26	19	1200	FOXO3,ZBTB16,ANG,ING2,APOB,BCL6,ITGA5,ITGAV,RXRA,STAT5A,B4GALT1,CITED2,ACSL4,KLF9,PAPPA,PLAT,PLAU,TNFAIP6,FST
GO: Biological Process	GO:0009628	response to abiotic stimulus		0.002394	1	0.0302	0.2686	21	1391	USP53,DDIT4,PDE4B,ANG,NET1,TSC22D3,DUSP1,ID2,IRF1,HIF3A,CITED2,TXNIP,CFLAR,TGFBR3,ADRB2,GCLC,PIK3R1,SNAI2,PLAT,PLAU,PAWR
GO: Biological Process	GO:0001667	ameboidal-type cell migration		0.0024	1	0.0302	0.2686	11	520	PLK2,PRR5L,HBEGF,ITGAV,STAT5A,TGFBR3,ATOH8,SNAI2,GLUL,DUSP10,TPBG
GO: Biological Process	GO:0002062	chondrocyte differentiation		0.0024	1	0.0302	0.2686	5	120	ZBTB16,SERPINH1,TGFBI,SNAI2,SLC39A14
GO: Biological Process	GO:2001237	negative regulation of extrinsic apoptotic signaling pathway		0.0024	1	0.0302	0.2686	5	120	EYA2,ITGAV,CFLAR,GCLC,SNAI2
GO: Biological Process	GO:0048384	retinoic acid receptor signaling pathway		0.002462	1	0.0306	0.2722	3	35	DHRS3,CRABP2,RXRA
GO: Biological Process	GO:0003156	regulation of animal organ formation		0.002462	1	0.0306	0.2722	3	35	SPRY1,CITED2,DKK1
GO: Biological Process	GO:0034110	regulation of homotypic cell-cell adhesion		0.002462	1	0.0306	0.2722	3	35	SH2B3,ADRB2,PLAUR
GO: Biological Process	GO:0031063	regulation of histone deacetylation		0.002462	1	0.0306	0.2722	3	35	ING2,SREBF1,BCL6
GO: Biological Process	GO:0043393	regulation of protein binding		0.002538	1	0.03135	0.2788	7	238	PLK2,RGMA,TGFBR3,DACT1,ADRB2,DKK1,SLPI
GO: Biological Process	GO:0046890	regulation of lipid biosynthetic process		0.002538	1	0.03135	0.2788	7	238	PDK4,SREBF1,APOB,NR3C1,LDLR,SNAI2,PC
GO: Biological Process	GO:1901029	negative regulation of mitochondrial outer membrane permeabilization involved in apoptotic signaling pathway		0.002557	1	0.0314	0.2793	2	10	IER3,GCLC
GO: Biological Process	GO:0070997	neuron death		0.002563	1	0.0314	0.2793	10	448	USP53,FOXO3,DDIT4,NR3C1,MAP3K5,GHR,DKK1,GCLC,PLAU,PAWR
GO: Biological Process	GO:1901699	cellular response to nitrogen compound		0.002576	1	0.0314	0.2793	14	769	PDE4B,PDK4,SREBF1,KLF15,IRF1,STAT5A,MAP3K5,GHR,CFLAR,ADRB2,PIK3R1,EIF4EBP2,IRS2,SLC39A14
GO: Biological Process	GO:0010562	positive regulation of phosphorus metabolic process		0.002581	1	0.0314	0.2793	18	1121	GADD45B,PRR5L,ANG,HBEGF,ITGA5,MAP3K5,EHD4,GHR,FZD4,NEDD9,RGMA,ADRB2,APLN,DKK1,PIK3R1,PLAUR,PAWR,PC
GO: Biological Process	GO:0045937	positive regulation of phosphate metabolic process		0.002581	1	0.0314	0.2793	18	1121	GADD45B,PRR5L,ANG,HBEGF,ITGA5,MAP3K5,EHD4,GHR,FZD4,NEDD9,RGMA,ADRB2,APLN,DKK1,PIK3R1,PLAUR,PAWR,PC
GO: Biological Process	GO:0061448	connective tissue development		0.002644	1	0.03208	0.2853	8	306	PRRX1,ZBTB16,ID2,SERPINH1,CFLAR,TGFBI,SNAI2,SLC39A14
GO: Biological Process	GO:0070371	ERK1 and ERK2 cascade		0.002679	1	0.03241	0.2882	9	377	SPRY1,DUSP1,GBP1,ITGAV,CFLAR,TGFBR3,CCL8,DUSP10,TPBG
GO: Biological Process	GO:0033627	cell adhesion mediated by integrin		0.002712	1	0.03272	0.291	4	75	ITGA5,ITGAV,SNAI2,PLAU
GO: Biological Process	GO:0048608	reproductive structure development		0.002777	1	0.0334	0.297	11	530	FOXO3,ANG,ING2,ITGAV,RXRA,STAT5A,CITED2,FZD4,PLAG1,PLAUR,FST
GO: Biological Process	GO:0006082	organic acid metabolic process		0.002811	1	0.0337	0.2997	18	1130	DDIT4,MTHFD2,PDK4,ACSS1,SREBF1,BCAT1,ST6GAL1,TST,CRABP2,STAT5A,GHR,ACSL4,SUOX,IER3,GCLC,GLUL,IRS2,PC
GO: Biological Process	GO:0051338	regulation of transferase activity		0.002837	1	0.03392	0.3017	18	1131	GADD45B,SPRY1,ANG,SH2B3,HBEGF,DUSP1,RGS3,ZFP36,MAP3K5,GHR,FZD4,NEDD9,ADRB2,DKK1,CCNE2,PIK3R1,IRS2,DUSP10
GO: Biological Process	GO:0045732	positive regulation of protein catabolic process		0.002849	1	0.03395	0.302	7	243	PLK2,LDLR,RGMA,DACT1,IER3,GCLC,SH3D19
GO: Biological Process	GO:0032526	response to retinoic acid		0.002865	1	0.03395	0.302	5	125	DUSP1,SREBF1,RXRA,FZD4,DKK1
GO: Biological Process	GO:0045621	positive regulation of lymphocyte differentiation		0.002865	1	0.03395	0.302	5	125	ZBTB16,IRF1,BCL6,STAT5A,DUSP10
GO: Biological Process	GO:0045686	negative regulation of glial cell differentiation		0.002891	1	0.03416	0.3038	3	37	ID2,LDLR,DUSP10
GO: Biological Process	GO:0098739	import across plasma membrane		0.002927	1	0.03449	0.3067	6	182	SLC1A4,SLC7A2,ADRB2,PAWR,IRS2,SLC39A14
GO: Biological Process	GO:1905269	positive regulation of chromatin organization		0.002965	1	0.03465	0.3082	5	126	ING2,SREBF1,BCL6,TET1,SNAI2
GO: Biological Process	GO:0007569	cell aging		0.002965	1	0.03465	0.3082	5	126	PLK2,ING2,ID2,BCL6,PAWR
GO: Biological Process	GO:0001666	response to hypoxia		0.002975	1	0.03465	0.3082	9	383	DDIT4,ANG,HIF3A,CITED2,CFLAR,TGFBR3,ADRB2,PLAT,PLAU
GO: Biological Process	GO:0010632	regulation of epithelial cell migration		0.002976	1	0.03465	0.3082	8	312	PLK2,HBEGF,STAT5A,TGFBR3,ATOH8,SNAI2,GLUL,DUSP10
GO: Biological Process	GO:0061458	reproductive system development		0.002983	1	0.03465	0.3082	11	535	FOXO3,ANG,ING2,ITGAV,RXRA,STAT5A,CITED2,FZD4,PLAG1,PLAUR,FST
GO: Biological Process	GO:0050728	negative regulation of inflammatory response		0.003007	1	0.03484	0.3098	6	183	LDLR,ZFP36,ADRB2,IER3,DUSP10,TNFAIP6
GO: Biological Process	GO:0010631	epithelial cell migration		0.003026	1	0.03496	0.3109	9	384	PLK2,HBEGF,ITGAV,STAT5A,TGFBR3,ATOH8,SNAI2,GLUL,DUSP10
GO: Biological Process	GO:0034614	cellular response to reactive oxygen species		0.003089	1	0.03552	0.3159	6	184	FOXO3,FBLN5,NET1,MAP3K5,CFLAR,PAWR
GO: Biological Process	GO:0060056	mammary gland involution		0.00311	1	0.03552	0.3159	2	11	STAT5A,B4GALT1
GO: Biological Process	GO:0097011	cellular response to granulocyte macrophage colony-stimulating factor stimulus		0.00311	1	0.03552	0.3159	2	11	ZFP36,STAT5A
GO: Biological Process	GO:1902884	positive regulation of response to oxidative stress		0.00311	1	0.03552	0.3159	2	11	FOXO3,PAWR
GO: Biological Process	GO:0008585	female gonad development		0.003173	1	0.03614	0.3214	5	128	FOXO3,ANG,STAT5A,FZD4,FST
GO: Biological Process	GO:0090132	epithelium migration		0.003186	1	0.03619	0.3218	9	387	PLK2,HBEGF,ITGAV,STAT5A,TGFBR3,ATOH8,SNAI2,GLUL,DUSP10
GO: Biological Process	GO:0010243	response to organonitrogen compound		0.003292	1	0.03725	0.3313	18	1147	PDE4B,PDK4,DUSP1,SREBF1,KLF15,IRF1,GCNT1,LDLR,STAT5A,GHR,CFLAR,TGFBR3,ADRB2,TIMP4,PIK3R1,EIF4EBP2,IRS2,SLC39A14
GO: Biological Process	GO:0001775	cell activation		0.003298	1	0.03725	0.3313	23	1623	ZBTB16,SH2B3,ID2,IRF1,BCL6,ITGAV,LDLR,STAT5A,B4GALT1,TMEM106A,SLC7A2,ADRB2,GCLC,PIK3R1,SLPI,PLAU,PLAUR,PAWR,IRS2,DUSP10,TNFAIP6,METTL7A,STOM
GO: Biological Process	GO:0031400	negative regulation of protein modification process		0.003354	1	0.03746	0.3331	12	624	GADD45B,SPRY1,DDIT4,PRR5L,SH2B3,DUSP1,KLF15,IRF1,RGS3,DKK1,GCLC,DUSP10
GO: Biological Process	GO:0030029	actin filament-based process		0.00336	1	0.03746	0.3331	15	879	PDE4B,ANG,MYO1B,BCL6,ZYX,SMTN,NEDD9,CFLAR,RND3,PIK3R1,SUN2,CORO6,PAWR,FSCN1,MARCKS
GO: Biological Process	GO:0010742	macrophage derived foam cell differentiation		0.003362	1	0.03746	0.3331	3	39	APOB,ITGAV,SOAT1
GO: Biological Process	GO:0050869	negative regulation of B cell activation		0.003362	1	0.03746	0.3331	3	39	ID2,BCL6,PAWR
GO: Biological Process	GO:0071549	cellular response to dexamethasone stimulus		0.003362	1	0.03746	0.3331	3	39	DDIT4,NR3C1,CFLAR
GO: Biological Process	GO:0006939	smooth muscle contraction		0.003391	1	0.0376	0.3344	5	130	DOCK4,PDE4B,SMTN,ADRB2,PAWR
GO: Biological Process	GO:0097435	supramolecular fiber organization		0.003393	1	0.0376	0.3344	14	793	FBLN5,ANG,MYO1B,SERPINH1,LDLR,ZYX,NEDD9,CFLAR,RND3,PIK3R1,CORO6,PAWR,FSCN1,MARCKS
GO: Biological Process	GO:0090130	tissue migration		0.003466	1	0.03831	0.3407	9	392	PLK2,HBEGF,ITGAV,STAT5A,TGFBR3,ATOH8,SNAI2,GLUL,DUSP10
GO: Biological Process	GO:0006935	chemotaxis		0.003478	1	0.03833	0.3409	13	710	DOCK4,PDE4B,HBEGF,DUSP1,ST6GAL1,ITGAV,PIK3R1,SNAI2,PLAU,PLAUR,CCL8,IRS2,TPBG
GO: Biological Process	GO:0071417	cellular response to organonitrogen compound		0.003519	1	0.03835	0.341	13	711	PDE4B,PDK4,SREBF1,KLF15,IRF1,STAT5A,GHR,CFLAR,ADRB2,PIK3R1,EIF4EBP2,IRS2,SLC39A14
GO: Biological Process	GO:0051100	negative regulation of binding		0.003524	1	0.03835	0.341	6	189	ID2,RGMA,DACT1,ADRB2,DKK1,SLPI
GO: Biological Process	GO:0030162	regulation of proteolysis		0.003548	1	0.03835	0.341	14	797	PLK2,SERPINH1,MAP3K5,RGMA,CFLAR,TIMP4,GCLC,PIK3R1,SH3D19,SLPI,PLAT,PLAUR,PAWR,ANKS1A
GO: Biological Process	GO:0032869	cellular response to insulin stimulus		0.003557	1	0.03835	0.341	7	253	PDK4,SREBF1,CFLAR,PIK3R1,EIF4EBP2,IRS2,SLC39A14
GO: Biological Process	GO:0051960	regulation of nervous system development		0.003577	1	0.03835	0.341	11	548	ID2,CRABP2,LDLR,RXRA,RGMA,THBS2,DKK1,PIK3R1,PLAG1,DUSP10,TPBG
GO: Biological Process	GO:0060411	cardiac septum morphogenesis		0.003583	1	0.03835	0.341	4	81	DHRS3,ID2,CITED2,TGFBR3
GO: Biological Process	GO:0007015	actin filament organization		0.003604	1	0.03835	0.341	10	470	ANG,MYO1B,ZYX,NEDD9,RND3,PIK3R1,CORO6,PAWR,FSCN1,MARCKS
GO: Biological Process	GO:0090077	foam cell differentiation		0.003614	1	0.03835	0.341	3	40	APOB,ITGAV,SOAT1
GO: Biological Process	GO:0090505	epiboly involved in wound healing		0.003614	1	0.03835	0.341	3	40	HBEGF,ITGA5,SNAI2
GO: Biological Process	GO:0045589	regulation of regulatory T cell differentiation		0.003614	1	0.03835	0.341	3	40	IRF1,BCL6,DUSP10
GO: Biological Process	GO:0044319	wound healing, spreading of cells		0.003614	1	0.03835	0.341	3	40	HBEGF,ITGA5,SNAI2
GO: Biological Process	GO:1903708	positive regulation of hemopoiesis		0.003617	1	0.03835	0.341	6	190	ZBTB16,ID2,IRF1,BCL6,STAT5A,DUSP10
GO: Biological Process	GO:1902107	positive regulation of leukocyte differentiation		0.003617	1	0.03835	0.341	6	190	ZBTB16,ID2,IRF1,BCL6,STAT5A,DUSP10
GO: Biological Process	GO:0046545	development of primary female sexual characteristics		0.00362	1	0.03835	0.341	5	132	FOXO3,ANG,STAT5A,FZD4,FST
GO: Biological Process	GO:0097191	extrinsic apoptotic signaling pathway		0.003635	1	0.03841	0.3416	7	254	FOXO3,EYA2,ITGAV,CFLAR,GCLC,PIK3R1,SNAI2
GO: Biological Process	GO:0036293	response to decreased oxygen levels		0.003704	1	0.03883	0.3453	9	396	DDIT4,ANG,HIF3A,CITED2,CFLAR,TGFBR3,ADRB2,PLAT,PLAU
GO: Biological Process	GO:0001553	luteinization		0.003713	1	0.03883	0.3453	2	12	STAT5A,FZD4
GO: Biological Process	GO:0032825	positive regulation of natural killer cell differentiation		0.003713	1	0.03883	0.3453	2	12	IRF1,STAT5A
GO: Biological Process	GO:0097012	response to granulocyte macrophage colony-stimulating factor		0.003713	1	0.03883	0.3453	2	12	ZFP36,STAT5A
GO: Biological Process	GO:0030182	neuron differentiation		0.003722	1	0.03883	0.3453	23	1639	FOXO3,DDIT4,PLK2,PRRX1,ID2,ID3,APOD,BCL6,NR3C1,CRABP2,FZD4,RGMA,CFLAR,ACSL4,DACT1,PTPN9,DKK1,PIK3R1,ATOH8,TET1,IRS2,TPBG,ANKS1A
GO: Biological Process	GO:0000904	cell morphogenesis involved in differentiation		0.003732	1	0.03883	0.3454	15	889	NET1,ID2,GBP1,ST6GAL1,ITGAV,CRABP2,FZD4,NEDD9,RGMA,DACT1,DKK1,PIK3R1,TET1,IRS2,TPBG
GO: Biological Process	GO:0048762	mesenchymal cell differentiation		0.003794	1	0.03938	0.3502	7	256	SPRY1,CITED2,TGFBR3,SNAI2,PLAUR,PAWR,TMEM100
GO: Biological Process	GO:0071887	leukocyte apoptotic process		0.003859	1	0.03977	0.3537	5	134	TSC22D3,ST6GAL1,BCL6,STAT5A,IRS2
GO: Biological Process	GO:0010837	regulation of keratinocyte proliferation		0.003877	1	0.03977	0.3537	3	41	ZFP36,KLF9,SNAI2
GO: Biological Process	GO:0090504	epiboly		0.003877	1	0.03977	0.3537	3	41	HBEGF,ITGA5,SNAI2
GO: Biological Process	GO:0060485	mesenchyme development		0.00388	1	0.03977	0.3537	8	326	SPRY1,RXRA,CITED2,TGFBR3,SNAI2,PLAUR,PAWR,TMEM100
GO: Biological Process	GO:0050900	leukocyte migration		0.003881	1	0.03977	0.3537	11	554	PDE4B,DUSP1,APOB,GCNT1,APOD,ITGA5,ITGAV,B4GALT1,PIK3R1,PAWR,CCL8
GO: Biological Process	GO:0042698	ovulation cycle		0.003911	1	0.03988	0.3546	4	83	FOXO3,STAT5A,FZD4,TIMP4
GO: Biological Process	GO:0048662	negative regulation of smooth muscle cell proliferation		0.003911	1	0.03988	0.3546	4	83	ANG,APOD,APLN,PIK3R1
GO: Biological Process	GO:0010035	response to inorganic substance		0.003952	1	0.0402	0.3575	12	637	FOXO3,FBLN5,NET1,DUSP1,ID2,APOB,ITGAV,MAP3K5,TXNIP,CFLAR,MT1X,PAWR
GO: Biological Process	GO:0038034	signal transduction in absence of ligand		0.004082	1	0.04129	0.3672	4	84	FOXO3,EYA2,ITGAV,SNAI2
GO: Biological Process	GO:0097192	extrinsic apoptotic signaling pathway in absence of ligand		0.004082	1	0.04129	0.3672	4	84	FOXO3,EYA2,ITGAV,SNAI2
GO: Biological Process	GO:0030278	regulation of ossification		0.00411	1	0.04129	0.3672	5	136	ZBTB16,DHRS3,OMD,ADRB2,DKK1
GO: Biological Process	GO:0035821	modulation of process of other organism		0.00411	1	0.04129	0.3672	5	136	RXRA,SLPI,CCL8,PC,STOM
GO: Biological Process	GO:0032355	response to estradiol		0.00411	1	0.04129	0.3672	5	136	DUSP1,APOB,GHR,TXNIP,CFLAR
GO: Biological Process	GO:0009894	regulation of catabolic process		0.004145	1	0.04141	0.3683	17	1080	CALCOCO2,FOXO3,DDIT4,PLK2,PRR5L,SREBF1,LDLR,ZFP36,RGMA,DACT1,ADRB2,IER3,TIMP4,GCLC,SH3D19,IRS2,ANKS1A
GO: Biological Process	GO:0070229	negative regulation of lymphocyte apoptotic process		0.004152	1	0.04141	0.3683	3	42	TSC22D3,BCL6,IRS2
GO: Biological Process	GO:0048821	erythrocyte development		0.004152	1	0.04141	0.3683	3	42	SH2B3,BCL6,CITED2
GO: Biological Process	GO:0045927	positive regulation of growth		0.004174	1	0.04153	0.3693	8	330	HBEGF,NR3C1,CRABP2,STAT5A,GHR,ACSL4,TGFBR3,ADRB2
GO: Biological Process	GO:0031668	cellular response to extracellular stimulus		0.004216	1	0.0417	0.3709	7	261	FOXO3,PDK4,SREBF1,MAP3K5,RNASE4,SNAI2,GLUL
GO: Biological Process	GO:0051336	regulation of hydrolase activity		0.004217	1	0.0417	0.3709	21	1460	DOCK4,SPRY1,ANG,NET1,BCL6,SERPINH1,RGS3,MAP3K5,TBC1D16,NEDD9,RGMA,CFLAR,TGM2,ADRB2,FAM13A,TIMP4,SLPI,PLAUR,PAWR,CCL8,SLC39A14
GO: Biological Process	GO:0031329	regulation of cellular catabolic process		0.004222	1	0.0417	0.3709	15	901	CALCOCO2,FOXO3,PLK2,PRR5L,SREBF1,LDLR,ZFP36,RGMA,DACT1,ADRB2,TIMP4,GCLC,SH3D19,IRS2,ANKS1A
GO: Biological Process	GO:0042157	lipoprotein metabolic process		0.00424	1	0.04178	0.3715	5	137	APOB,APOD,ITGAV,LDLR,GLUL
GO: Biological Process	GO:0051348	negative regulation of transferase activity		0.00425	1	0.04178	0.3715	8	331	GADD45B,SPRY1,SH2B3,DUSP1,RGS3,ZFP36,IRS2,DUSP10
GO: Biological Process	GO:0007159	leukocyte cell-cell adhesion		0.004287	1	0.0419	0.3727	9	405	ZBTB16,IRF1,GCNT1,BCL6,ITGA5,STAT5A,PIK3R1,PAWR,DUSP10
GO: Biological Process	GO:0035051	cardiocyte differentiation		0.004313	1	0.0419	0.3727	6	197	SPRY1,NR3C1,RXRA,CITED2,TGFBR3,DKK1
GO: Biological Process	GO:0048537	mucosa-associated lymphoid tissue development		0.004366	1	0.0419	0.3727	2	13	ID2,STAT5A
GO: Biological Process	GO:0048541	Peyer's patch development		0.004366	1	0.0419	0.3727	2	13	ID2,STAT5A
GO: Biological Process	GO:0045136	development of secondary sexual characteristics		0.004366	1	0.0419	0.3727	2	13	STAT5A,B4GALT1
GO: Biological Process	GO:0006534	cysteine metabolic process		0.004366	1	0.0419	0.3727	2	13	TST,GCLC
GO: Biological Process	GO:0007501	mesodermal cell fate specification		0.004366	1	0.0419	0.3727	2	13	EYA2,DKK1
GO: Biological Process	GO:0045906	negative regulation of vasoconstriction		0.004366	1	0.0419	0.3727	2	13	DOCK4,APLN
GO: Biological Process	GO:0045647	negative regulation of erythrocyte differentiation		0.004366	1	0.0419	0.3727	2	13	ZFP36,STAT5A
GO: Biological Process	GO:0045628	regulation of T-helper 2 cell differentiation		0.004366	1	0.0419	0.3727	2	13	IRF1,BCL6
GO: Biological Process	GO:0050878	regulation of body fluid levels		0.004376	1	0.04191	0.3727	11	563	SH2B3,IRF1,STAT5A,ADRB2,LMAN1,APLN,PIK3R1,SCNN1A,PLAT,PLAU,PLAUR
GO: Biological Process	GO:0048844	artery morphogenesis		0.00444	1	0.04241	0.3772	4	86	PRRX1,APOB,LDLR,CITED2
GO: Biological Process	GO:0007548	sex differentiation		0.004485	1	0.04265	0.3793	8	334	FOXO3,ANG,ING2,ITGAV,STAT5A,CITED2,FZD4,FST
GO: Biological Process	GO:1903039	positive regulation of leukocyte cell-cell adhesion		0.004485	1	0.04265	0.3793	7	264	ZBTB16,IRF1,BCL6,STAT5A,PIK3R1,PAWR,DUSP10
GO: Biological Process	GO:0044272	sulfur compound biosynthetic process		0.004529	1	0.04297	0.3822	6	199	PDK4,ACSS1,OMD,B4GALT1,ACSL4,GCLC
GO: Biological Process	GO:0070373	negative regulation of ERK1 and ERK2 cascade		0.004626	1	0.04379	0.3894	4	87	SPRY1,DUSP1,GBP1,DUSP10
GO: Biological Process	GO:0071496	cellular response to external stimulus		0.004647	1	0.04383	0.3898	8	336	FOXO3,PDK4,SREBF1,IRF1,MAP3K5,RNASE4,SNAI2,GLUL
GO: Biological Process	GO:0019221	cytokine-mediated signaling pathway		0.004653	1	0.04383	0.3898	14	822	FOXO3,CEBPD,MAOA,SH2B3,GBP1,IRF1,BCL6,STAT5A,GHR,FZD4,PIK3R1,CCL8,IRS2,FSCN1
GO: Biological Process	GO:0045859	regulation of protein kinase activity		0.00467	1	0.0439	0.3904	15	911	GADD45B,SPRY1,ANG,SH2B3,HBEGF,DUSP1,RGS3,MAP3K5,GHR,FZD4,NEDD9,ADRB2,DKK1,CCNE2,DUSP10
GO: Biological Process	GO:0010719	negative regulation of epithelial to mesenchymal transition		0.004737	1	0.04422	0.3933	3	44	SPRY1,TGFBR3,PAWR
GO: Biological Process	GO:0045066	regulatory T cell differentiation		0.004737	1	0.04422	0.3933	3	44	IRF1,BCL6,DUSP10
GO: Biological Process	GO:0001953	negative regulation of cell-matrix adhesion		0.004737	1	0.04422	0.3933	3	44	APOD,BCL6,PIK3R1
GO: Biological Process	GO:0042246	tissue regeneration		0.004818	1	0.04487	0.3991	4	88	APOD,CFLAR,PLAU,DUSP10
GO: Biological Process	GO:1903844	regulation of cellular response to transforming growth factor beta stimulus		0.004932	1	0.04584	0.4076	5	142	SPRY1,ING2,CITED2,CFLAR,TGFBR3
GO: Biological Process	GO:1901096	regulation of autophagosome maturation		0.005068	1	0.04657	0.4141	2	14	CALCOCO2,ADRB2
GO: Biological Process	GO:0090331	negative regulation of platelet aggregation		0.005068	1	0.04657	0.4141	2	14	SH2B3,ADRB2
GO: Biological Process	GO:0034379	very-low-density lipoprotein particle assembly		0.005068	1	0.04657	0.4141	2	14	APOB,SOAT1
GO: Biological Process	GO:0060397	growth hormone receptor signaling pathway via JAK-STAT		0.005068	1	0.04657	0.4141	2	14	STAT5A,GHR
GO: Biological Process	GO:0070672	response to interleukin-15		0.005068	1	0.04657	0.4141	2	14	STAT5A,ACSL4
GO: Biological Process	GO:0003206	cardiac chamber morphogenesis		0.00508	1	0.04657	0.4142	5	143	DHRS3,ID2,RXRA,CITED2,TGFBR3
GO: Biological Process	GO:0098657	import into cell		0.005163	1	0.04723	0.4201	7	271	SLC1A4,SLC7A2,ADRB2,GLUL,PAWR,IRS2,SLC39A14
GO: Biological Process	GO:1901137	carbohydrate derivative biosynthetic process		0.00522	1	0.04759	0.4232	14	833	PHLDA1,PDK4,HBEGF,ACSS1,ST6GAL1,GCNT1,OMD,B4GALT1,TMEM106A,ACSL4,LMAN1,TET1,PAWR,SOAT1
GO: Biological Process	GO:0032872	regulation of stress-activated MAPK cascade		0.005226	1	0.04759	0.4232	6	205	GADD45B,DUSP1,MAP3K5,TGFBR3,DACT1,DUSP10
GO: Biological Process	GO:0030099	myeloid cell differentiation		0.005241	1	0.04762	0.4235	10	496	FOXO3,ZBTB16,SH2B3,ID2,BCL6,ZFP36,STAT5A,CITED2,TGFBR3,PIK3R1
GO: Biological Process	GO:0051704	multi-organism process		0.00534	1	0.04825	0.4291	19	1297	FOXO3,ZBTB16,ANG,ING2,APOB,BCL6,ITGA5,ITGAV,RXRA,STAT5A,B4GALT1,CITED2,ACSL4,KLF9,PAPPA,PLAT,PLAU,TNFAIP6,FST
GO: Biological Process	GO:2000027	regulation of animal organ morphogenesis		0.005349	1	0.04825	0.4291	6	206	SPRY1,CITED2,FZD4,DACT1,DKK1,SNAI2
GO: Biological Process	GO:0035987	endodermal cell differentiation		0.005369	1	0.04825	0.4291	3	46	ITGA5,ITGAV,DKK1
GO: Biological Process	GO:0034383	low-density lipoprotein particle clearance		0.005369	1	0.04825	0.4291	3	46	APOB,LDLR,SOAT1
GO: Biological Process	GO:0090495	low-density lipoprotein particle disassembly		0.005369	1	0.04825	0.4291	3	46	APOB,LDLR,SOAT1
GO: Biological Process	GO:0046328	regulation of JNK cascade		0.005384	1	0.04828	0.4294	5	145	GADD45B,MAP3K5,TGFBR3,DACT1,DUSP10
GO: Biological Process	GO:0042176	regulation of protein catabolic process		0.005415	1	0.04835	0.43	9	420	PLK2,LDLR,RGMA,DACT1,IER3,TIMP4,GCLC,SH3D19,ANKS1A
GO: Biological Process	GO:0048638	regulation of developmental growth		0.005415	1	0.04835	0.43	9	420	NR3C1,CRABP2,STAT5A,CITED2,GHR,RGMA,TGFBR3,ADRB2,DUSP10
GO: Biological Process	GO:0070482	response to oxygen levels		0.005582	1	0.04964	0.4415	9	422	DDIT4,ANG,HIF3A,CITED2,CFLAR,TGFBR3,ADRB2,PLAT,PLAU
GO: Biological Process	GO:0070663	regulation of leukocyte proliferation		0.005584	1	0.04964	0.4415	7	275	IRF1,ST6GAL1,BCL6,STAT5A,PAWR,CCL8,IRS2
GO: Biological Process	GO:0070302	regulation of stress-activated protein kinase signaling cascade		0.005602	1	0.04969	0.4419	6	208	GADD45B,DUSP1,MAP3K5,TGFBR3,DACT1,DUSP10
GO: Biological Process	GO:0014855	striated muscle cell proliferation		0.005638	1	0.0499	0.4438	4	92	RXRA,CITED2,CFLAR,TGFBR3
GO: Cellular Component	GO:0031012	extracellular matrix		2.898e-05	0.01087	0.005645	0.03672	16	633	NID2,FBLN5,MXRA5,ANG,OMD,SERPINH1,TGFBI,TGFBR3,TGM2,THBS2,LMAN1,LRIG1,TIMP4,SLPI,NID1,PLAT
GO: Cellular Component	GO:0030312	external encapsulating structure		3.011e-05	0.01129	0.005645	0.03672	16	635	NID2,FBLN5,MXRA5,ANG,OMD,SERPINH1,TGFBI,TGFBR3,TGM2,THBS2,LMAN1,LRIG1,TIMP4,SLPI,NID1,PLAT
GO: Cellular Component	GO:0005925	focal adhesion		0.0001056	0.03959	0.009926	0.06457	12	424	TES,LASP1,ITGA5,ITGAV,ZYX,NEDD9,RND3,TGM2,MRC2,PLAU,PLAUR,MARCKS
GO: Cellular Component	GO:0062023	collagen-containing extracellular matrix		0.0001218	0.04568	0.009926	0.06457	13	498	NID2,FBLN5,MXRA5,ANG,OMD,SERPINH1,TGFBI,TGM2,THBS2,LMAN1,SLPI,NID1,PLAT
GO: Cellular Component	GO:0030055	cell-substrate junction		0.0001341	0.05031	0.009926	0.06457	12	435	TES,LASP1,ITGA5,ITGAV,ZYX,NEDD9,RND3,TGM2,MRC2,PLAU,PLAUR,MARCKS
GO: Cellular Component	GO:0009986	cell surface		0.0001588	0.05955	0.009926	0.06457	20	1053	NID2,HBEGF,CPM,ITGA5,ITGAV,LDLR,SLC1A4,CD163,MAP3K5,B4GALT1,GHR,FZD4,RGMA,TGFBR3,MRC2,SCNN1A,PLAT,PLAU,PLAUR,TPBG
GO: Cellular Component	GO:0030669	clathrin-coated endocytic vesicle membrane		0.0002673	0.1002	0.01432	0.09315	4	41	HBEGF,APOB,LDLR,FZD4
GO: Cellular Component	GO:0070161	anchoring junction		0.000419	0.1571	0.01964	0.1278	17	880	USP53,TES,LASP1,ITGA5,ITGAV,ZYX,B4GALT1,FZD4,NEDD9,RND3,TGM2,MRC2,PIK3R1,PLAU,PLAUR,FSCN1,MARCKS
GO: Cellular Component	GO:0030662	coated vesicle membrane		0.0005812	0.218	0.02422	0.1575	7	186	HBEGF,SREBF1,APOB,LDLR,FZD4,ADRB2,LMAN1
GO: Cellular Component	GO:0000785	chromatin		0.0008758	0.3284	0.03284	0.2137	21	1294	FOXO3,ZHX3,PLK2,PRRX1,CEBPD,ING2,HLF,SREBF1,ID2,KLF15,IRF1,HIF3A,NR3C1,RXRA,STAT5A,CITED2,KLF9,NFIL3,ATOH8,SNAI2,PAWR
GO: Cellular Component	GO:0005811	lipid droplet		0.001029	0.386	0.03509	0.2283	5	100	DHRS3,APOB,ACSL4,CIDEC,METTL7A
GO: Cellular Component	GO:0045334	clathrin-coated endocytic vesicle		0.00138	0.5176	0.04313	0.2806	4	63	HBEGF,APOB,LDLR,FZD4
Pathway	M40042	Glucocorticoid Receptor Pathway	MSigDB C2 BIOCARTA (v7.3)	9.236e-11	1.432e-07	1.432e-07	1.134e-06	11	71	GADD45B,SPRY1,PLK2,PDE4B,TSC22D3,NR3C1,RXRA,TGFBR3,SNAI2,SCNN1A,STOM
Pathway	M39428	Nuclear Receptors Meta-Pathway	MSigDB C2 BIOCARTA (v7.3)	2.714e-09	4.206e-06	2.103e-06	1.666e-05	18	321	GADD45B,SPRY1,PLK2,PDE4B,TSC22D3,PDK4,HBEGF,SREBF1,NR3C1,RXRA,TGFBR3,GCLC,SNAI2,SCNN1A,IRS2,SLC39A14,FKBP5,STOM
Pathway	M18	Beta1 integrin cell surface interactions	MSigDB C2 BIOCARTA (v7.3)	2.67e-07	0.0004139	0.000138	0.001093	8	66	ITGA5,ITGAV,TGFBI,TGM2,THBS2,NID1,PLAU,PLAUR
Pathway	M39505	Adipogenesis	MSigDB C2 BIOCARTA (v7.3)	5.994e-06	0.009291	0.002323	0.0184	9	131	GADD45B,CEBPD,SREBF1,KLF15,ID3,NR3C1,RXRA,STAT5A,IRS2
Pathway	M39333	White fat cell differentiation	MSigDB C2 BIOCARTA (v7.3)	1.683e-05	0.02609	0.005217	0.04134	5	33	CEBPD,SREBF1,KLF15,NR3C1,STAT5A
Pathway	M39414	Transcription factor regulation in adipogenesis	MSigDB C2 BIOCARTA (v7.3)	5.869e-05	0.09097	0.01516	0.1201	4	22	CEBPD,NR3C1,RXRA,IRS2
Pathway	M39738	Non-small cell lung cancer	MSigDB C2 BIOCARTA (v7.3)	7.733e-05	0.1199	0.01712	0.1357	6	72	FOXO3,GADD45B,CRABP2,RXRA,STAT5A,PIK3R1
Pathway	M2404	Mechanism of Gene Regulation by Peroxisome Proliferators via PPARa(alpha)	MSigDB C2 BIOCARTA (v7.3)	0.0001585	0.2457	0.02457	0.1947	5	52	DUSP1,RXRA,STAT5A,CITED2,PIK3R1
Pathway	M231	Signaling events mediated by Stem cell factor receptor (c-Kit)	MSigDB C2 BIOCARTA (v7.3)	0.0001585	0.2457	0.02457	0.1947	5	52	FOXO3,SH2B3,STAT5A,PIK3R1,SNAI2
Pathway	138068	Signaling events mediated by Stem cell factor receptor (c-Kit)	BioSystems: Pathway Interaction Database	0.0001585	0.2457	0.02457	0.1947	5	52	FOXO3,SH2B3,STAT5A,PIK3R1,SNAI2
Pathway	M169	Beta2 integrin cell surface interactions	MSigDB C2 BIOCARTA (v7.3)	0.0001806	0.2799	0.02461	0.195	4	29	TGFBI,PLAT,PLAU,PLAUR
Pathway	M39465	Hair Follicle Development: Cytodifferentiation - Part 3 of 3	MSigDB C2 BIOCARTA (v7.3)	0.0002507	0.3886	0.02461	0.195	6	89	ZBTB16,PHLDA1,NR3C1,DKK1,LRIG1,FST
Pathway	M39753	Transcriptional cascade regulating adipogenesis	MSigDB C2 BIOCARTA (v7.3)	0.0002529	0.3921	0.02461	0.195	3	13	CEBPD,SREBF1,KLF15
Pathway	1269372	Dissolution of Fibrin Clot	BioSystems: REACTOME	0.0002529	0.3921	0.02461	0.195	3	13	PLAT,PLAU,PLAUR
Pathway	137991	ErbB4 signaling events	BioSystems: Pathway Interaction Database	0.0002672	0.4142	0.02461	0.195	4	32	HBEGF,STAT5A,LRIG1,PIK3R1
Pathway	M39570	Amino Acid metabolism	MSigDB C2 BIOCARTA (v7.3)	0.000283	0.4386	0.02461	0.195	6	91	MAOA,PDK4,ACSS1,BCAT1,GLUL,PC
Pathway	M233	EPO signaling pathway	MSigDB C2 BIOCARTA (v7.3)	0.0003017	0.4677	0.02461	0.195	4	33	SH2B3,STAT5A,PIK3R1,IRS2
Pathway	M39514	Statin Pathway	MSigDB C2 BIOCARTA (v7.3)	0.0003017	0.4677	0.02461	0.195	4	33	ACSS1,APOB,LDLR,SOAT1
Pathway	138051	EPO signaling pathway	BioSystems: Pathway Interaction Database	0.0003017	0.4677	0.02461	0.195	4	33	SH2B3,STAT5A,PIK3R1,IRS2
Pathway	169353	Validated targets of C-MYC transcriptional repression	BioSystems: Pathway Interaction Database	0.0003379	0.5238	0.02619	0.2075	5	61	FOXO3,CEBPD,ID2,CFLAR,DKK1
Pathway	M254	Validated targets of C-MYC transcriptional repression	MSigDB C2 BIOCARTA (v7.3)	0.000393	0.6091	0.02744	0.2174	5	63	FOXO3,CEBPD,ID2,CFLAR,DKK1
Pathway	M13158	The IGF-1 Receptor and Longevity	MSigDB C2 BIOCARTA (v7.3)	0.0003966	0.6148	0.02744	0.2174	3	15	FOXO3,GHR,PIK3R1
Pathway	M39729	VEGFA-VEGFR2 Signaling Pathway	MSigDB C2 BIOCARTA (v7.3)	0.0004071	0.631	0.02744	0.2174	13	438	FOXO3,HBEGF,ITGAV,MAP3K5,TXNIP,PTPN9,ADRB2,LMAN1,DKK1,PIK3R1,PLAU,PLAUR,FSCN1
Pathway	M39359	ID signaling pathway	MSigDB C2 BIOCARTA (v7.3)	0.0004846	0.7512	0.0313	0.248	3	16	SREBF1,ID2,ID3
Pathway	M13	ErbB4 signaling events	MSigDB C2 BIOCARTA (v7.3)	0.0005238	0.8119	0.03234	0.2562	4	38	HBEGF,STAT5A,LRIG1,PIK3R1
Pathway	M212	Beta5 beta6 beta7 and beta8 integrin cell surface interactions	MSigDB C2 BIOCARTA (v7.3)	0.0005842	0.9055	0.03234	0.2562	3	17	ITGAV,PLAU,PLAUR
Pathway	M10066	Corticosteroids and cardioprotection	MSigDB C2 BIOCARTA (v7.3)	0.0005842	0.9055	0.03234	0.2562	3	17	NR3C1,ADRB2,PIK3R1
Pathway	P00050	Plasminogen activating cascade	PantherDB	0.0005842	0.9055	0.03234	0.2562	3	17	PLAT,PLAU,PLAUR
Pathway	1269871	Circadian Clock	BioSystems: REACTOME	0.0006834	1	0.03629	0.2875	5	71	SREBF1,KLF15,NR3C1,RXRA,NFIL3
Pathway	M159	amb2 Integrin signaling	MSigDB C2 BIOCARTA (v7.3)	0.0007024	1	0.03629	0.2875	4	41	APOB,PLAT,PLAU,PLAUR
Pathway	M174	Urokinase-type plasminogen activator (uPA) and uPAR-mediated signaling	MSigDB C2 BIOCARTA (v7.3)	0.0007704	1	0.03843	0.3045	4	42	ITGA5,ITGAV,PLAU,PLAUR
Pathway	M39411	Farnesoid X Receptor Pathway	MSigDB C2 BIOCARTA (v7.3)	0.0008205	1	0.03843	0.3045	3	19	RXRA,IRS2,FKBP5
Pathway	1269630	Signaling by Retinoic Acid	BioSystems: REACTOME	0.0008429	1	0.03843	0.3045	4	43	DHRS3,PDK4,CRABP2,RXRA
Pathway	M53	Beta3 integrin cell surface interactions	MSigDB C2 BIOCARTA (v7.3)	0.0008429	1	0.03843	0.3045	4	43	ITGAV,TGFBI,PLAU,PLAUR
Pathway	1470923	Interleukin-4 and 13 signaling	BioSystems: REACTOME	0.0009407	1	0.04114	0.326	6	114	FOXO3,CEBPD,MAOA,BCL6,PIK3R1,FSCN1
Pathway	1270184	Sulfide oxidation to sulfate	BioSystems: REACTOME	0.0009555	1	0.04114	0.326	2	5	TST,SUOX
Pathway	M39719	Focal Adhesion-PI3K-Akt-mTOR-signaling pathway	MSigDB C2 BIOCARTA (v7.3)	0.001006	1	0.04216	0.334	10	309	FOXO3,DDIT4,SREBF1,HIF3A,ITGA5,ITGAV,GHR,THBS2,PIK3R1,IRS2
Pathway	M39773	Vitamin D in inflammatory diseases	MSigDB C2 BIOCARTA (v7.3)	0.001276	1	0.04836	0.3832	3	22	DUSP1,NR3C1,RXRA
Pathway	M15258	AKT Signaling Pathway	MSigDB C2 BIOCARTA (v7.3)	0.001276	1	0.04836	0.3832	3	22	FOXO3,GHR,PIK3R1
Pathway	137945	amb2 Integrin signaling	BioSystems: Pathway Interaction Database	0.001279	1	0.04836	0.3832	4	48	APOB,PLAT,PLAU,PLAUR
Pathway	1269872	BMAL1:CLOCK,NPAS2 activates circadian gene expression	BioSystems: REACTOME	0.001279	1	0.04836	0.3832	4	48	KLF15,NR3C1,RXRA,NFIL3
